# Supplementary material for: The effects of repeated whole genome duplication events on the evolution of cytokinin signaling pathway
Source: BMC Evol Biol. 2018 May 29;18:76. doi: 10.1186/s12862-018-1153-x (PMC5975490; doi:10.1186/s12862-018-1153-x)
Supplement: Supplementary file 1 — List of analysed species and used data source, and list of the analysed CHK encoding sequences. (XLSX 46 kb) [file 12862_2018_1153_MOESM1_ESM.xlsx]

## Sheet: Sampling CHKs
	Species	Plant family		Source
1	Arabidopsis lyrata	Brassicaceae	Dicots	Phytozome v11.0	https://phytozome.jgi.doe.gov/pz/portal.html#
2	Arabidopsis thaliana	Brassicaceae	Dicots	Phytozome v11.0
3	Boechera stricta	Brassicaceae	Dicots	Phytozome v11.0
4	Brassica rapa	Brassicaceae	Dicots	Phytozome v11.0
5	Brassica oleracea	Brassicaceae	Dicots	EnsemblePlants	http://plants.ensembl.org/index.html
6	Capsella grandiflora	Brassicaceae	Dicots	Phytozome v11.0
7	Carica papaya	Caricaceae	Dicots	Phytozome v11.0
8	Eutrema salsugineum	Brassicaceae	Dicots	Phytozome v11.0
9	Gossypium raimondii	Malvaceae	Dicots	Phytozome v11.0
10	Theobroma cacao	Malvaceae	Dicots	Phytozome v11.0
11	Nelumbo nucifera	Nelumbonaceae	Dicots	NCBI Genbank Bioproj PRJNA26489
12	Aegilops tauschii	Poaceae	Monocots	NCBI
13	Brachypodium distachyon	Poaceae	Monocots	Phytozome v11.0
14	Hordeum vulgare	Poaceae	Monocots	EnsemblePlants, NCBI
15	Musa acuminata	Musaceae	Monocots	EnsemblePlants, Plaza 3.0 Monocots	http://bioinformatics.psb.ugent.be/plaza/versions/plaza_v3_monocots/
16	Oryza brachyGantha	Poaceae	Monocots	EnsemblePlants
17	Oryza sativa japonica group	Poaceae	Monocots	EnsemblePlants, Phytozome
18	Oryza sativa Indica group	Poaceae	Monocots	EnsemblePlants
19	Oryza barthii	Poaceae	Monocots	EnsemblePlants
20	Oryza glaberrima	Poaceae	Monocots	EnsemblePlants
21	Oryza glumaepatula	Poaceae	Monocots	EnsemblePlants
22	Oryza nivara	Poaceae	Monocots	EnsemblePlants
23	Oryza punctata	Poaceae	Monocots	EnsemblePlants
24	Setaria italica	Poaceae	Monocots	Phytozome v11.0
25	Sorghum bicolor	Poaceae	Monocots	Phytozome v11.0
26	Triticum aestivum	Poaceae	Monocots	EnsemblePlants
27	Zea mays	Poaceae	Monocots	Phytozome v11.0
28	Amborella trichopoda	Amborellaceae	Basal Angiosperm	NCBI
29	Encephalartos barteri	Zamiaceae	Gymnosperm	1000 plants
30	Ginkgo biloba	Ginkgoaceae	Gymnosperm	Medicinal Plant Genomics Resource	http://medicinalplantgenomics.msu.edu/index.shtml
31	Gnetum montanum	Gnetaceae	Gymnosperm	1000 plants
32	Picea abies	Pinaceae	Gymnosperm	Congenie	http://congenie.org/start
33	Pinus taeda	Pinaceae	Gymnosperm	Congenie
34	Pseudotsuga menziesii	Pinaceae	Gymnosperm	NCBI, 1000 plants
35	Stangeria eriopus	Zamiaceae	Gymnosperm	1000 plants
36	Welwitschia mirabilis	Welwitschiaceae	Gymnosperm	1000 plants
37	Argyrochosma_nivea	Pteridaceae	Ferns	1000 plants
38	Blechnum spicant	Blechnaceae	Ferns	1000 plants
39	Cystopteris fragilis	Cystopteridaceae	Ferns	1000 plants
40	Osmunda sp	Osmundaceae	Ferns	1000 plants
41	Woodsia ilvensis	Woodsiaceae	Ferns	1000 plants
42	Woodsia scopulina	Woodsiaceae	Ferns	1000 plants
43	Isoetes tegetiformans	Isoetaceae	Lycophytes	1000 plants
44	Isoetes sp.	Isoetaceae	Lycophytes	1000 plants
45	Selaginella kraussiana	Selaginellaceae	Lycophytes	1000 plants
46	Selaginella moellendorffii	Selaginellaceae	Lycophytes	NCBI
47	Selaginella stauntoniana	Selaginellaceae	Lycophytes	1000 plants
48	Selaginella wallacei	Selaginellaceae	Lycophytes	1000 plants
49	Selaginella willdenowii	Selaginellaceae	Lycophytes	1000 plants
50	Physcomitrella patens	Funariaceae	Moss	Phytozome
51	Klebsormidium flaccidum	Klebsormidiaceae	Algae (terrestrial)	Klebsormidium flaccidum genome project	http://www.plantmorphogenesis.bio.titech.ac.jp/~algae_genome_project/klebsormidium/

## Sheet: Sequences
		Pfam domains (Pfam 27.0, Pfam29.0 in brackets and *)
		CHASE 1 to 193 (184*) PF03924	His Kinase A 1 to 68 (64*) PF00512	HATPase 1 to 111 (106*) PF02518	RRR 1 to 112 (112*) PF00072
Locus name	Sequence name
Triticum aestivum
Traes_4DS_A0680809B	Triaes01	3 to 193		1 to 110	1 to 69, 66 to 112
Traes_4BS_AF7E1097C	Triaes02	3 to 193		1 to 110
Traes_4AL_31D497D7B	Triaes03	3 to 193		1 to 110	lacking
Traes_6AL_F03B8F036	Triaes04	63 to 193		2 to 108	1 to 112
Traes_6BL_36233D46E	Triaes05	2 to 193		2 to 108	1 to 111
Traes_6DL_51AF39D7F	Triaes06	2 to 193		2 to 108	1 to 111
Traes_3B_91AC06652	Triaes07	2 to 193		2 to 110	1 to 111
Traes_6AS_3FA70C172	Triaes08	Protein kinase domain (55-258)		2-183
Aegilops tauschii
EMT20094	Aegtau01	2 to 193		2 to 108	1 to 111
EMT25502	Aegtau02	2 to 193		1 to 110	1 to 111
EMT27272	Aegtau03	8 to 193		1 to 110	1 to 69, 66 to 112
Hordeum vulgare
MLOC_10709.2	splice variant Horvul01
MLOC_10709.1	Horvul01	2 to 193		2 to 108	1 to 111
MLOC_10709.3	splice variant Horvul01
MLOC_36949.1	splice variant Horvul02	lacking	18 to 68	1 to 110	1 to 112
MLOC_36949.2	Horvul02	6 to 193		1 to 110	1 to 112
MLOC_44452.1	splice variant Horvul03	51 to 193	1 to 22, 20 to 68	1 to 109	1 to 111
MLOC_44452.2	splice variant Horvul03	51 to 193		1 to 109	1 to 111
NCBI - lcl|AK358592.1_cdsid_BAJ89805.1_1	Horvul03	2 to 193		1 to 109	1 to 111
MLOC_44452.3	splice variant Horvul03	lacking	4 to 68	1 to 109	1 to 111
Oryza sativa Japonica Group	Annotation OsHKx according to Pareek et al. 2006
OS02T0738400-01 (OHK5-201)	splice variant OrsaJa03	3 to 160		2 to 109	1 to 111
OS02T0738400-02 (OHK5-202) = LOC_Os02g50480	OrsaJa03 OsHK6	3 to 192		2 to 109	1 to 111
OS03T0717700-01 (OHK4-201	OrsaJa02 OsHK4	4 to 193		1 to 109	1 to 112
OS03T0717700-02 (OHK4-201	splice variant OrsaJa02
OS12T0454800 (CHARK)		2 to 183	Protein kinase domain (2-257)
OS06T0183200	OrsaJa06 OsHK2	lacking	2 to 68	1 to 109	1 to 111
OS01T0923700-01	splice variant OrsaJa04	no domains identified
OS01T0923700-02	splice variant OrsaJa04	lacking		1 to 103	1 to 70
OS01T0923700-03	splice variant OrsaJa04	lacking	lacking	35 to 103	1 to 70
Phytozome: LOC_Os01g69920.1	OrsaJa04 OsHK3a and b	2 to 184		1 to 103	1 to 70
LOC_Os06g44410.1	OrsaJa05 OsHK1	lacking	3 to 68	1 to 109	1 to 69,59 to 109
LOC_Os10g21810.1 =OS10T0362300-02	OrsaJa01 OsHK5	2 to 184		2 to 102	1 to 72
LOC_Os10g21810.2 = OS10T0362300-01	splice variant OrsaJa01	2 to 184	1 to 24
Brachypodium distachyon
Bradi2G59127	Bradic02	2 to 193		1 to 110	1 to 111
Bradi1G10660	Bradic01	3 to 193	1 to 67	2 to 110	1 to 69
Bradi3G59820	Bradic03	2 to 192		2 to 108	1 to 111
Musa acuminata
GSMUA_AchrUn_randomT08370	Musacu01	2-184 (184)	1 - 64 (64)	2 to 103 (von 106)	1 to 110 (von 112)
GSMUA_Achr4T15980	Musacu02			2 to 106 (von 104)	1 to 73 (von 112) (65%)	65.1786
GSMUA_AchrUn_randomT08400	Musacu03	2-184 (184)	1 - 64 (64)	27 to 103 (von 106)	1 to 111 (von 112)
GSMUA_AchrUn_randomT10030	Musacu04	2-184 (184)	1 - 64 (64)	35 to 104 (von 106)	1 to 71 (von 112) (63%)	63.3929
GSMUA_Achr10T25970	Musacu05	3-184 (184)	1 - 64 (64)	1 to 103 (von 106)	1 to 111 (von 112)
GSMUA_Achr8T22930	Musacu06	2-184 (184)	4 - 64 (64)	1 to 103 (von 106)	1 to 111 (von 112)
Plaza 3.0 monocots: MA01G23600	Musacu09	5-184 (184)	1 - 64 (64)	lacking	1 to 69 (von 112) (61%)	61.6071
Plaza 3.0 monocots: MA04G18000	Musacu13	2-184 (184)	1 - 64 (64)	1 to 102 (von 106)	1 to 60 (von 112) (53%)	53.5714
Plaza 3.0 monocots: MA07G11550	Musacu15	2-184 (184)	1 - 64 (64)	1 to 103 (von 106)	1 to 111 (von 112)
Oryza barthii
OBART01G42230	Orybar01	2 to 193		1 to 109	1 to 111
OBART10G07280	Orybar02	2 to 193		1 to 108	1 to 111
OBART12G11180.1	CHARK	71 to 176
OBART12G11180.2			Protein kinase domain (2-257)
OBART03G32020	Orybar03	4 to 193		1 to 109	1 to 112
OBART07G19740		2 to 73
OBART02G31850.1	Orybar04 (6 splicing variants)	3 to 192		2 to 109	1 to 111
Oryza brachyantha
OB01G51150	Orybra01	2 to 192		1 to 109	1 to 111
OB0072G10020	Orybra02	2 to 193		2 to 108	1 to 111
OB03G39050	Orybra03	4 to 90, 91 to 193		1 to 109	1 to 112
OB02G338830	Orybra04	3 to 192		2 to 109	1 to 111
Oryza glaberrima
ORGLA01G0362400	Orygla01	2 to 192		1 to 109	1 to 111
ORGLA12G103300	CHARK	7 to 183	Protein kinase domain (2-257)
ORGLA10G0060900	Orygla04	2 to 193		2 to 108	1 to 111
ORGLA03G0411500	Orygla03	4 to 193		1 to 109
ORGLA07G0254300		2 to 73
ORGLA02G0273600	Orygla02	2 to 184		34 to 103	1 to 111
Oryza glumaepatula
OGLUM01G46500	Oryglu01	2 to 193		1 to 109	1 to 111
OGLUM12G12190		2 to 183
OGLUM05G15330	CHARK	16 to 179	Protein kinase domain (2-257)
OGLUM10G07040.3	Oryglu04 (3 splice variants)	2 to 193		2 to 108	1 to 111
OGLUM02G34740	Oryglu02	4 to 193		1 to 109
OGLUM07G19580		2 to 73
OGLUM02G3480.1	Oryglu03 (4 splice variants)	2 to 184		34 to 103	1 to 111
Oryza sativa Indica group
BGIOSGA000228-TA	OrsaIn01	2 to 193		1 to 109	1 to 111
BGIOSGA037344-TA	CHARK	2 to 183	Protein kinase domain (2-257)
BGIOSGA032075-TA	OrsaIn04	2 to 193		2 to 108	1 to 111
BGIOSGA009018-TA	OrsaIn02	3 to 160		2 to 109	1 to 111
BGIOSGA013464-TA	OrsaIn03	4 to 193		1 to 109	1 to 112
Oryza nivara
ONIVA01G48310.2	Oryniv02	2 to 193		1 to 109	1 to 111
ONIVA12G11190	CHARK	2 to 183	Protein kinase domain (2-257)
ONIVA03G33540.1	Oryniv03	4 to 193		1 to 109	1 to 112
ONIVA10G06810.1	Oryniv04	2 to 193		1 to 108	2 to 110
ONIVA01G37620.1	Oryniv01	2 to 184		34 to 103	1 to 111		OMERI02G29750 splicing variant 3 hat die gleiche domain structure
Oryza punctata
OPUNC01G30720	Orypun01	2 to 193		1 to 109	1 to 111
OPUNC03G29180	Orypun03	4 to 193		1 to 110	1 to 112
OPUNC02G29550	Orypun02	2 to 184		34 to 103	1 to 111
OPUNC10G06520	Orypun04	2 to 193		2 to 108	1 to 111
Setaria italica
Si033959	Setita04	2 to 193		2 to 108	1 to 111		entspricht SetariaitalicaXM004983188
Si000170	Setita02	2 to 193		1 to 110	1 to 111
Si034118	Setita03	2 to 184		1 to 103	1 bto71, 71 to 112
Si016247	Setita01	2 to 88		35 to 103	1 to 69, 70 to 111
Si034447m			4 to 64	2 to 102
Si005785m			3 to 64	35 to 104	1 to 69, 66 to 110
Si008718m			2 to 64	2 to 103	1 to 111
Sorghum bicolor
Sb03g044230	Sorbic02	2 to 193		1 to 110	1 to 111
Sb01g010070	Sorbic01	4 to 193		1 to 110	1 to 111
Sb04g028550	Sorbic03	2 to 193		2 to 108	1 to 111
Sb10g005590.1				1 to 103	1 to 111
Sb01g020200.1			2 to 64	2 to 101
Sb10g026020.1			3 to 64	2 to 104	1 to 78, 66 to 110
Zea mays (Yonekura-Sakakibara et al., 2004)
GRMZM2G151223_T01 = ZmHK1_AB042270	Zeamay01	2 to 192		2 to 108	1 to 69, 67 to 111
GRMZM2G125943 = ZMHK1A	Zeamay02	2 to 192		2 to 107	1 to 111
GRMZM2G155767	Zeamay03	3 to 192		1 to 109	1 to 111
GRMZM5G833140	Zeamay04	5 to 90, 91 to 193	1 to 67	1 to 110	1 to 111
GRMZM2G471529_T01 = ZmHK2	Zeamay05	2 to 193		1 to 110	1 to 111
GRMZM2G423456_T02	Zeamay06	2 to 193		1 to 110	1 to 111
GRMZM2G158252_T01 = ZmHK3b	Zeamay07	3 to 193		2 to 108	1 to 111
Gossypium raimundii
Gorai.001G192400	Gosrai01	3 to 193		1 to 107	1 to 111
Gorai.002G182200.1	Gosrai02	2 to 193		1 to 108	1 to 111
Gorai.005G153000.1	Gosrai03	2 to 184		35 to 102	1 to 70
Gorai.005G165600.1	Gosrai04	3 to 193		1 to 109	1 to 111
Gorai.007G166900.1	Gosrai05	3 to 193		1 to 107	1 to 111
Gorai.008G165600.1	Gosrai06	2 to 193		1 to 109	1 to 72
Gorai.008G170200.1	Gosrai07	2 to 193		1 to 108	1 to 111
Gorai.013G031500.1	Gosrai08	3 to 193		1 to 108	1 to 111
Gorai_012G062100.1	Gosrai09	86 to 184
Boechera stricta
Bostr.0556s0007.1	Boestr01	2 to 193		1 to 110	1 to 111
Bostr.15697s0059.1	Boestr02	3 to 193		1 to 109	1 to 111
Bostr29044s0043	Boestr03	2 to 193		1 to 107	1 to 111
Arabidopsis lyrata
472928	Aralyr01	3 to 193		1 to 109	1 to 111
484101	Aralyr02	2 to 193		1 to 110	1 to 111
493633	Aralyr03	2 to 193		1 to 109	1 to 111
Arabidopsis thaliana
AT2G01830 AHK4	Aratha01	2 to 193		1 to 110	1 to 111
AT5G35750 AHK2	Aratha02	3 to 193		1 to 107	1 to 111
AT1G27320 AHK3	Aratha03	3 to 192		1 to 109	1 to 111
Capsella grandiflora
Cagra.2235s0039.1 CDS	Capgra01	2 to 193		1 to 110	1 to 111
Cagra.8874s0005.1 CDS	Capgra02	3 to 193		1 to 109	1 to 111
Cagra.13359s0002.1 CDS	Capgra03	2 to 193		1 to 107	1 to 69, 57 to 111
Brassica rapa
Brara.G00857.1 CDS	Brarap01	3 to 193		1 to 109	1 to 111
Brara.F03451.1 CDS	Brarap02	2 to 193		1 to 110	1 to 111
Brara.D00804.1 CDS	Brarap03	2 to 192		1 to 107	1 to 111
Brara.C04032.1 CDS	Brarap04	2 to 193		1 to 107	1 to 111
Eutrema salsugineum
Thhalv10006654m CDS	Eutsal01	3 to 193		1 to 109	1 to 72, 71 to 111
Thhalv10003542m CDS	Eutsal02	2 to 193		1 to 107	1 to 111
Thhalv10003561m CDS	Eutsal03	2 to 193		1 to 110	1 to 111
Carica papaya
evm.model.supercontig_2.143 CDS	Carpap01	2 to 193		1 to 110	1 to 111
evm.model.supercontig_43.73 CDS	Carpap02	3 to 193		1 to 109	1 to 111
evm.model.supercontig_136.20 CDS	Carpap03	2 to 192		1 to 107	1 to 111
Theobroma cacao
Thecc1EG002326t1 CDS	Thebro01	3 to 192		1 to 108	1 to 111
Thecc1EG008737t1 CDS	Thebro02	3 to 193		1 to 109	1 to 111
Thecc1EG011246t2 CDS	Thebro03	2 to 193	3 to 68	1 to 109	1 to 111
Amborella trichopoda
XM_011626548.1	Ambtri01	2 to 192		1 to 109	1 to 71 nur (63%)
XM_011626834.1	Ambtri02	2 to 192		1 to 110	1 to 111
Pseudotsuga menziesii	transcriptome assembly NCBI
GAZW01153241	Psemen01	2 to 192		1 to 109	1 to 50 nur partiell (44%)
GAZW01251963	Psemen02	2 to 192		1 to 110	1 to 111
GAZW01153239	Psemen03	87 to 192		18 to 109	1 to 50 nur partiell (44%)
scaffold-IOVS-2016088-Pseudotsuga_menziesii (1000plants)	Psemen04	2 to 192		1 to 110	1 to 111
Picea abies
MA_47453g0010	Picabi01	3 to 192		1 to 110	1 to 111
MA_101803g0010	Picabi02	2 to 192		1 to 109	1 to 71, 59 to 110
MA_109827g0010				62 to 103	1 to 111
MA_10430235g0010			14 to 64
MA_8577367g0010			14 to 64
MA_8311430g0010		no domain detected
MA_9232079g0010		no domain detected
MA_9510481g0010					25 to 111
MA_7398g0010		2 to 146
MA_10436217g0010			14 to 64	27 to 103	2 to 60
Pinus taeda
PITA_000007449	Pintae01	2 to 192		19 to 109 nur partiell	1 to 111
PITA_000016041	Pintae02	3 to 192		1 to 110	1 to 111
PITA_000063993	Pintae03	3 to 192		36 to 109 nur partiell	1 to 111
Gnetum montanum
scaffold-GTHK-2000443-Gnetum_montanum	Gnemon01	2 to 192		1 to 110	1 to 111
scaffold-GTHK-2000444-Gnetum_montanum	Gnemon02	3 to 192		1 to 110	1 to 111
Welwitschia mirabilis
scaffold-TOXE-2011751-Welwitschia_mirabilis	Welmir01	2 to 192		1 to 110	1 to 111
Encephalartos barteri
scaffold-GNQG-2005862-Encephalartos_barteri	Encbar01	2 to 192		1 to 110	1 to 111
scaffold-GNQG-2008656-Encephalartos_barteri	Encbar02	2 to 192		1 to 110	1 to 111
scaffold-GNQG-2008657-Encephalartos_barteri	Encbar03	2 to 192		1 to 109	1 to 111
Stangeria eriopus
scaffold-KAWQ-2005131-Stangeria_eriopus	Staeri01	2 to 192		1 to 110	1 to 111
Blechnum spicant
scaffold-VITX-2100382-Blechnum_spicant	Blespi01	5 to 192		1 to 110	1 to 112
Woodsia ilvensis
scaffold-YQEC-2009545-Woodsia_ilvensis	Wooilv01	5 to 192		1 to 110	1 to 112
Woodsia scopulina
scaffold-YJJY-2016341-Woodsia_scopulina	Woosco01	4 to 192		1 to 110	1 to 111
Cystopteris fragilis
scaffold-XWDM-2008821-XWDM-Cystopteris_fragilis-2_samples_combined	Cysfra01	5 to 192		1 to 110	1 to 112
scaffold-XWDM-2008822-XWDM-Cystopteris_fragilis-2_samples_combined	Cysfra02	5 to 192		1 to 110	1 to 109
Argyrochosma_nivea
scaffold-XDDT-2003886-Argyrochosma_nivea	Argniv01	3 to 192		1 to 110	1 to 109
Osmunda sp
scaffold-UOMY-2005762-Osmunda_sp.-gametophyte	Osmsp01	4 to 192		1 to 110	1 to 111
scaffold-UOMY-2005761-Osmunda_sp.-gametophyte	Osmsp02	4 to 192		1 to 110	1 to 111
Physcomitrella patens
Pp3c16_7610 PpCHK2	Phypat01	2 to 193		1 to 110	1 to 111
Pp3c25_8540 PpCHK1	Phypat02	2 to 192		1 to 110	1 to 111
PpCHK3	Phypat03	2 to 193		1 to 110	1 to 111
Pp3c18_4620 PpCHK11	Phypat04	3 to 169	2 to 68	1 to 110	1 to 107	1 to 69
Pp3c21_18040 PpCHK10	Phypat05	3 to 179	2 to 68	1 to 110	1 to 108	1 to 69, 64 to 108
Pp3c2_20110 PpCHK08	Phypat06	6 to 189	2 to 68	1 to 109	1 to 111
Pp3c1_20050 PpCHK9	Phypat07	3 to 191	2 to 68	1 to 109	1 to 107	1 to 69, 64 to 111
Pp3c18_4650 PpCHK7	Phypat08	9 to 170		54 to 110 (49%)	1 to 102
Pp3c22_15240 PpCHK6	Phypat09	6 to 176	2 to 68	1 to 110	1 to 111
Pp3c4_1360 PpCHK4	Phypat10	3 to 176		1 to 110	1 to 102	1 to 110
Pp3c9_21840 PpCHK5	Phypat11	8 to 178		1 to 110	1 to 111
Gruhn et al., functionally characterized
Isoetes tegetiformans
scaffold-PKOX-2003863-Isoetes_tegetiformans	Isoteg01	3 to 192		1 to 110	1 to 111
scaffold-PKOX-2101562-Isoetes_tegetiformans	Isoteg02	3 to 192		1 to 110	1 to 111
Isoetes sp.
scaffold-PYHZ-2003467-Isoetes_sp.	Isosp01	3 to 192		1 to 110	1 to 111
scaffold-PYHZ-2076522-Isoetes_sp.	Isosp02	3 to 192		1 to 110	1 to 111
Selaginella kraussiana
scaffold-ZFGK-2009550-Selaginella_kraussiana	Selkra01	3 to 192		1 to 109	1 to 109
scaffold-ZFGK-2042968-Selaginella_kraussiana	Selkra02	5 to 192		1 to 110	1 to 111
Selaginella wallacei
scaffold-JKAA-2015736-Selaginella_wallacei	Selwal01	3 to 192		1 to 110	1 to 111
Selaginella willdenowii
scaffold-KJYC-2006977-Selaginella_willdenowii	Selwil01	3 to 192		1 to 110	1 to 111
scaffold-KJYC-2007612-Selaginella_willdenowii	Selwil02	5 to 192		1 to 110	1 to 111
Selaginella acanthonota
scaffold-ZYCD-2042972-Selaginella_acanthonota	Selkac01	5 to 192		1 to 110	1 to 111
Selaginella stauntoniana
scaffold-ZZOL-2054420-Selaginella_stauntoniana	Selsta01	5 to 192		1 to 109	1 to 111
Selaginella moellendorffii
gi_302768760Selaginella moellendorffii	Selmoe01	19 to 192		1 to 110	2 to 102	1 to 111
gi302792031Selaginella moellendorffiiWOL	Selmoe02	5 to 192		1 to 109	1 to 111
Gingko biloba
gba_locus_11708_iso_2_len_3591_ver_2LR	Ginbil01	5 to 184		35 to 103	2 to 111
Brassica oleracea
Bo3g085570.1 cds	Braole01	2 to 180		1 to 102	1 to 111
Bo4g135830.1 cds	Braole02	2 to 179		1 to 102	1 to 111
Bo7g049980.1 cds	Braole03	2 to 184		1 to 103	1 to 110
Bo7g079940.1 cds	Braole04	2 to 184		31 to 103	1 to 111
Bo9G171880			3 to 64	2 to 105	1 to 69
Nelumbo nucifera
XM_010272894X2	Nelnuc01	2 to 184		35 to 103	1 to 111
XM_010272893X1	Nelnuc02	2 to 184		35 to 103	1 to 111
XM_010272895X3	Nelnuc03	2 to 184		35 to 103	1 to 111
XM_010250742X2	Nelnuc04	2 to 184		1 to 103	1 to 72
XM_010254415X1	Nelnuc05	2 to 184		1 to 104	1 to 111
XM_010254416X2	Nelnuc06	2 to 184		1 to 104	1 to 111
XM_010252386X5	Nelnuc07	3 to 184		1 to 103	1 to 111
XM_010252385X4	Nelnuc08	3 to 184		1 to 103	1 to 111
XM_010252382X1	Nelnuc09	3 to 184		1 to 103	1 to 111
XM_010252384X3	Nelnuc10	3 to 184		1 to 103	1 to 111
Klebsormidium flaccidum
kfl00035_0070	Klefla09	2 to 184		36 to 106	1 to 111
kfl00095_0250	Klefla03	3 to 184		1 to 106	1 to 68 (62%)
kfl00210_0160	Klefla07	5 to 176		34 to 109	1 to 69 (62%)
kfl00234_0040	Klefla08	3 to 177		1 to 106	2 to 68, 71 to 111
kfl00331_0060	Klefla05	3 to 180		1 to 106	1 to 70, 67 to 111
kfl00494_0060	Klefla02	5 to 175		1 to 51, 36 to 109	1 to 69, 70 to 111
kfl00542_0050	Klefla04	5 to 176	2 to 64	36 to 108	1 to 70, 70 to 111
kfl00564_0090	Klefla06	3 to 179	2 to 64	33 to 109	1 to 69 (62%)
kfl00880_0020	Klefla01	2 to 177		1 to 108	1 to 70 (63%)
	also identified by Hori et al., (2014)

## Sheet: Color key
	not used, incomplete domain structure
splice variant	only the longest splice variant was used for analyses

## Sheet: Tabelle3
	Sequence	Chromosome Location	"neighbours"
Oryglu04	OGLUM10G07040.3	Chromosome 10: 10,228,811-10,238,534
Orygla04	ORGLA10G0060900	Chromosome 10: 8,725,192-8,734,917
Orybar02	OBART10G07280	Chromosome 10: 8,656,176-8,665,903
OrsaJa01	LOC_Os10g21810.1	Chromosome 10: 11,191,763-11,203,632
OrsaIn04	BGIOSGA032075-TA	Chromosome 10: 9,383,435-9,389,745
Orymer04	OMERI10G04930	Chromosome 10: 7,209,044-7,223,210
Oryniv04	ONIVA10G06810.1 -.5	Chromosome 10: 7,786,823-7,798,272
Orypun04	OPUNC10G06520	Chromosome 10: 13,986,972-13,998,950
Orymer02	OMERI02G29750.2	Chromosome 2: 32,110,653-32,116,827
Oryniv02	ONIVA01G48310	Chromosome 1: 40,008,542-40,013,586
Orypun02	OPUNC02G29550 funktional	Chromosome 2: 34,318,749-34,325,018	gleiche domain structure
Orymer01	OMERI01G38750 funktional?	Chromosome 1: 39,012,882-39,017,247
Oryniv01	ONIVA01G37620 funktional?	Chromosome 1: 32,289,128-32,294,634	gleiche domain structure
Orypun01	OPUNC01G30720	Chromosome 1: 34,127,937-34,132,347
Orymer03	OMERI03G27790	Chromosome 3: 30,110,993-30,117,116
Oryniv03	ONIVA03G33540	Chromosome 3: 28,807,039-28,813,308
Orypun03	OPUNC03G29180	Chromosome 3: 31,490,744-31,496,756
Sorbi01	Sb03g044230	Chromosome 1: 8,909,041-8,916,433
Sorbi02	Sb03g044230	Chromosome 3: 71,528,318-71,534,145
Sorbi03	Sb04g028550	Chromosome 4: 58,624,187-58,630,159
Zeama01	GRMZM2G151223_T01	Chromosome 5: 205,601,061-205,610,801
Zeama02	GRMZM2G125943ZmHK1A2	Chromosome 4: 167,410,132-167,416,477
Zeama03	GRMZM2G155767ZmHK1B	Chromosome 1: 269,016,266-269,022,761
Zeama04	GRMZM5G833140	Chromosome 5: 10,283,421-10,290,240
Zeama05	GRMZM2G471529_T01	Chromosome 3: 158,932,008-158,938,325
Zeama06	GRMZM2G423456_T02	Chromosome 8: 160,940,043-160,945,942
Zeama07	GRMZM2G158252_T01	Chromosome 5: 38,775,552-38,832,527
Setita02	Si000170	Chromosome 5: 45,120,122-45,126,042
Setita03	Si034118	Chromosome 9: 7,163,767-7,169,950
Setita04	Si033959	Chromosome 9: 23,478,922-23,489,955
Setita01	Si016247	Chromosome 1: 37,488,066-37,493,654

## Sheet: Tabelle4
				(Phase: 0/1/2)		0: codon complett CCC, 1: ein Nukleotid am 3'ende des Exons zuviel CCC C, 2: zwei Nukleotide zuviel CCC CC
Sequences file name	SequenzeName	Exon 1	Exon 2	Exon 3	Exon 4	Exon 5	Exon 6	Exon 7	Exon 8	Exon 9	Exon 10	Exon 11	Exon 12	Exon 13	Exon 14	Exon 15
Triticum aestivum				CHASE 1 bis 193					His Kinase A 1 bis 68		HATPase 1 bis 111		RRR 1 bis 112
Traes_4DS_A0680809B	Triaes01			1 - 112 (0)	113 -190 (0)	191 - 246 (2)	247 - 319 (2)	320 - 381 (0)	382 - 399 (1)	400 - 475 (0)	476 - 508 (0)	509 -752 (2)	753 - 918 (2)	919 -1004 (+Stopp)					Insertion 8 aa
Traes_4BS_AF7E1097C	Triaes02			41 (0)	78 aa (0)	56 aa (2)	74 aa (2)	63 aa (0)	18 aa (1)	77 aa (0)	33 aa (0)	236 aa (2)	167 aa (2)	87 aa (+Stopp)
Traes_4AL_31D497D7B	Triaes03
Traes_6AL_F03B8F036	Triaes04			n. vorh.	37 aa (0)	57 aa (2)	74 aa (2)	63 aa (0)	18 aa (1)	77 aa (0)	33 aa (0)	238 aa (2)	162 aa (2)	87 aa (+Stopp)
Traes_6BL_36233D46E	Triaes05			34 aa (0)	78 aa (0)	57 aa (2)	74 aa (2)	63 aa (0)	18 aa (1)	77 aa (0)	33 aa (0)	238 aa (2)	162 aa (2)	87 aa (+Stopp)
Traes_6DL_51AF39D7F	Triaes06			107 aa(0)	78 aa (0)	57 aa (2)	74 aa (2)	63 aa (0)	18 aa (1)	77 aa (0)	33 aa (0)	238 aa (2)	162 aa (2)	87 aa (+Stopp)
Traes_3B_91AC06652	Triaes07			41 aa (0)	91 aa (0)	56 aa (2)	71 aa (2)	63 aa (0)	18 aa (1)	77 aa (0)	33 aa (0)	365 aa (2)		86 aa (+Stopp)					Insertion 13 aa	Intron verloren
Traes_6AS_3FA70C172	Triaes08
Triticum urartu
Triur3_22498
Triur3_06494
Triur3_25627
Aegilops tauschii
EMT20094	Aegtau01 ist im AHK4 clade			88 aa(0)	78 aa (0)	57 aa (2)	74 aa (2)	63 aa (0)	25 aa (1)	77 aa (0)	33 aa (0)	238 aa (2)	162 aa (2)	79 aa (0)	67 aa (+Stopp)				Insertion 7 aa - einzige sequenz! Artefakt? Direkt an der intron/exon grenze
EMT25502	Aegtau02			41 aa (0)	91 aa (0)	56 aa (2)	71 aa (2)	63 aa (0)	18 aa (1)	77 aa (0)	33 aa (0)	374 aa (2)		74 aa (0)	17 aa (2)	30 aa (+Stopp)
EMT27272	Aegtau03		59 aa (1)	66 aa (0)	78 aa (0)	56 aa (2)	74 aa (2)	63 aa (0)	15 aa (1)	77 aa (0)	33 aa (0)	236 aa (2)	167 aa (2)	87 aa (+Stopp)					in Exon 3 keine CHASE domaine, der Teil fehlt
entspricht gi_475609103
Hordeum vulgare
MLOC_10709.2	im CDS ident zu 10709.1
MLOC_10709.1	Horvul01			104 aa (0)	78 aa (0)	57 aa (2)	74 aa (2)	63 aa (0)	18 aa (1)	77 aa (0)	33 aa (0)	238 aa (2)	162 aa (2)	87 aa (+Stopp)
MLOC_10709.3	im CDS ident zu 10709.1
MLOC_36949.1
MLOC_36949.2	Horvul02			n. vorh.	82 aa (0)	56 aa (2)	74 aa (2)	63 aa (0)	18 aa (1)	77 aa (0)	33 aa (0)	236 aa (2)	167 aa (2)	83 aa (+Stopp)
MLOC_44452.1
MLOC_44452.2
entspricht lcl|AK358592.1_cdsid_BAJ89805.1_1	Horvul03		?	?	47 aa (0)	56 aa (2)	72 aa (2)	63 aa (0)	122 aa (0)	??	33 aa (0)	372 aa (2)		86 aa (+Stopp)
MLOC_44452.3			aber der vordere Bereich bleibt ungeklärt - laut ensemble nicht transkribiert						hier gibt es einen splicing variant:
			laut pubmed: full length cDNA, möglicherweise unkorrekt annotiert						18 aa (1)	77 aa (0)
Oryza sativa Japonica Group	Nummerierung "OsHKx" - laut Pareek2006
OS02T0738400-01 (OHK5-201)
OS02T0738400-02 (OHK5-202)	OrsaJa03			88 aa(0)	78 aa (0)	57 aa (2)	74 aa (2)	63 aa (0)	18 aa (1)	77 aa (0)	33 aa (0)	239 aa (2)	162 aa (2)	86 aa (+Stopp)
entspricht AP005112_3OsHK6
OS03T0717700-01 (OHK4-201)	OrsaJa02			116 aa (0)	78 aa (0)	56 aa (2)	74 aa (2)	63 aa (0)	18 aa (1)	77 aa (0)	33 aa (0)	236 aa (2)	173 aa(2)	86 aa (+Stopp)
OS03T0717700-02 (OHK4-201)
entspricht Loc-Os03g50860_OSHK4
OS12T0454800 (CHARK)
AP007226_1OsHK2
entspricht Loc_Os06g08450	OrsaJa06
OS01T0923700-01 - 03
entspricht AP004672_3OsHK3a und b
entspricht Loc_Os01g69920.1splicevariant1	OrsaJa04			157 aa (0)	97 aa (0)	56 aa (2)	70 aa (2)	63 aa (0)	18 aa (1)	77 aa (0)	33 aa (0)	370 aa (2)		86 aa (+Stopp)
LOC_Os06g44410.1	OrsaJa05
entspricht AP003579_3OsHK1
LOC_Os10g21810.1	OrsaJa01	85 aa (0)	80 aa (0)	152 aa (0)	92 aa (0)	57 aa (2)	72 aa (2)	63 aa (0)	18 aa (1)	77 aa (0)	33 aa (0)	221 aa (2)	169 aa(2)	22 aa (1)	36 aa (1)	16 aa (+Stopp)
LOC_Os10g21810.2
entspricht AB246778_1OryzasativaJaponicaGroupOsHK5
entspricht AC092548_10OsHK5
entspricht OS10T0362300-01 (OHK3-201)
entspricht OS10T0362300-02 (OHK3-202)
Brachypodium distachyon
Bradi2G59127	Bradi02
Bradi1G10660	Bradi01
entspricht XM_003560557.1
Bradi3G59820	Bradi03
Musa acuminata
GSMUA_AchrUn_randomT08370	Musac01
GSMUA_Achr4T15980GSMUA_Achr4T15980GSMUA_Achr4T15980	Musac02
GSMUA_AchrUn_randomT08400	Musac03
GSMUA_AchrUn_randomT10030	Musac04
GSMUA_Achr10T25970GSMUA_Achr10T25970GSMUA_Achr10T25970	Musac05
GSMUA_Achr8T22930GSMUA_Achr8T22930GSMUA_Achr8T22930	Musac06
Oryza barthii
OBART01G42230	Orybar01
OBART10G07280	Orybar02
OBART12G11180.1	CHARK
OBART12G11180.2
OBART03G32020	Orybar03
OBART07G19740
OBART02G31850.1	Orybar04
Oryza brachyantha
OB01G51150	Orybra01
OB0072G10020	Orybra02
OB03G39050	Orybra03
OB02G338830	Orybra04
Oryza glaberrima
ORGLA01G0362400	Orygla01
ORGLA12G103300	CHARK
ORGLA10G0060900	Orygla04
ORGLA03G0411500	Orygla03
ORGLA07G0254300
ORGLA02G0273600	Orygla02
ORGLA02G0162200
Oryza glumaepatula
OGLUM01G46500OGLUM01G46500	Oryglu01
OGLUM12G12190OGLUM12G12190
OGLUM05G15330OGLUM05G15330	CHARK
OGLUM10G07040.3	Oryglu04
OGLUM02G34740	Oryglu02
OGLUM07G19580
OGLUM02G3480.1	Oryglu03
OGLUM02G19110
Oryza sativa Indica group
BGIOSGA000228-TA	OrsaIn01
BGIOSGA037344-TA	CHARK
BGIOSGA032075-TA	OrsaIn04			56 aa (0)	92 aa (0)	57 aa (2)	72 aa (2)	63 aa (0)	18 aa (1)	77 aa (0)	33 aa (0)	221 aa (2)	169 aa (2)	89 aa (+Stopp)
BGIOSGA009018-TA	OrsaIn02
BGIOSGA013464-TA	OrsaIn03
Oryza meridionalis
OMERI01G38750 funktional?	Orymer01
OMERI03G27790 funktional?	Orymer03
OMERI10G04930 functional?	Orymer04
OMERI02G29750.2	Orymer02
KEIN CHARK GEFUNDEN?!
Oryza nivara
ONIVA01G48310.2 ONIVA01G48310.2	Oryniv02
ONIVA12G11190ONIVA12G11190	CHARK
ONIVA03G33540.1 und.2ONIVA03G33540.1 und.2	Oryniv03
ONIVA10G06810.1 -.5ONIVA10G06810.1 -.5	Oryniv04
ONIVA01G37620 funktional?ONIVA01G37620 funktional?	Oryniv01
Oryza punctata
OPUNC01G30720OPUNC01G30720	Orypun01
OPUNC03G29180OPUNC03G29180	Orypun03
OPUNC02G29550 funktional?OPUNC02G29550 funktional?	Orypun02
OPUNC10G06520OPUNC10G06520	Orypun04
KEIN CHARK GEFUNDEN?!
Oryza rufipogon
noch keine Proteine zugeordnet….
Dann gäbe es noch+A24
Setaria italica
Si033959	Setita04
Si000170	Setita02
Si034118 funktional?	Setita03
Si016247 funktional?	Setita01
Si034447m
Si005785m
Si008718m
Sorghum bicolor
Sb03g044230	Sorbi02
identisch zu Sobic003G407300 (Phytozome)
Sb01g010070	Sorbi01
Sb04g028550	Sorbi03
Sb10g005590.1
Sb01g020200.1
Sb10g026020.1
Zea mays
GRMZM2G151223_T01	Zeama01
entspricht ZmHK1_AB042270
GRMZM2G125943ZmHK1A2	Zeama02
GRMZM2G155767ZmHK1B	Zeama03
GRMZM5G833140	Zeama04
GRMZM2G471529_T01	Zeama05
entspricht ZmHK2
GRMZM2G423456_T02	Zeama06
GRMZM2G158252_T01	Zeama07
entsprichtZmHK3
Gossypium raimundii
Gorai.001G192400	Gosrai01	129 aa (0)	89 aa (0)	156 aa (0)	92 aa (0)	57 aa (2)	72 aa (2)	63 aa (0)	18 aa (1)	77 aa (0)	33 aa (0)	223 aa (0)	169 aa (2)	83 aa (+Stopp)
Gorai.002G182200.1	Gosrai02			163 aa (0)	94 aa (0)	57 aa (2)	72 aa (2)	63 aa (0)	18 aa (1)	77 aa (0)	33 aa (0)	374 aa (0)		81 aa (+Stopp)
Gorai.005G153000.1	Gosrai03			115 aa (0)	78 aa (0)	57 aa (2)	74 aa (2)	63 aa (0)	15 aa (1)	88 aa (0)	33 aa (0)	195 aa (0)	140 aa (2)	64 aa (+Stopp)
Gorai.005G165600.1	Gosrai04	181 aa (0)	46 aa (0)
Gorai.007G166900.1	Gosrai05
Gorai.008G165600.1	Gosrai06
Gorai.008G170200.1	Gosrai07
Gorai.013G031500.1	Gosrai08
Gorai_012G062100.1	Gosrai09
Boechera stricta
Bostr.0556s0007.1	Boestr01
Bostr.15697s0059.1	Boestr02
Bostr29044s0043	Boestr03
Arabidopsis lyrata
472928	Aralyr01
484101	Aralyr02 (AHK4 clade)	10 aa (2)	13 aa (0)	163 aa (0)	79 aa (0)	57 aa (2)	74 aa (2)	81 aa (1)		77 aa (0)	33 aa (0)	232 aa (2)		170 aa (2)	77 aa (+Stopp)
493633	Aralyr03
Arabidopsis thaliana
ArabidopsisthalianaAHK4.fas	Aratha1 AHK4		21 aa (2)	184 aa (0)	79 aa (0)	57 aa (2)	74 aa (2)	81 aa (1)		77 aa (0)	33 aa (0)	402 aa (2)			77 aa (+ Stopp)
AT5G35750CDSArabidopsisthalianaCytokinRezeptorAHK2	Aratha2	90 aa (0)	58 aa (0)	160 aa (0)	92 aa (0)	57 aa (2)	72 aa (2)	63 aa (0)	18 aa (1)	77 aa (0)	33 aa (0)	214 aa (2)		164 aa (2)	83 aa (+ Stopp)
AT1G27320CDSArabidopsisthalianaCytokinRezeptorAHK3	Aratha3			169 aa (0)	94 aa (0)	57 aa (2)	72 aa (2)	63 aa (0)	18 aa (1)	77 aa (0)	33 aa (0)	369 aa (2)			88 aa (+ Stopp)
	Pintae02			171 aa (0)	79 aa (0)	57 aa (2)	72 aa (2)	63 aa (0)	18 aa (1)	77 aa (0)	34 aa (0)	239 aa (2)		173 aa (2)	87 aa (+Stopp)
Capsella grandiflora								das vereinte Exon ist das abgeleitete Merkmal, zwei Exons ist Pleisiomorph, also keine Aussage…..
Cagra.2235s0039.1 CDS	Cagra01
Cagra.8874s0005.1 CDS	Cagra02
Cagra.13359s0002.1 CDS	Cagra03
Brassica rapa
Brara.G00857.1 CDS	Brara01							63 aa (0)	18 aa (1)
Brara.F03451.1 CDS	Brara02 (AHK4 clade)			162 aa (0)	79 aa (0)	286 aa (0)					33 aa (0)	232 aa (2)		169 aa (2)	81 aa (+ Stopp)
Brara.D00804.1 CDS	Brara03							63 aa (0)	18 aa (1)
Brara.C04032.1 CDS	Brara04							63 aa (0)	18 aa (1)
Eutrema salsugineum
Thhalv10006654m CDS	Eutsal01
Thhalv10003542m CDS	Eutsal02
Thhalv10003561m CDS	Eutsal03
Carica papaya
evm.model.supercontig_2.143 CDS	Carpap01
evm.model.supercontig_43.73 CDS	Carpap02
evm.model.supercontig_136.20 CDS	Carpap03
Theobroma cacao
Thecc1EG002326t1 CDS	Theobr01
Thecc1EG008737t1 CDS	Theobr02
Thecc1EG011246t2 CDS	Theobr03
Amborella trichopoda
gi586718318refXM006848212.1	Ambtri01
entspricht ERN09856
gi586722097refXM006848992.1	Ambtri02
entspricht ERN10636
Pseudotsuga menziesii	transcriptome assembly NCBI
gi598263032sequenceRC	Psemen01
gi598164308sequence4gekuerzt	Psemen02
gi598263034sequence2RC	Psemen03
scaffold-IOVS-2016088-Pseudotsuga_menziesiiRC	Psemen04
Picea abies
MA_47453g0010	Picabi01
MA_101803g0010	Picabi02
MA_109827g0010OHNECHASE
MA_10430235g0010
MA_10436217g0010
Pinus taeda
PITA_000007449	Pintae01
PITA_000016041	Pintae02
PITA_000063993	Pintae03
Gnetum montanum
scaffold-GTHK-2000443-Gnetum_montanum	Gnemon01
scaffold-GTHK-2000444-Gnetum_montanum	Gnemon02
Welwitschia mirabilis
scaffold-TOXE-2011751-Welwitschia_mirabilis	Welmir01
Encephalartos barteri
scaffold-GNQG-2005862-Encephalartos_barteri	Encbar01
scaffold-GNQG-2008656-Encephalartos_barteri	Encbar02
scaffold-GNQG-2008657-Encephalartos_barteri	Encbar03
Stangeria eriopus
scaffold-KAWQ-2005131-Stangeria_eriopus	Staeri01
Blechnum spicant
scaffold-VITX-2100382-Blechnum_spicant	Blespi01
Woodsia ilvensis
scaffold-YQEC-2009545-Woodsia_ilvensis	Wooilv01
Woodsia scopulina
scaffold-YJJY-2016341-Woodsia_scopulina	Woosco01
Cystopteris fragilis
scaffold-XWDM-2008821-XWDM-Cystopteris_fragilis-2_samples_combined	Cysfra01
scaffold-XWDM-2008822-XWDM-Cystopteris_fragilis-2_samples_combined	Cysfra02
Argyrochosma_nivea
scaffold-XDDT-2003886-Argyrochosma_nivea	Argniv01
Osmunda sp
scaffold-UOMY-2005762-Osmunda_sp.-gametophyte	Osmsp01
scaffold-UOMY-2005761-Osmunda_sp.-gametophyte	Osmsp02
Physcomitrella patens
Phpat.016G029800.1 CDS	Phypat01
Phpat.025G032000.1 CDS	Phypat02
Phpat.006G025500.1 CDS	Phypat03
Pp1s17_74E1.1 all_Phypa_305528	Phypat04
Pp1s85_103E2.1 all_Phypa_362403	Phypat05
Phpat.002G086400.1	Phypat06
Pp1s43_207E1.1 all_Phypa_312236	Phypat07
Phpat.018G013700.1 CDS	Phypat08
phypat09Pp1s71_181E2.1	Phypat09
Pp1s160_135E1.1 all_Phypa_329048	Phypat10
Pp1s203_100E1.1 all_Phypa_332869	Phypat11
Isoetes tegetiformans
scaffold-PKOX-2003863-Isoetes_tegetiformans	Isoteg01
scaffold-PKOX-2101562-Isoetes_tegetiformans	Isoteg02
Isoetes sp.
scaffold-PYHZ-2003467-Isoetes_sp.	Isosp01
scaffold-PYHZ-2076522-Isoetes_sp.	Isosp02
Selaginella kraussiana
scaffold-ZFGK-2009550-Selaginella_kraussiana	Selkra01
scaffold-ZFGK-2042968-Selaginella_kraussiana	Selkra02
Selaginella wallacei
scaffold-JKAA-2015736-Selaginella_wallacei	Selwal01
Selaginella willdenowii
scaffold-KJYC-2006977-Selaginella_willdenowii	Selwil01
scaffold-KJYC-2007612-Selaginella_willdenowii	Selwil02
Selaginella acanthonota
scaffold-ZYCD-2042972-Selaginella_acanthonota	Selkac01
Selaginella stauntoniana
scaffold-ZZOL-2054420-Selaginella_stauntoniana	Selsta01
Selaginella moellendorffii
gi_302768760Selaginella moellendorffii	Selmoe01
gi302792031Selaginella moellendorffiiWOL	Selmoe02
