# Supplementary material for: The effects of repeated whole genome duplication events on the evolution of cytokinin signaling pathway
Source: BMC Evol Biol. 2018 May 29;18:76. doi: 10.1186/s12862-018-1153-x (PMC5975490; doi:10.1186/s12862-018-1153-x)
Supplement: Supplementary file 2 — Collinear regions, Ks distances. (XLSX 357 kb) [file 12862_2018_1153_MOESM2_ESM.xlsx]

## Sheet: BrarapCHK04_CHK03
multiplicon			Ks distances
340248	BR00G09540	BR03G38500	0.7401	Brassica rapa	Brassica rapa
340248	BR00G09420	BR03G38750	1.051	Brassica rapa	Brassica rapa
340248	BR00G09450	BR03G38680	1.0323	Brassica rapa	Brassica rapa	BR00G09450	BrarapCHK03	BR03G38680	BrarapCHK04
340248	BR00G09490	BR03G38600	1.3514	Brassica rapa	Brassica rapa
340248	BR00G09480	BR03G38630	60.8647	Brassica rapa	Brassica rapa
			1.051

## Sheet: ZeamayCHK03_04
multiplicons			Ks distances
11281	ZM05G03990	ZM01G53260	0.3095	Zea mays	Zea mays
11281	ZM05G05600	ZM01G50560	0.157	Zea mays	Zea mays
11281	ZM05G05160	ZM01G51220	0.1491	Zea mays	Zea mays
11281	ZM05G05300	ZM01G50940	0.4584	Zea mays	Zea mays
11281	ZM05G05290	ZM01G50950	0.4465	Zea mays	Zea mays
11281	ZM05G04610	ZM01G52020	0.2608	Zea mays	Zea mays
11281	ZM05G04530	ZM01G52300	0.5284	Zea mays	Zea mays
11281	ZM05G05560	ZM01G50490	0.0737	Zea mays	Zea mays
11281	ZM05G05400	ZM01G50740	0.3135	Zea mays	Zea mays
11281	ZM05G05710	ZM01G50330	0.1915	Zea mays	Zea mays
11281	ZM05G04430	ZM01G52400	0.1328	Zea mays	Zea mays
11281	ZM05G04810	ZM01G51680	0.1446	Zea mays	Zea mays
11281	ZM05G04090	ZM01G53060	0.1315	Zea mays	Zea mays
11281	ZM05G03940	ZM01G53370	0.1879	Zea mays	Zea mays
11281	ZM05G06280	ZM01G49170	0.3346	Zea mays	Zea mays
11281	ZM05G05920	ZM01G49890	0.1815	Zea mays	Zea mays
11281	ZM05G03610	ZM01G53970	0.6994	Zea mays	Zea mays
11281	ZM05G03410	ZM01G54340	0.3162	Zea mays	Zea mays
11281	ZM05G04380	ZM01G52500	0.3118	Zea mays	Zea mays
11281	ZM05G05800	ZM01G50090	0.2795	Zea mays	Zea mays
11281	ZM05G04260	ZM01G52700	0.0724	Zea mays	Zea mays
11281	ZM05G05700	ZM01G50340	0.2818	Zea mays	Zea mays
11281	ZM05G06150	ZM01G49430	0.351	Zea mays	Zea mays
11281	ZM05G03880	ZM01G53470	0.3501	Zea mays	Zea mays
11281	ZM05G03530	ZM01G54220	0.351	Zea mays	Zea mays
11281	ZM05G04470	ZM01G52380	0.3413	Zea mays	Zea mays
11281	ZM05G05730	ZM01G50310	0.3257	Zea mays	Zea mays
11281	ZM05G04220	ZM01G52740	3.7911	Zea mays	Zea mays
11281	ZM05G06070	ZM01G49550	1.0327	Zea mays	Zea mays
11281	ZM05G04890	ZM01G51570	0.143	Zea mays	Zea mays
11281	ZM05G05240	ZM01G51000	0.1771	Zea mays	Zea mays
11281	ZM05G05220	ZM01G51130	0.3528	Zea mays	Zea mays
11281	ZM05G03950	ZM01G53350	0.1504	Zea mays	Zea mays
11281	ZM05G03600	ZM01G54150	0.6045	Zea mays	Zea mays
11281	ZM05G06230	ZM01G49230	0.17	Zea mays	Zea mays
11281	ZM05G04210	ZM01G52760	0.1601	Zea mays	Zea mays
11281	ZM05G06010	ZM01G49580	0.1752	Zea mays	Zea mays
11281	ZM05G05070	ZM01G51340	71.4416	Zea mays	Zea mays
11281	ZM05G03730	ZM01G53710	0.1466	Zea mays	Zea mays
11281	ZM05G04330	ZM01G52630	0.1784	Zea mays	Zea mays
11281	ZM05G03720	ZM01G53840	0.8794	Zea mays	Zea mays
11281	ZM05G03680	ZM01G53940	0.1249	Zea mays	Zea mays
11281	ZM05G05620	ZM01G50450	0.3542	Zea mays	Zea mays
11281	ZM05G04100	ZM01G53050	0.4456	Zea mays	Zea mays
11281	ZM05G03540	ZM01G54210	0.7268	Zea mays	Zea mays
11281	ZM05G03460	ZM01G54290	0.3941	Zea mays	Zea mays
11281	ZM05G04560	ZM01G52120	0.6081	Zea mays	Zea mays
11281	ZM05G05780	ZM01G50110	0.1267	Zea mays	Zea mays
11281	ZM05G05380	ZM01G50720	0.2101	Zea mays	Zea mays
11281	ZM05G04700	ZM01G51910	0.2233	Zea mays	Zea mays
11281	ZM05G03480	ZM01G54280	0.1987	Zea mays	Zea mays
11281	ZM05G04490	ZM01G52350	0.2835	Zea mays	Zea mays
11281	ZM05G05490	ZM01G50660	0.196	Zea mays	Zea mays
11281	ZM05G04820	ZM01G51630	0.545	Zea mays	Zea mays
11281	ZM05G04940	ZM01G51430	0.2011	Zea mays	Zea mays
11281	ZM05G04160	ZM01G52970	0.1286	Zea mays	Zea mays
11281	ZM05G05460	ZM01G50690	0.2222	Zea mays	Zea mays
11281	ZM05G05480	ZM01G50670	0.1442	Zea mays	Zea mays
11281	ZM05G06040	ZM01G49630	0.2101	Zea mays	Zea mays
11281	ZM05G06260	ZM01G49190	0.1558	Zea mays	Zea mays
11281	ZM05G05940	ZM01G49860	0.125	Zea mays	Zea mays
11281	ZM05G04840	ZM01G51610	0.3094	Zea mays	Zea mays
11281	ZM05G06000	ZM01G49620	0.484	Zea mays	Zea mays
11281	ZM05G04400	ZM01G52450	0.1884	Zea mays	Zea mays
11281	ZM05G03970	ZM01G53300	0.2439	Zea mays	Zea mays
11281	ZM05G03820	ZM01G53570	5.2818	Zea mays	Zea mays
11281	ZM05G03550	ZM01G54190	0.2285	Zea mays	Zea mays
11281	ZM05G03930	ZM01G53400	0.3779	Zea mays	Zea mays
11281	ZM05G06210	ZM01G49300	0.7267	Zea mays	Zea mays
11281	ZM05G05390	ZM01G50700	1.4834	Zea mays	Zea mays
11281	ZM05G04110	ZM01G53030	0.1099	Zea mays	Zea mays
11281	ZM05G06030	ZM01G49610	0.3227	Zea mays	Zea mays
11281	ZM05G06420	ZM01G48860	0.2272	Zea mays	Zea mays
11281	ZM05G03920	ZM01G53420	0.8963	Zea mays	Zea mays
11281	ZM05G05190	ZM01G51170	0.4764	Zea mays	Zea mays
11281	ZM05G04760	ZM01G51860	0.1288	Zea mays	Zea mays
11281	ZM05G06250	ZM01G49200	0.1205	Zea mays	Zea mays
11281	ZM05G04790	ZM01G51800	0.7436	Zea mays	Zea mays
11281	ZM05G03450	ZM01G54330	0.7969	Zea mays	Zea mays
11281	ZM05G05670	ZM01G50370	2.9139	Zea mays	Zea mays
11281	ZM05G06130	ZM01G49470	0.1838	Zea mays	Zea mays
11281	ZM05G05000	ZM01G51370	0.4499	Zea mays	Zea mays
11281	ZM05G05720	ZM01G50320	0.2232	Zea mays	Zea mays
11281	ZM05G05590	ZM01G50530	0.3722	Zea mays	Zea mays
11281	ZM05G05650	ZM01G50420	0.1929	Zea mays	Zea mays
11281	ZM05G06340	ZM01G49020	0.1965	Zea mays	Zea mays
11281	ZM05G04370	ZM01G52550	0.4197	Zea mays	Zea mays
11281	ZM05G06140	ZM01G49450	0.1414	Zea mays	Zea mays
11281	ZM05G04710	ZM01G51900	0.1623	Zea mays	Zea mays
11281	ZM05G04930	ZM01G51480	1.5597	Zea mays	Zea mays
11281	ZM05G05630	ZM01G50430	0.2598	Zea mays	Zea mays
11281	ZM05G04510	ZM01G52310	0.1295	Zea mays	Zea mays
11281	ZM05G05540	ZM01G50600	0.2316	Zea mays	Zea mays
11281	ZM05G03810	ZM01G53600	0.7696	Zea mays	Zea mays
11281	ZM05G05140	ZM01G51250	0.2922	Zea mays	Zea mays
11281	ZM05G03790	ZM01G53660	0.16	Zea mays	Zea mays
11281	ZM05G05790	ZM01G50100	0.2605	Zea mays	Zea mays
11281	ZM05G04540	ZM01G52290	0.1521	Zea mays	Zea mays
11281	ZM05G05520	ZM01G50620	0.1159	Zea mays	Zea mays
11281	ZM05G03830	ZM01G53560	0.396	Zea mays	Zea mays
11281	ZM05G03770	ZM01G53680	0.4023	Zea mays	Zea mays
11281	ZM05G06120	ZM01G49490	0.4729	Zea mays	Zea mays
11281	ZM05G06300	ZM01G49090	0.1763	Zea mays	Zea mays
11281	ZM05G04030	ZM01G53190	0.1169	Zea mays	Zea mays
11281	ZM05G05030	ZM01G51290	0.1383	Zea mays	Zea mays
11281	ZM05G05870	ZM01G49970	0.1067	Zea mays	Zea mays
11281	ZM05G06170	ZM01G49330	0.142	Zea mays	Zea mays
11281	ZM05G05250	ZM01G51010	0.1585	Zea mays	Zea mays
11281	ZM05G03870	ZM01G53480	1.5491	Zea mays	Zea mays
11281	ZM05G06350	ZM01G49040	0.3325	Zea mays	Zea mays
11281	ZM05G06200	ZM01G49320	0.2614	Zea mays	Zea mays
11281	ZM05G05770	ZM01G50130	0.3422	Zea mays	Zea mays
11281	ZM05G05320	ZM01G50910	0.188	Zea mays	Zea mays
11281	ZM05G05260	ZM01G51020	0.1819	Zea mays	Zea mays
11281	ZM05G04000	ZM01G53210	1.8826	Zea mays	Zea mays
11281	ZM05G06110	ZM01G49540	0.7089	Zea mays	Zea mays
11281	ZM05G04170	ZM01G52960	0.4329	Zea mays	Zea mays
11281	ZM05G06360	ZM01G49050	0.171	Zea mays	Zea mays
11281	ZM05G03390	ZM01G54360	0.2311	Zea mays	Zea mays
11281	ZM05G05310	ZM01G50920	0.2356	Zea mays	Zea mays
11281	ZM05G06380	ZM01G49070	0.1518	Zea mays	Zea mays
11281	ZM05G03750	ZM01G53700	0.4478	Zea mays	Zea mays
11281	ZM05G05530	ZM01G50610	0.2038	Zea mays	Zea mays
11281	ZM05G06020	ZM01G49600	0.1879	Zea mays	Zea mays
11281	ZM05G04390	ZM01G52490	0.3561	Zea mays	Zea mays
11281	ZM05G04340	ZM01G52600	0.288	Zea mays	Zea mays
11281	ZM05G04190	ZM01G52900	0.2599	Zea mays	Zea mays
11281	ZM05G03590	ZM01G54180	0.3307	Zea mays	Zea mays
11281	ZM05G04050	ZM01G53160	0.7186	Zea mays	Zea mays
11281	ZM05G05820	ZM01G50050	1.2291	Zea mays	Zea mays
11281	ZM05G04850	ZM01G51600	4.342	Zea mays	Zea mays
11281	ZM05G05980	ZM01G49740	0.7252	Zea mays	Zea mays
11281	ZM05G04960	ZM01G51400	0.4894	Zea mays	Zea mays
11281	ZM05G05990	ZM01G49720	4.9432	Zea mays	Zea mays
11281	ZM05G04270	ZM01G52680	0.168	Zea mays	Zea mays
			0.2608

## Sheet: ZeamayCHK05_06
multiplicons			Ks distances
10125	ZM08G29150	ZM03G23020	1.4211	Zea mays	Zea mays
10125	ZM08G30410	ZM03G25070	1.9253	Zea mays	Zea mays
10125	ZM08G32230	ZM03G27560	0.1573	Zea mays	Zea mays
10125	ZM08G33680	ZM03G29910	0.4352	Zea mays	Zea mays
10125	ZM08G31020	ZM03G26170	0.2551	Zea mays	Zea mays
10125	ZM08G33110	ZM03G28880	0.1631	Zea mays	Zea mays
10125	ZM08G32250	ZM03G27570	2.3212	Zea mays	Zea mays
10125	ZM08G28570	ZM03G22360	0.3995	Zea mays	Zea mays
10125	ZM08G30780	ZM03G25570	95.8226	Zea mays	Zea mays
10125	ZM08G27990	ZM03G21330	0.1367	Zea mays	Zea mays
10125	ZM08G33540	ZM03G29550	0.2384	Zea mays	Zea mays
10125	ZM08G33400	ZM03G29380	0.1614	Zea mays	Zea mays
10125	ZM08G33080	ZM03G28820	0.2276	Zea mays	Zea mays
10125	ZM08G33020	ZM03G28730	0.1449	Zea mays	Zea mays
10125	ZM08G34100	ZM03G30450	0.1456	Zea mays	Zea mays
10125	ZM08G28700	ZM03G22530	0.2744	Zea mays	Zea mays
10125	ZM08G32610	ZM03G28010	0.2565	Zea mays	Zea mays
10125	ZM08G33950	ZM03G30320	0.1412	Zea mays	Zea mays
10125	ZM08G31290	ZM03G26490	0.3455	Zea mays	Zea mays
10125	ZM08G30580	ZM03G25280	64.7489	Zea mays	Zea mays
10125	ZM08G29600	ZM03G23550	0.162	Zea mays	Zea mays
10125	ZM08G28420	ZM03G22120	0.3799	Zea mays	Zea mays
10125	ZM08G32100	ZM03G27340	0.2728	Zea mays	Zea mays
10125	ZM08G33600	ZM03G29760	0.3732	Zea mays	Zea mays
10125	ZM08G29860	ZM03G23910	0.2328	Zea mays	Zea mays
10125	ZM08G32780	ZM03G28270	0.5604	Zea mays	Zea mays
10125	ZM08G32930	ZM03G28490	0.3591	Zea mays	Zea mays
10125	ZM08G34300	ZM03G30980	0.2109	Zea mays	Zea mays
10125	ZM08G28520	ZM03G22280	1.1662	Zea mays	Zea mays
10125	ZM08G30550	ZM03G25230	0.8585	Zea mays	Zea mays
10125	ZM08G28110	ZM03G21690	0.1751	Zea mays	Zea mays
10125	ZM08G34290	ZM03G30940	0.4737	Zea mays	Zea mays
10125	ZM08G33890	ZM03G30220	0.1506	Zea mays	Zea mays
10125	ZM08G31070	ZM03G26270	0.1323	Zea mays	Zea mays
10125	ZM08G33660	ZM03G29830	0.1899	Zea mays	Zea mays
10125	ZM08G27370	ZM03G20250	0.2854	Zea mays	Zea mays
10125	ZM08G27300	ZM03G20100	7.243	Zea mays	Zea mays
10125	ZM08G34730	ZM03G31480	0.3778	Zea mays	Zea mays
10125	ZM08G32180	ZM03G27470	0.5135	Zea mays	Zea mays
10125	ZM08G30590	ZM03G25290	0.3051	Zea mays	Zea mays
10125	ZM08G28960	ZM03G22780	84.1168	Zea mays	Zea mays
10125	ZM08G34800	ZM03G31600	0.2203	Zea mays	Zea mays
10125	ZM08G32040	ZM03G27170	2.0211	Zea mays	Zea mays
10125	ZM08G30180	ZM03G24520	0.3076	Zea mays	Zea mays
10125	ZM08G31420	ZM03G26670	0.3982	Zea mays	Zea mays
10125	ZM08G29100	ZM03G22980	0.2062	Zea mays	Zea mays
10125	ZM08G34370	ZM03G31060	0.5142	Zea mays	Zea mays
10125	ZM08G28360	ZM03G22050	6.1477	Zea mays	Zea mays
10125	ZM08G32630	ZM03G28040	0.3481	Zea mays	Zea mays
10125	ZM08G30850	ZM03G25820	0.1022	Zea mays	Zea mays
10125	ZM08G29270	ZM03G23120	0.3312	Zea mays	Zea mays
10125	ZM08G27970	ZM03G21300	0.2824	Zea mays	Zea mays
10125	ZM08G28580	ZM03G22370	0.2231	Zea mays	Zea mays
10125	ZM08G33740	ZM03G30030	0.4396	Zea mays	Zea mays
10125	ZM08G31930	ZM03G27000	0.146	Zea mays	Zea mays
10125	ZM08G33270	ZM03G29130	0.1858	Zea mays	Zea mays
10125	ZM08G31430	ZM03G26700	0.7128	Zea mays	Zea mays
10125	ZM08G30570	ZM03G25270	0.15	Zea mays	Zea mays
10125	ZM08G33290	ZM03G29180	0.317	Zea mays	Zea mays
10125	ZM08G30830	ZM03G25750	0.1937	Zea mays	Zea mays
10125	ZM08G30670	ZM03G25430	0.2139	Zea mays	Zea mays
10125	ZM08G27120	ZM03G19820	0.4352	Zea mays	Zea mays
10125	ZM08G28550	ZM03G22330	0.6533	Zea mays	Zea mays
10125	ZM08G33370	ZM03G29360	1.0854	Zea mays	Zea mays
10125	ZM08G27700	ZM03G20670	0.4197	Zea mays	Zea mays
10125	ZM08G31220	ZM03G26380	0.2377	Zea mays	Zea mays
10125	ZM08G28140	ZM03G21730	0.2465	Zea mays	Zea mays
10125	ZM08G32150	ZM03G27460	0.8119	Zea mays	Zea mays
10125	ZM08G30920	ZM03G25950	0.4406	Zea mays	Zea mays
10125	ZM08G30990	ZM03G26120	0.1365	Zea mays	Zea mays
10125	ZM08G30690	ZM03G25450	1.4097	Zea mays	Zea mays
10125	ZM08G28220	ZM03G21910	0.2896	Zea mays	Zea mays
10125	ZM08G30900	ZM03G25930	0.8483	Zea mays	Zea mays
10125	ZM08G27590	ZM03G20570	0.2261	Zea mays	Zea mays
10125	ZM08G32430	ZM03G27860	0.2794	Zea mays	Zea mays
10125	ZM08G29400	ZM03G23220	3.003	Zea mays	Zea mays
10125	ZM08G28650	ZM03G22460	0.1663	Zea mays	Zea mays
10125	ZM08G31370	ZM03G26600	0.5758	Zea mays	Zea mays
10125	ZM08G27080	ZM03G19780	0.1696	Zea mays	Zea mays
10125	ZM08G30210	ZM03G24650	0.2569	Zea mays	Zea mays
10125	ZM08G32670	ZM03G28120	0.6487	Zea mays	Zea mays
10125	ZM08G30950	ZM03G26050	1.1733	Zea mays	Zea mays
10125	ZM08G34740	ZM03G31530	0.5176	Zea mays	Zea mays
10125	ZM08G33720	ZM03G30010	0.2912	Zea mays	Zea mays
10125	ZM08G33180	ZM03G29000	0.1547	Zea mays	Zea mays
10125	ZM08G30000	ZM03G24140	0.3956	Zea mays	Zea mays
10125	ZM08G29060	ZM03G22890	0.1662	Zea mays	Zea mays
10125	ZM08G30200	ZM03G24630	1.1731	Zea mays	Zea mays
10125	ZM08G32800	ZM03G28320	0.2325	Zea mays	Zea mays
10125	ZM08G30640	ZM03G25400	0.363	Zea mays	Zea mays
10125	ZM08G27090	ZM03G19390	80.0871	Zea mays	Zea mays
10125	ZM08G30760	ZM03G25500	0.1325	Zea mays	Zea mays
10125	ZM08G29420	ZM03G23240	0.2925	Zea mays	Zea mays
10125	ZM08G32650	ZM03G28090	0.4264	Zea mays	Zea mays
10125	ZM08G31790	ZM03G26860	0.1811	Zea mays	Zea mays
10125	ZM08G28430	ZM03G22130	0.1857	Zea mays	Zea mays
10125	ZM08G29390	ZM03G23200	0.9018	Zea mays	Zea mays
10125	ZM08G28880	ZM03G22610	0.3012	Zea mays	Zea mays
10125	ZM08G28040	ZM03G21510	0.6134	Zea mays	Zea mays
10125	ZM08G28010	ZM03G21390	60.8162	Zea mays	Zea mays
10125	ZM08G34410	ZM03G31130	0.2165	Zea mays	Zea mays
10125	ZM08G30940	ZM03G25960	0.4589	Zea mays	Zea mays
10125	ZM08G29200	ZM03G23070	0.4349	Zea mays	Zea mays
10125	ZM08G27920	ZM03G21100	0.5211	Zea mays	Zea mays
10125	ZM08G33240	ZM03G29110	0.1777	Zea mays	Zea mays
10125	ZM08G27890	ZM03G21000	0.3766	Zea mays	Zea mays
10125	ZM08G28090	ZM03G21640	10.1983	Zea mays	Zea mays
10125	ZM08G30790	ZM03G25620	0.198	Zea mays	Zea mays
10125	ZM08G33260	ZM03G29120	0.5268	Zea mays	Zea mays
10125	ZM08G32910	ZM03G28450	0.1217	Zea mays	Zea mays
10125	ZM08G29760	ZM03G23790	0.1443	Zea mays	Zea mays
10125	ZM08G28250	ZM03G21990	0.174	Zea mays	Zea mays
10125	ZM08G33920	ZM03G30260	0.2797	Zea mays	Zea mays
10125	ZM08G31960	ZM03G27030	0.25	Zea mays	Zea mays
10125	ZM08G27900	ZM03G21030	0.2166	Zea mays	Zea mays
10125	ZM08G30630	ZM03G25390	0.1406	Zea mays	Zea mays
10125	ZM08G33340	ZM03G29300	0.2461	Zea mays	Zea mays
10125	ZM08G33800	ZM03G30150	0.1803	Zea mays	Zea mays
10125	ZM08G30030	ZM03G24270	0.2758	Zea mays	Zea mays
10125	ZM08G28970	ZM03G22740	13.8236	Zea mays	Zea mays
10125	ZM08G27620	ZM03G20590	0.1464	Zea mays	Zea mays
10125	ZM08G32580	ZM03G27990	0.5347	Zea mays	Zea mays
10125	ZM08G29030	ZM03G22880	0.1906	Zea mays	Zea mays
10125	ZM08G34610	ZM03G31370	0.6345	Zea mays	Zea mays
10125	ZM08G33420	ZM03G29390	69.3164	Zea mays	Zea mays
10125	ZM08G27760	ZM03G20830	1.0313	Zea mays	Zea mays
10125	ZM08G31800	ZM03G26870	0.3981	Zea mays	Zea mays
10125	ZM08G32680	ZM03G28130	0.2981	Zea mays	Zea mays
10125	ZM08G32740	ZM03G28210	0.2411	Zea mays	Zea mays
10125	ZM08G29300	ZM03G23130	0.1859	Zea mays	Zea mays
10125	ZM08G30280	ZM03G24880	60.513	Zea mays	Zea mays
10125	ZM08G27850	ZM03G20870	0.3623	Zea mays	Zea mays
10125	ZM08G27950	ZM03G21160	0.1663	Zea mays	Zea mays
10125	ZM08G29950	ZM03G24100	0.3194	Zea mays	Zea mays
10125	ZM08G28980	ZM03G22840	40.497	Zea mays	Zea mays
10125	ZM08G33830	ZM03G30180	0.4035	Zea mays	Zea mays
10125	ZM08G29610	ZM03G23580	0.1404	Zea mays	Zea mays
10125	ZM08G28500	ZM03G22250	0.1884	Zea mays	Zea mays
10125	ZM08G34680	ZM03G31420	0.1518	Zea mays	Zea mays
10125	ZM08G33750	ZM03G30120	0.2235	Zea mays	Zea mays
10125	ZM08G32420	ZM03G27850	0.2216	Zea mays	Zea mays
10125	ZM08G30470	ZM03G25140	0.3043	Zea mays	Zea mays
10125	ZM08G30040	ZM03G24290	0.2116	Zea mays	Zea mays
10125	ZM08G34450	ZM03G31180	0.2341	Zea mays	Zea mays
10125	ZM08G33530	ZM03G29530	0.358	Zea mays	Zea mays
10125	ZM08G33120	ZM03G28890	0.1231	Zea mays	Zea mays
10125	ZM08G28870	ZM03G22590	0.1541	Zea mays	Zea mays
10125	ZM08G28060	ZM03G21540	1.4774	Zea mays	Zea mays
10125	ZM08G34550	ZM03G31290	0.2073	Zea mays	Zea mays
10125	ZM08G28200	ZM03G21880	0.113	Zea mays	Zea mays
10125	ZM08G34750	ZM03G31550	0.4639	Zea mays	Zea mays
10125	ZM08G33320	ZM03G29280	0.184	Zea mays	Zea mays
10125	ZM08G29230	ZM03G23090	0.1809	Zea mays	Zea mays
10125	ZM08G30120	ZM03G24380	0.2333	Zea mays	Zea mays
10125	ZM08G27320	ZM03G20190	0.1772	Zea mays	Zea mays
10125	ZM08G28190	ZM03G21820	109.225	Zea mays	Zea mays
10125	ZM08G31990	ZM03G27090	0.3501	Zea mays	Zea mays
10125	ZM08G31080	ZM03G26280	0.0987	Zea mays	Zea mays
10125	ZM08G30290	ZM03G24900	0.7481	Zea mays	Zea mays
10125	ZM08G27450	ZM03G20380	0.3939	Zea mays	Zea mays
10125	ZM08G28000	ZM03G21340	1.3096	Zea mays	Zea mays
10125	ZM08G28470	ZM03G22200	0.2912	Zea mays	Zea mays
10125	ZM08G33960	ZM03G30330	0.25	Zea mays	Zea mays
10125	ZM08G33630	ZM03G29780	0.2022	Zea mays	Zea mays
10125	ZM08G34000	ZM03G30360	0.2753	Zea mays	Zea mays
10125	ZM08G29320	ZM03G23150	0.2244	Zea mays	Zea mays
10125	ZM08G32490	ZM03G27870	0.1864	Zea mays	Zea mays
10125	ZM08G34510	ZM03G31250	0.1229	Zea mays	Zea mays
10125	ZM08G30980	ZM03G26110	0.2493	Zea mays	Zea mays
10125	ZM08G27910	ZM03G21060	0.1381	Zea mays	Zea mays
10125	ZM08G29070	ZM03G22910	0.1195	Zea mays	Zea mays
10125	ZM08G30010	ZM03G24150	0.1916	Zea mays	Zea mays
10125	ZM08G34560	ZM03G31330	0.5865	Zea mays	Zea mays
10125	ZM08G30230	ZM03G24700	0.2641	Zea mays	Zea mays
10125	ZM08G31510	ZM03G26730	0.7757	Zea mays	Zea mays
10125	ZM08G30750	ZM03G25470	0.5128	Zea mays	Zea mays
10125	ZM08G32190	ZM03G27480	0.4229	Zea mays	Zea mays
10125	ZM08G30650	ZM03G25420	0.4028	Zea mays	Zea mays
10125	ZM08G34700	ZM03G31440	0.2799	Zea mays	Zea mays
10125	ZM08G31780	ZM03G26840	0.4397	Zea mays	Zea mays
10125	ZM08G34580	ZM03G31360	0.165	Zea mays	Zea mays
10125	ZM08G31390	ZM03G26650	0.3763	Zea mays	Zea mays
10125	ZM08G29330	ZM03G23160	75.3525	Zea mays	Zea mays
10125	ZM08G34650	ZM03G31400	0.1753	Zea mays	Zea mays
10125	ZM08G30070	ZM03G24320	0.1964	Zea mays	Zea mays
10125	ZM08G34660	ZM03G31410	0.53	Zea mays	Zea mays
10125	ZM08G34480	ZM03G31230	1.1376	Zea mays	Zea mays
10125	ZM08G33780	ZM03G30140	0.9791	Zea mays	Zea mays
10125	ZM08G30880	ZM03G25850	0.1649	Zea mays	Zea mays
10125	ZM08G28640	ZM03G22450	0.2504	Zea mays	Zea mays
10125	ZM08G32310	ZM03G27650	0.2394	Zea mays	Zea mays
10125	ZM08G33310	ZM03G29190	0.1511	Zea mays	Zea mays
10125	ZM08G28730	ZM03G22550	0.2983	Zea mays	Zea mays
10125	ZM08G27740	ZM03G20790	1,+D2161058	Zea mays	Zea mays
10125	ZM08G29480	ZM03G23290	0.1397	Zea mays	Zea mays
10125	ZM08G32260	ZM03G27600	0.4037	Zea mays	Zea mays
10125	ZM08G33620	ZM03G29770	0.2633	Zea mays	Zea mays
10125	ZM08G27860	ZM03G20880	0.3038	Zea mays	Zea mays
10125	ZM08G27310	ZM03G20170	0.3145	Zea mays	Zea mays
10125	ZM08G33480	ZM03G29430	0.2201	Zea mays	Zea mays
10125	ZM08G28490	ZM03G22230	0.4013	Zea mays	Zea mays
10125	ZM08G34090	ZM03G30470	0.1171	Zea mays	Zea mays
10125	ZM08G30960	ZM03G26080	0.5767	Zea mays	Zea mays
10125	ZM08G32810	ZM03G28330	0.1387	Zea mays	Zea mays
10125	ZM08G33710	ZM03G29790	1.7029	Zea mays	Zea mays
10125	ZM08G32070	ZM03G27160	0.1823	Zea mays	Zea mays
10125	ZM08G32750	ZM03G28240	0.335	Zea mays	Zea mays
10125	ZM08G33470	ZM03G29410	0.2908	Zea mays	Zea mays
10125	ZM08G32700	ZM03G28140	0.8685	Zea mays	Zea mays
10125	ZM08G31550	ZM03G26790	0.2	Zea mays	Zea mays
10125	ZM08G32410	ZM03G27830	0.1766	Zea mays	Zea mays
10125	ZM08G27960	ZM03G21240	1.1023	Zea mays	Zea mays
10125	ZM08G32940	ZM03G28590	0.1477	Zea mays	Zea mays
10125	ZM08G33650	ZM03G29810	0.3789	Zea mays	Zea mays
10125	ZM08G30740	ZM03G25460	0.2111	Zea mays	Zea mays
10125	ZM08G32280	ZM03G27610	0.3001	Zea mays	Zea mays
10125	ZM08G33820	ZM03G30170	0.2451	Zea mays	Zea mays
10125	ZM08G33670	ZM03G29860	0.3098	Zea mays	Zea mays
10125	ZM08G28910	ZM03G22640	0.4097	Zea mays	Zea mays
10125	ZM08G33200	ZM03G29040	0.1662	Zea mays	Zea mays
10125	ZM08G29490	ZM03G23330	0.1672	Zea mays	Zea mays
10125	ZM08G30860	ZM03G25830	0.1876	Zea mays	Zea mays
10125	ZM08G31050	ZM03G26200	0.7312	Zea mays	Zea mays
10125	ZM08G30820	ZM03G25690	58.1284	Zea mays	Zea mays
10125	ZM08G27390	ZM03G20310	0.3341	Zea mays	Zea mays
10125	ZM08G28600	ZM03G22440	0.1442	Zea mays	Zea mays
10125	ZM08G30520	ZM03G25020	51.96	Zea mays	Zea mays
10125	ZM08G28100	ZM03G21650	0.1532	Zea mays	Zea mays
10125	ZM08G29980	ZM03G24120	0.1668	Zea mays	Zea mays
10125	ZM08G29570	ZM03G23520	0.4591	Zea mays	Zea mays
10125	ZM08G32140	ZM03G27440	0.2175	Zea mays	Zea mays
10125	ZM08G28260	ZM03G22020	0.7698	Zea mays	Zea mays
10125	ZM08G34130	ZM03G30760	0.2119	Zea mays	Zea mays
10125	ZM08G30810	ZM03G25660	0.1187	Zea mays	Zea mays
10125	ZM08G28750	ZM03G22560	0.2915	Zea mays	Zea mays
10125	ZM08G30490	ZM03G25180	0.7361	Zea mays	Zea mays
10125	ZM08G31040	ZM03G26190	0.3714	Zea mays	Zea mays
10125	ZM08G32320	ZM03G27660	0.442	Zea mays	Zea mays
10125	ZM08G31300	ZM03G26510	0.3589	Zea mays	Zea mays
10125	ZM08G29890	ZM03G23930	0.1627	Zea mays	Zea mays
10125	ZM08G31980	ZM03G27080	0.2924	Zea mays	Zea mays
10125	ZM08G34050	ZM03G30570	0.3072	Zea mays	Zea mays
10125	ZM08G28210	ZM03G21890	0.4504	Zea mays	Zea mays
10125	ZM08G32130	ZM03G27380	0.376	Zea mays	Zea mays
10125	ZM08G29090	ZM03G22960	0.3078	Zea mays	Zea mays
10125	ZM08G33850	ZM03G30210	0.3498	Zea mays	Zea mays
10125	ZM08G33140	ZM03G28920	0.1887	Zea mays	Zea mays
10125	ZM08G29020	ZM03G22870	0.1282	Zea mays	Zea mays
10125	ZM08G27710	ZM03G20710	0.4916	Zea mays	Zea mays
10125	ZM08G30220	ZM03G24640	0.3344	Zea mays	Zea mays
10125	ZM08G32360	ZM03G27770	0.1841	Zea mays	Zea mays
10125	ZM08G28920	ZM03G22750	84.5045	Zea mays	Zea mays
10125	ZM08G33590	ZM03G29720	0.5298	Zea mays	Zea mays
10125	ZM08G32890	ZM03G28420	0.2504	Zea mays	Zea mays
10125	ZM08G30600	ZM03G25340	0.3106	Zea mays	Zea mays
10125	ZM08G32340	ZM03G27730	0.1181	Zea mays	Zea mays
10125	ZM08G30020	ZM03G24170	0.1851	Zea mays	Zea mays
10125	ZM08G27430	ZM03G20410	0.4368	Zea mays	Zea mays
10125	ZM08G27980	ZM03G21320	0.1984	Zea mays	Zea mays
10125	ZM08G29530	ZM03G23410	0.4568	Zea mays	Zea mays
10125	ZM08G30050	ZM03G24300	0.652	Zea mays	Zea mays
10125	ZM08G32290	ZM03G27630	0.4085	Zea mays	Zea mays
10125	ZM08G30560	ZM03G25260	0.1625	Zea mays	Zea mays
10125	ZM08G33220	ZM03G29090	0.0893	Zea mays	Zea mays
10125	ZM08G34520	ZM03G31260	0.1922	Zea mays	Zea mays
10125	ZM08G33350	ZM03G29330	0.5419	Zea mays	Zea mays
10125	ZM08G33700	ZM03G29970	0.4353	Zea mays	Zea mays
10125	ZM08G28780	ZM03G22570	0.133	Zea mays	Zea mays
10125	ZM08G29830	ZM03G23870	0.4812	Zea mays	Zea mays
10125	ZM08G29840	ZM03G23880	0.1636	Zea mays	Zea mays
10125	ZM08G32110	ZM03G27360	0.1336	Zea mays	Zea mays
10125	ZM08G32840	ZM03G28370	0.1559	Zea mays	Zea mays
10125	ZM08G31320	ZM03G26520	0.231	Zea mays	Zea mays
10125	ZM08G27190	ZM03G19960	0.3434	Zea mays	Zea mays
10125	ZM08G30320	ZM03G24950	0.3399	Zea mays	Zea mays
10125	ZM08G30890	ZM03G25870	0.3396	Zea mays	Zea mays
10125	ZM08G32920	ZM03G28460	0.1715	Zea mays	Zea mays
10125	ZM08G33150	ZM03G28930	0.3079	Zea mays	Zea mays
10125	ZM08G34320	ZM03G31000	0.1145	Zea mays	Zea mays
10125	ZM08G29360	ZM03G23170	0.5659	Zea mays	Zea mays
10125	ZM08G27730	ZM03G20740	0.2161	Zea mays	Zea mays
10125	ZM08G34820	ZM03G31620	0.1671	Zea mays	Zea mays
10125	ZM08G32090	ZM03G27320	0.2397	Zea mays	Zea mays
10125	ZM08G27520	ZM03G20510	0.1346	Zea mays	Zea mays
10125	ZM08G33510	ZM03G29470	0.5747	Zea mays	Zea mays
10125	ZM08G28690	ZM03G22520	0.1414	Zea mays	Zea mays
10125	ZM08G29310	ZM03G23140	0.9103	Zea mays	Zea mays
10125	ZM08G29220	ZM03G23080	0.159	Zea mays	Zea mays
10125	ZM08G30140	ZM03G24460	5.9344	Zea mays	Zea mays
10125	ZM08G27750	ZM03G20810	0.1255	Zea mays	Zea mays
10125	ZM08G33060	ZM03G28780	0.4845	Zea mays	Zea mays
10125	ZM08G30240	ZM03G24720	0.1619	Zea mays	Zea mays
10125	ZM08G31440	ZM03G26710	65.003	Zea mays	Zea mays
10125	ZM08G33360	ZM03G29350	0.2207	Zea mays	Zea mays
10125	ZM08G31940	ZM03G27020	0.1173	Zea mays	Zea mays
10125	ZM08G31360	ZM03G26590	0.3745	Zea mays	Zea mays
10125	ZM08G28930	ZM03G22770	0.1832	Zea mays	Zea mays
10125	ZM08G32330	ZM03G27720	0.898	Zea mays	Zea mays
10125	ZM08G29120	ZM03G22990	0.3023	Zea mays	Zea mays
10125	ZM08G32730	ZM03G28160	0.4588	Zea mays	Zea mays
10125	ZM08G29910	ZM03G23980	102.947	Zea mays	Zea mays
10125	ZM08G31970	ZM03G27050	0.139	Zea mays	Zea mays
10125	ZM08G32300	ZM03G27640	0.8433	Zea mays	Zea mays
10125	ZM08G33190	ZM03G29030	0.6418	Zea mays	Zea mays
10125	ZM08G30330	ZM03G24960	0.2564	Zea mays	Zea mays
10125	ZM08G29540	ZM03G23510	0.5252	Zea mays	Zea mays
10125	ZM08G29190	ZM03G23050	0.5497	Zea mays	Zea mays
10125	ZM08G30610	ZM03G25360	0.344	Zea mays	Zea mays
10125	ZM08G28020	ZM03G21470	0.6412	Zea mays	Zea mays
10125	ZM08G30510	ZM03G25190	0.3719	Zea mays	Zea mays
10125	ZM08G29900	ZM03G23940	0.1721	Zea mays	Zea mays
10125	ZM08G32660	ZM03G28100	0.1946	Zea mays	Zea mays
10125	ZM08G30130	ZM03G24390	0.9283	Zea mays	Zea mays
10125	ZM08G27410	ZM03G20320	0.2976	Zea mays	Zea mays
10125	ZM08G27570	ZM03G20540	0.5285	Zea mays	Zea mays
			0.29245

## Sheet: GosraiCHK02_06
multiplicons			Ks
59516	GR02G18320	GR08G16540	0.6806	Gossypium raimondii	Gossypium raimondii
59516	GR02G18570	GR08G15960	0.5394	Gossypium raimondii	Gossypium raimondii
59516	GR02G18920	GR08G16190	1.2996	Gossypium raimondii	Gossypium raimondii
59516	GR02G18170	GR08G16600	0.4937	Gossypium raimondii	Gossypium raimondii
59516	GR02G18180	GR08G16590	0.805	Gossypium raimondii	Gossypium raimondii
59516	GR02G18910	GR08G16170	0.465	Gossypium raimondii	Gossypium raimondii
59516	GR02G18690	GR08G16080	0.3006	Gossypium raimondii	Gossypium raimondii
59516	GR02G18510	GR08G15940	0.4168	Gossypium raimondii	Gossypium raimondii
59516	GR02G18010	GR08G16650	0.9489	Gossypium raimondii	Gossypium raimondii
59516	GR02G19190	GR08G16470	1.1815	Gossypium raimondii	Gossypium raimondii
59516	GR02G17860	GR08G16680	0.3847	Gossypium raimondii	Gossypium raimondii
59516	GR02G17720	GR08G16710	0.4728	Gossypium raimondii	Gossypium raimondii
59516	GR02G18990	GR08G16250	0.5996	Gossypium raimondii	Gossypium raimondii
59516	GR02G19170	GR08G16480	0.7401	Gossypium raimondii	Gossypium raimondii
59516	GR02G18110	GR08G16620	0.5977	Gossypium raimondii	Gossypium raimondii
59516	GR02G18340	GR08G16520	0.4883	Gossypium raimondii	Gossypium raimondii
59516	GR02G17710	GR08G16720	0.3794	Gossypium raimondii	Gossypium raimondii
59516	GR02G18360	GR08G16510	0.582	Gossypium raimondii	Gossypium raimondii
59516	GR02G17590	GR08G16750	0.5485	Gossypium raimondii	Gossypium raimondii
59516	GR02G18940	GR08G16220	0.3967	Gossypium raimondii	Gossypium raimondii
59516	GR02G19150	GR08G16490	0.4408	Gossypium raimondii	Gossypium raimondii
59516	GR02G18970	GR08G16240	0.3551	Gossypium raimondii	Gossypium raimondii
59516	GR02G18780	GR08G16120	0.5198	Gossypium raimondii	Gossypium raimondii
59516	GR02G18770	GR08G16110	0.545	Gossypium raimondii	Gossypium raimondii
59516	GR02G18620	GR08G16040	0.352	Gossypium raimondii	Gossypium raimondii
59516	GR02G18220	GR08G16560	0.3943	Gossypium raimondii	Gossypium raimondii	GosraiCHK02	GosraiCHK06
59516	GR02G17820	GR08G16690	0.3647	Gossypium raimondii	Gossypium raimondii
59516	GR02G17930	GR08G16660	0.4256	Gossypium raimondii	Gossypium raimondii
59516	GR02G18190	GR08G16580	0.4821	Gossypium raimondii	Gossypium raimondii
59516	GR02G18750	GR08G16100	0.4187	Gossypium raimondii	Gossypium raimondii
59516	GR02G18230	GR08G16550	0.2997	Gossypium raimondii	Gossypium raimondii
			0.4821

## Sheet: GosraiCHK02_04
multiplicons			Ks distances
65400	GR05G16560	GR02G18220	0.3392	Gossypium raimondii	Gossypium raimondii
65400	GR05G16320	GR02G18110	0.5337	Gossypium raimondii	Gossypium raimondii
65400	GR05G16350	GR02G18120	0.3982	Gossypium raimondii	Gossypium raimondii
65400	GR05G16180	GR02G17900	0.914	Gossypium raimondii	Gossypium raimondii
65400	GR05G16700	GR02G18360	0.4653	Gossypium raimondii	Gossypium raimondii
65400	GR05G16590	GR02G18260	0.3178	Gossypium raimondii	Gossypium raimondii
65400	GR05G16220	GR02G17930	0.5827	Gossypium raimondii	Gossypium raimondii
65400	GR05G16210	GR02G17920	0.6226	Gossypium raimondii	Gossypium raimondii
65400	GR05G16300	GR02G18100	1.0342	Gossypium raimondii	Gossypium raimondii
65400	GR05G16510	GR02G18190	0.5062	Gossypium raimondii	Gossypium raimondii
65400	GR05G16130	GR02G17870	0.4606	Gossypium raimondii	Gossypium raimondii
65400	GR05G16460	GR02G18170	0.4536	Gossypium raimondii	Gossypium raimondii
65400	GR05G16680	GR02G18320	0.7687	Gossypium raimondii	Gossypium raimondii
65400	GR05G16240	GR02G18000	0.4836	Gossypium raimondii	Gossypium raimondii
65400	GR05G16740	GR02G18390	7.4405	Gossypium raimondii	Gossypium raimondii
65400	GR05G15960	GR02G17720	0.5845	Gossypium raimondii	Gossypium raimondii
65400	GR05G16470	GR02G18180	1.2037	Gossypium raimondii	Gossypium raimondii
65400	GR05G16580	GR02G18230	0.2944	Gossypium raimondii	Gossypium raimondii
65400	GR05G16260	GR02G18030	0.8176	Gossypium raimondii	Gossypium raimondii
65400	GR05G16250	GR02G18010	0.8707	Gossypium raimondii	Gossypium raimondii
65400	GR05G16720	GR02G18370	0.7026	Gossypium raimondii	Gossypium raimondii
65400	GR05G16430	GR02G18160	1.1421	Gossypium raimondii	Gossypium raimondii
65400	GR05G16290	GR02G18050	0.3841	Gossypium raimondii	Gossypium raimondii
65400	GR05G16930	GR02G18470	0.3881	Gossypium raimondii	Gossypium raimondii
65400	GR05G16860	GR02G18410	0.5142	Gossypium raimondii	Gossypium raimondii
65400	GR05G16550	GR02G18200	0.5243	Gossypium raimondii	Gossypium raimondii
65400	GR05G16100	GR02G17820	0.3316	Gossypium raimondii	Gossypium raimondii
			0.5243

## Sheet: GosraiCHK04_06
multiplicons			Ks distances
36049	GR05G15830	GR08G17050	2.6798	Gossypium raimondii	Gossypium raimondii
36049	GR05G15100	GR08G17150	0.5366	Gossypium raimondii	Gossypium raimondii
36049	GR05G16580	GR08G16550	0.3667	Gossypium raimondii	Gossypium raimondii
36049	GR05G16460	GR08G16600	0.4068	Gossypium raimondii	Gossypium raimondii
36049	GR05G14060	GR08G18130	1.0964	Gossypium raimondii	Gossypium raimondii
36049	GR05G16100	GR08G16690	0.3379	Gossypium raimondii	Gossypium raimondii
36049	GR05G13970	GR08G18190	0.3574	Gossypium raimondii	Gossypium raimondii
36049	GR05G14430	GR08G17680	58.5202	Gossypium raimondii	Gossypium raimondii
36049	GR05G15140	GR08G17140	1.0132	Gossypium raimondii	Gossypium raimondii
36049	GR05G15540	GR08G16920	0.7426	Gossypium raimondii	Gossypium raimondii
36049	GR05G16470	GR08G16590	0.8832	Gossypium raimondii	Gossypium raimondii
36049	GR05G14600	GR08G17640	0.6729	Gossypium raimondii	Gossypium raimondii
36049	GR05G16560	GR08G16560	0.3778	Gossypium raimondii	Gossypium raimondii	GosraiCHK04	GosraiCHK06
36049	GR05G14770	GR08G17540	0.5806	Gossypium raimondii	Gossypium raimondii
36049	GR05G14870	GR08G17440	0.6317	Gossypium raimondii	Gossypium raimondii
36049	GR05G14500	GR08G17780	0.3403	Gossypium raimondii	Gossypium raimondii
36049	GR05G17260	GR08G16300	0.6603	Gossypium raimondii	Gossypium raimondii
36049	GR05G16520	GR08G16570	4.807	Gossypium raimondii	Gossypium raimondii
36049	GR05G16680	GR08G16540	0.8835	Gossypium raimondii	Gossypium raimondii
36049	GR05G14330	GR08G17840	73.9093	Gossypium raimondii	Gossypium raimondii
36049	GR05G14250	GR08G17950	1.5165	Gossypium raimondii	Gossypium raimondii
36049	GR05G14290	GR08G17930	0.3729	Gossypium raimondii	Gossypium raimondii
36049	GR05G14270	GR08G17940	0.3709	Gossypium raimondii	Gossypium raimondii
36049	GR05G14380	GR08G17870	1.049	Gossypium raimondii	Gossypium raimondii
36049	GR05G14160	GR08G18100	0.2686	Gossypium raimondii	Gossypium raimondii
36049	GR05G17480	GR08G16220	0.4523	Gossypium raimondii	Gossypium raimondii
36049	GR05G14930	GR08G17380	0.7497	Gossypium raimondii	Gossypium raimondii
36049	GR05G15190	GR08G17100	0.6299	Gossypium raimondii	Gossypium raimondii
36049	GR05G15000	GR08G17290	1.065	Gossypium raimondii	Gossypium raimondii
36049	GR05G15330	GR08G16990	0.4601	Gossypium raimondii	Gossypium raimondii
36049	GR05G16320	GR08G16620	0.5698	Gossypium raimondii	Gossypium raimondii
36049	GR05G15780	GR08G16880	0.3738	Gossypium raimondii	Gossypium raimondii
36049	GR05G17290	GR08G16290	1.1382	Gossypium raimondii	Gossypium raimondii
36049	GR05G16910	GR08G16460	0.8069	Gossypium raimondii	Gossypium raimondii
36049	GR05G14740	GR08G17550	0.5961	Gossypium raimondii	Gossypium raimondii
36049	GR05G14700	GR08G17570	0.6287	Gossypium raimondii	Gossypium raimondii
36049	GR05G13920	GR08G18260	0.4073	Gossypium raimondii	Gossypium raimondii
36049	GR05G14970	GR08G17340	0.3663	Gossypium raimondii	Gossypium raimondii
36049	GR05G15960	GR08G16710	0.6885	Gossypium raimondii	Gossypium raimondii
36049	GR05G14120	GR08G17990	79.5608	Gossypium raimondii	Gossypium raimondii
36049	GR05G14360	GR08G17820	0.7434	Gossypium raimondii	Gossypium raimondii
36049	GR05G15450	GR08G17150	65.5635	Gossypium raimondii	Gossypium raimondii
36049	GR05G13990	GR08G18180	0.2826	Gossypium raimondii	Gossypium raimondii
36049	GR05G14300	GR08G17900	0.7277	Gossypium raimondii	Gossypium raimondii
36049	GR05G17500	GR08G16200	0.6732	Gossypium raimondii	Gossypium raimondii
36049	GR05G15270	GR08G17050	0.693	Gossypium raimondii	Gossypium raimondii
36049	GR05G17950	GR08G16070	0.7701	Gossypium raimondii	Gossypium raimondii
36049	GR05G17600	GR08G16150	2.6167	Gossypium raimondii	Gossypium raimondii
36049	GR05G16220	GR08G16660	0.4442	Gossypium raimondii	Gossypium raimondii
36049	GR05G16510	GR08G16580	0.3991	Gossypium raimondii	Gossypium raimondii
36049	GR05G17380	GR08G16270	0.3373	Gossypium raimondii	Gossypium raimondii
36049	GR05G14150	GR08G18110	0.4071	Gossypium raimondii	Gossypium raimondii
36049	GR05G17830	GR08G16090	1.0622	Gossypium raimondii	Gossypium raimondii
36049	GR05G14450	GR08G17810	0.467	Gossypium raimondii	Gossypium raimondii
36049	GR05G18330	GR08G15850	0.5621	Gossypium raimondii	Gossypium raimondii
36049	GR05G17790	GR08G16100	0.6577	Gossypium raimondii	Gossypium raimondii
36049	GR05G18110	GR08G15980	0.5093	Gossypium raimondii	Gossypium raimondii
36049	GR05G15300	GR08G17020	0.4729	Gossypium raimondii	Gossypium raimondii
36049	GR05G16020	GR08G16750	0.5355	Gossypium raimondii	Gossypium raimondii
36049	GR05G16090	GR08G16700	1.2703	Gossypium raimondii	Gossypium raimondii
36049	GR05G15010	GR08G17280	0.594	Gossypium raimondii	Gossypium raimondii
36049	GR05G16700	GR08G16510	0.6021	Gossypium raimondii	Gossypium raimondii
36049	GR05G17740	GR08G16130	0.337	Gossypium raimondii	Gossypium raimondii
36049	GR05G16340	GR08G16610	0.5853	Gossypium raimondii	Gossypium raimondii
36049	GR05G16640	GR08G16430	60.1022	Gossypium raimondii	Gossypium raimondii
36049	GR05G18250	GR08G15880	0.3258	Gossypium raimondii	Gossypium raimondii
36049	GR05G18000	GR08G16050	0.333	Gossypium raimondii	Gossypium raimondii
36049	GR05G14470	GR08G17790	0.6454	Gossypium raimondii	Gossypium raimondii
36049	GR05G14860	GR08G17450	0.4392	Gossypium raimondii	Gossypium raimondii
36049	GR05G15020	GR08G17260	0.7039	Gossypium raimondii	Gossypium raimondii
36049	GR05G13910	GR08G18270	0.3131	Gossypium raimondii	Gossypium raimondii
36049	GR05G17760	GR08G16110	0.5045	Gossypium raimondii	Gossypium raimondii
36049	GR05G16250	GR08G16650	1.1006	Gossypium raimondii	Gossypium raimondii
36049	GR05G17160	GR08G16420	0.5479	Gossypium raimondii	Gossypium raimondii
36049	GR05G15470	GR08G16930	0.5261	Gossypium raimondii	Gossypium raimondii
36049	GR05G18190	GR08G15920	0.6932	Gossypium raimondii	Gossypium raimondii
36049	GR05G15160	GR08G17110	0.4183	Gossypium raimondii	Gossypium raimondii
36049	GR05G17460	GR08G16250	0.57	Gossypium raimondii	Gossypium raimondii
			0.59505

## Sheet: GosraiCHK03_07
multiplicons			Ks distances
36049	GR05G15830	GR08G17050	2.6798	Gossypium raimondii	Gossypium raimondii
36049	GR05G15100	GR08G17150	0.5366	Gossypium raimondii	Gossypium raimondii
36049	GR05G16580	GR08G16550	0.3667	Gossypium raimondii	Gossypium raimondii
36049	GR05G16460	GR08G16600	0.4068	Gossypium raimondii	Gossypium raimondii
36049	GR05G14060	GR08G18130	1.0964	Gossypium raimondii	Gossypium raimondii
36049	GR05G16100	GR08G16690	0.3379	Gossypium raimondii	Gossypium raimondii
36049	GR05G13970	GR08G18190	0.3574	Gossypium raimondii	Gossypium raimondii
36049	GR05G14430	GR08G17680	58.5202	Gossypium raimondii	Gossypium raimondii
36049	GR05G15140	GR08G17140	1.0132	Gossypium raimondii	Gossypium raimondii
36049	GR05G15540	GR08G16920	0.7426	Gossypium raimondii	Gossypium raimondii
36049	GR05G16470	GR08G16590	0.8832	Gossypium raimondii	Gossypium raimondii
36049	GR05G14600	GR08G17640	0.6729	Gossypium raimondii	Gossypium raimondii
36049	GR05G16560	GR08G16560	0.3778	Gossypium raimondii	Gossypium raimondii
36049	GR05G14770	GR08G17540	0.5806	Gossypium raimondii	Gossypium raimondii
36049	GR05G14870	GR08G17440	0.6317	Gossypium raimondii	Gossypium raimondii
36049	GR05G14500	GR08G17780	0.3403	Gossypium raimondii	Gossypium raimondii
36049	GR05G17260	GR08G16300	0.6603	Gossypium raimondii	Gossypium raimondii
36049	GR05G16520	GR08G16570	4.807	Gossypium raimondii	Gossypium raimondii
36049	GR05G16680	GR08G16540	0.8835	Gossypium raimondii	Gossypium raimondii
36049	GR05G14330	GR08G17840	73.9093	Gossypium raimondii	Gossypium raimondii
36049	GR05G14250	GR08G17950	1.5165	Gossypium raimondii	Gossypium raimondii
36049	GR05G14290	GR08G17930	0.3729	Gossypium raimondii	Gossypium raimondii
36049	GR05G14270	GR08G17940	0.3709	Gossypium raimondii	Gossypium raimondii
36049	GR05G14380	GR08G17870	1.049	Gossypium raimondii	Gossypium raimondii
36049	GR05G14160	GR08G18100	0.2686	Gossypium raimondii	Gossypium raimondii
36049	GR05G17480	GR08G16220	0.4523	Gossypium raimondii	Gossypium raimondii
36049	GR05G14930	GR08G17380	0.7497	Gossypium raimondii	Gossypium raimondii
36049	GR05G15190	GR08G17100	0.6299	Gossypium raimondii	Gossypium raimondii
36049	GR05G15000	GR08G17290	1.065	Gossypium raimondii	Gossypium raimondii
36049	GR05G15330	GR08G16990	0.4601	Gossypium raimondii	Gossypium raimondii
36049	GR05G16320	GR08G16620	0.5698	Gossypium raimondii	Gossypium raimondii
36049	GR05G15780	GR08G16880	0.3738	Gossypium raimondii	Gossypium raimondii
36049	GR05G17290	GR08G16290	1.1382	Gossypium raimondii	Gossypium raimondii
36049	GR05G16910	GR08G16460	0.8069	Gossypium raimondii	Gossypium raimondii
36049	GR05G14740	GR08G17550	0.5961	Gossypium raimondii	Gossypium raimondii
36049	GR05G14700	GR08G17570	0.6287	Gossypium raimondii	Gossypium raimondii
36049	GR05G13920	GR08G18260	0.4073	Gossypium raimondii	Gossypium raimondii
36049	GR05G14970	GR08G17340	0.3663	Gossypium raimondii	Gossypium raimondii
36049	GR05G15960	GR08G16710	0.6885	Gossypium raimondii	Gossypium raimondii
36049	GR05G14120	GR08G17990	79.5608	Gossypium raimondii	Gossypium raimondii
36049	GR05G14360	GR08G17820	0.7434	Gossypium raimondii	Gossypium raimondii
36049	GR05G15450	GR08G17150	65.5635	Gossypium raimondii	Gossypium raimondii
36049	GR05G13990	GR08G18180	0.2826	Gossypium raimondii	Gossypium raimondii
36049	GR05G14300	GR08G17900	0.7277	Gossypium raimondii	Gossypium raimondii
36049	GR05G17500	GR08G16200	0.6732	Gossypium raimondii	Gossypium raimondii
36049	GR05G15270	GR08G17050	0.693	Gossypium raimondii	Gossypium raimondii
36049	GR05G17950	GR08G16070	0.7701	Gossypium raimondii	Gossypium raimondii
36049	GR05G17600	GR08G16150	2.6167	Gossypium raimondii	Gossypium raimondii
36049	GR05G16220	GR08G16660	0.4442	Gossypium raimondii	Gossypium raimondii
36049	GR05G16510	GR08G16580	0.3991	Gossypium raimondii	Gossypium raimondii
36049	GR05G17380	GR08G16270	0.3373	Gossypium raimondii	Gossypium raimondii
36049	GR05G14150	GR08G18110	0.4071	Gossypium raimondii	Gossypium raimondii
36049	GR05G17830	GR08G16090	1.0622	Gossypium raimondii	Gossypium raimondii
36049	GR05G14450	GR08G17810	0.467	Gossypium raimondii	Gossypium raimondii
36049	GR05G18330	GR08G15850	0.5621	Gossypium raimondii	Gossypium raimondii
36049	GR05G17790	GR08G16100	0.6577	Gossypium raimondii	Gossypium raimondii
36049	GR05G18110	GR08G15980	0.5093	Gossypium raimondii	Gossypium raimondii
36049	GR05G15300	GR08G17020	0.4729	Gossypium raimondii	Gossypium raimondii	GosraiCHK03	GosraiCHK07
36049	GR05G16020	GR08G16750	0.5355	Gossypium raimondii	Gossypium raimondii
36049	GR05G16090	GR08G16700	1.2703	Gossypium raimondii	Gossypium raimondii
36049	GR05G15010	GR08G17280	0.594	Gossypium raimondii	Gossypium raimondii
36049	GR05G16700	GR08G16510	0.6021	Gossypium raimondii	Gossypium raimondii
36049	GR05G17740	GR08G16130	0.337	Gossypium raimondii	Gossypium raimondii
36049	GR05G16340	GR08G16610	0.5853	Gossypium raimondii	Gossypium raimondii
36049	GR05G16640	GR08G16430	60.1022	Gossypium raimondii	Gossypium raimondii
36049	GR05G18250	GR08G15880	0.3258	Gossypium raimondii	Gossypium raimondii
36049	GR05G18000	GR08G16050	0.333	Gossypium raimondii	Gossypium raimondii
36049	GR05G14470	GR08G17790	0.6454	Gossypium raimondii	Gossypium raimondii
36049	GR05G14860	GR08G17450	0.4392	Gossypium raimondii	Gossypium raimondii
36049	GR05G15020	GR08G17260	0.7039	Gossypium raimondii	Gossypium raimondii
36049	GR05G13910	GR08G18270	0.3131	Gossypium raimondii	Gossypium raimondii
36049	GR05G17760	GR08G16110	0.5045	Gossypium raimondii	Gossypium raimondii
36049	GR05G16250	GR08G16650	1.1006	Gossypium raimondii	Gossypium raimondii
36049	GR05G17160	GR08G16420	0.5479	Gossypium raimondii	Gossypium raimondii
36049	GR05G15470	GR08G16930	0.5261	Gossypium raimondii	Gossypium raimondii
36049	GR05G18190	GR08G15920	0.6932	Gossypium raimondii	Gossypium raimondii
36049	GR05G15160	GR08G17110	0.4183	Gossypium raimondii	Gossypium raimondii
36049	GR05G17460	GR08G16250	0.57	Gossypium raimondii	Gossypium raimondii
			0.59505

## Sheet: GosraiCHK03_08
multiplicons			Ks distances
125670	GR05G15270	GR13G02990	0.6932	Gossypium raimondii	Gossypium raimondii
125670	GR05G15330	GR13G03210	0.5044	Gossypium raimondii	Gossypium raimondii
125670	GR05G15320	GR13G03200	0.3835	Gossypium raimondii	Gossypium raimondii
125670	GR05G15310	GR13G03190	57.8997	Gossypium raimondii	Gossypium raimondii
125670	GR05G15290	GR13G03010	0.7832	Gossypium raimondii	Gossypium raimondii
125670	GR05G15090	GR13G02790	1.0033	Gossypium raimondii	Gossypium raimondii
125670	GR05G15220	GR13G02880	2.1839	Gossypium raimondii	Gossypium raimondii
125670	GR05G15230	GR13G02940	0.5883	Gossypium raimondii	Gossypium raimondii
125670	GR05G15140	GR13G02840	0.8209	Gossypium raimondii	Gossypium raimondii
125670	GR05G15160	GR13G02850	0.3708	Gossypium raimondii	Gossypium raimondii
125670	GR05G15300	GR13G03150	0.4691	Gossypium raimondii	Gossypium raimondii	GosraiCHK03	GosraiCHK08
125670	GR05G15170	GR13G02860	0.5989	Gossypium raimondii	Gossypium raimondii
125670	GR05G15190	GR13G02870	0.6912	Gossypium raimondii	Gossypium raimondii
			0.6912

## Sheet: GosraiCHK07_08
multiplicons			Ks distances
148631	GR13G02810	GR08G17170	0.4688	Gossypium raimondii	Gossypium raimondii
148631	GR13G03020	GR08G17010	0.5847	Gossypium raimondii	Gossypium raimondii
148631	GR13G02800	GR08G17200	0.4079	Gossypium raimondii	Gossypium raimondii
148631	GR13G03150	GR08G17020	0.4259	Gossypium raimondii	Gossypium raimondii	GosreiCHK07	GosreiCHK08
148631	GR13G03000	GR08G17040	0.3916	Gossypium raimondii	Gossypium raimondii
148631	GR13G02890	GR08G17090	0.4613	Gossypium raimondii	Gossypium raimondii
148631	GR13G02990	GR08G17050	0.7257	Gossypium raimondii	Gossypium raimondii
148631	GR13G02840	GR08G17140	1.1516	Gossypium raimondii	Gossypium raimondii
148631	GR13G03210	GR08G16990	0.4552	Gossypium raimondii	Gossypium raimondii
148631	GR13G02850	GR08G17110	0.4124	Gossypium raimondii	Gossypium raimondii
148631	GR13G02870	GR08G17100	0.383	Gossypium raimondii	Gossypium raimondii
			0.4552

## Sheet: GosraiCHK01_05
multiplicons			Ks distances
98488	GR01G19090	GR07G16530	66.0119	Gossypium raimondii	Gossypium raimondii
98488	GR01G19400	GR07G16790	1.1329	Gossypium raimondii	Gossypium raimondii
98488	GR01G19030	GR07G16500	0.4528	Gossypium raimondii	Gossypium raimondii
98488	GR01G19420	GR07G16770	1.7508	Gossypium raimondii	Gossypium raimondii
98488	GR01G19520	GR07G16990	1.953	Gossypium raimondii	Gossypium raimondii
98488	GR01G19510	GR07G16970	0.4576	Gossypium raimondii	Gossypium raimondii
98488	GR01G19640	GR07G17080	0.4918	Gossypium raimondii	Gossypium raimondii
98488	GR01G18950	GR07G16440	0.6303	Gossypium raimondii	Gossypium raimondii
98488	GR01G19290	GR07G16710	0.5739	Gossypium raimondii	Gossypium raimondii
98488	GR01G19000	GR07G16460	0.4225	Gossypium raimondii	Gossypium raimondii
98488	GR01G18930	GR07G16410	0.9124	Gossypium raimondii	Gossypium raimondii
98488	GR01G19240	GR07G16690	0.3933	Gossypium raimondii	Gossypium raimondii	GosraiCHK01	GosraiCHK05
98488	GR01G19380	GR07G16760	1.0681	Gossypium raimondii	Gossypium raimondii
98488	GR01G19190	GR07G16640	76.0572	Gossypium raimondii	Gossypium raimondii
98488	GR01G19780	GR07G17240	0.5085	Gossypium raimondii	Gossypium raimondii
98488	GR01G19010	GR07G16470	0.4972	Gossypium raimondii	Gossypium raimondii
98488	GR01G19280	GR07G16700	0.3948	Gossypium raimondii	Gossypium raimondii
			0.5739

[truncated: 70 more sheets: BrarapHPT01_HPT03, BrarapHPT01_HPT02, BrarapHPT02_HPT03, BrarapHPT07_HPT08, ArathaHPT01_HPT02, MusacuHPT06_HPT09, MusacuHPT07_HPT09, ZeamayHPT01_HPT02, OrsaJaHPT01_HPT02, OrsaJaHPT03_HPT04, BrarapRRA02_RRA12, BrarapRRA02_RRA07, BrarapRRA07_RRA12, BrarapRRA07_RRA11, BrarapRRA04_RRA06, BrarapRRA06_RRA10, BrarapRRA08_RRA09, BrarapRRA01_RRA03, BrarapRRA17_RRA13, BrarapRRA17_RRA20 …]
