# Supplementary material for: The effects of repeated whole genome duplication events on the evolution of cytokinin signaling pathway
Source: BMC Evol Biol. 2018 May 29;18:76. doi: 10.1186/s12862-018-1153-x (PMC5975490; doi:10.1186/s12862-018-1153-x)
Supplement: Supplementary file 4 — Supplemental alignment of #CHKs, #HPTs, #RRAs and #RRBs. (FASTA 770 kb) [file 12862_2018_1153_MOESM4_ESM.fasta]

# CHK encoding sequences
>NelnucCHK01
------------------------------------------------------------------------------------------------------------------------------GGCGTTAGCAGTCTTATCTTCAGGAACATGGATGCAGATAACATGGTGAGAAGGAAG---GAGGTTCTGGAAAGCTCTTGCGAGCAG------CGG---------GCGAGGATGCTGCAGGACCAATTCAGTGTCAGCGTCAACCACGTTCACGCCCTTGCAATCCTTGTGTCTACGTTCCATTACTACAAGAACCCGTCAGCCATCGAC------------------------------------------------CAGGAGACCTTTGCTGAGTATACTGCCAGGACTGCTTTTGAGCGGCCATTGCTGAGTGGAGTGGCGTATGCACAGAGGGTGGTTCATTCCGAGAGGGAGAAGTTTGAGAAGCAGCAGGGTTGGACGATTAAAACAGAATATGCGCCAGTGATATTCTCG------------TCACTTGATATGATGTCTGGAGAG---------------------------------------------------------------------GAGGAC---------CGGGAAAACATTTTGAGGGCTAGGGCTACTGGAAAAGCTGTTCTCACAAGGCCATTTAGCCTG---------CATCTGGGTGTTGTTTTGACCTTTCCTGTTTAT---------AATCTCCCTCCTCATGCAACTGCAGAGGAGCGTATTGAAGCAACTACAGGA------------------------------------------TATCTTGGTGGAGCTTTTGATGTTGAATCACTGGTAGAGAACCTGCTAGGGCAACTCGCGGGG---TATGATGTT---------------CCATTTAGGAAGCACTTAATGATATGTAGATATCATCAG------------------ACTACTGCGTTCCTATGGTTTGTGATCGGTGTGTTAGTAGGATACATTTTCTATGGTGCAGTGATGCACATTCTTAAAGTTGAGGATGATTTCCATGAAATGCAGGAACTG---------------------AAAGTCCGAGCCGAAGCAGCTGATGTTGCCAAATCT---CAGTTTCTAGCTACTGTTTCCCATGAGATAAGAACACCCATGAATGGTGTCCTT---------------------------------------------------------GGAATGCTAGGTCTGCTTCTGGATACAGATCTGGACTCAACTCAAAGGGATTATGCTCAAACCGCTCAAGCCTGTGGGAATGCACTGATAGCTTTAATAAATGAAGTACTTGACCGTGCAAAAATTGAGGCTGGCAAGTTAGAGCTAGAG---GCAGTCCCCTTTGACCTACGATCCATACTAGATGATGTTCTCTCATTATTTTCTGGGAAGTCTAGGCAAAAGGGTACTGAG---------------CTTGCTGCATTTGTCTCTGATAAAGTTCCCAAAGTCCTTATTGGTGATCCTGGGAGATTCCGGCAGATTATTACAAATCTTGTTGGCAATGCTGTTAAA------------------------TTTACTGAACAGGGC------CATATATTTGTCCAAGTC------------------CATCTA------------------------------------------------------------------------------------------------------------------------------------------------------------------------------------------------------------------------ACTTTGATGGTATCTGTGGAGGATACGGGAATTGGGATTCCTTTCCAAGCCCAAGATCGGGTTTTCATG------------CCATTTATGCAGGCAGACAGTTCAACATCCAGGAACTATGGTGGAACTGGTATTGGCTTGAGCATCAGTAAGTGTTTGGTTGAACTGATGGGTGGCAAGATCAACTTCATAAGTCGGCCTAAA---------------------------------------------CTTGGAAGCACATTTACATTTACTGCTGTTTTG---------------------------GGTTTC------------------------------------AATGGGATGAAAGCAATTCTAGTTGATGGAAAACCAGTTAGAGCTGCTGTAACAAAATACCACCTAAAGCGACTTGGT------------ATT---------------------------------------------------------------------------------------------------------------------------------------------------------------------------------------------------------------------------------------------------------------------------------------------------------------------------GAGAAGGATTCCTGG------------------------------------------------------------------------------------------------------------------------------------------------------------------------------------------------------------------------------------------------------------------------------------------------------------------------------GCCGTGAAACCTCTGAGAGTAAGTATGCTTGCAGCATGCCTTCAAGAGGTGCTG---------------CTACATGGGAAGAATATATTAGTCGTTGATGACAATATGGTAAACCGTAAAGTTGCTGCTCGTGTGCTGGAGAAATTTGGGGCTAACGTGGAGTGTGCTGATAGCGGGAAAGCTGCACTCATGTTGCTTAGTTTGCATAAG------------------TTTGATGCTTGCTTCATGGACATTCAGATGCCAGAAATGGATGGGTTTGAGGCAACCAGGCAGATTCGGTTAATGGAG---------------------------------------------------------------------------------------------------------------------------------------------------------------------------------------------------------------------------------------------------------------------------------------CATGTGCCAATATTAGCCATGACAGCTGATGTTATACATGCGACATATGAAGAGTGCGTCAAGTGTGGAATG---------------------------------------------------GATGGTTATGTCTCCAAG------------CCCTTTGAG------------GAGGAGAATCTTTAC---------------------------------CAGGCAGTT------TTCTTT---------------------------------------------------------------------------------------------------------------------------------------------------------------------------------------------------------------------------------------
>GosraiCHK03
------------------------------------------------------------------------------------------------------------------------------TTTATCAGCACTTGGATCTACAAAAAAATGGATGCTGACAACAACGTGAGGAGGGAA---GAAGTACTAAGTAGCATGTGTGACCAA------AGG---------GCGAGGATGTTGCAGGATCAGTTCAGTGTTAGTGTTAACCATGTTCATGCCTTAGCCCTTCTTGTCGCCACTTTCCATTACTACAAGAATCCATCTGCTATCGAT------------------------------------------------CAGGAGACCTTTGCGGAGTACACTGCTAGAGCTGCTTTCGAGAGGCCATTGCTTAGTGGGGTGGCCTATGCAGAAACAGTGGTACATTCTGGGAGGGAGAAATTTGAGAAGCAACATGGCTGGACAATAAAGACAGAATACGCTCCTGTGATATTCTCT------------TCACTTGACATGATGTCTGGGGAG---------------------------------------------------------------------GAGGAT---------CGAGAAAACATCGTAAGGGCTAGGGCTACTGGGAAAGCTGTCCTAACTAGCCCTTTCAGGCTA---------CATCTTGGTGTTGTGTTGACATTCCCTGTTTAC---------AAGCTCCCGCCAAAACCGACTATGGAAGAGCGAATTGTAGCCACTGCAGGA------------------------------------------TACCTCGGTGGAGCCATTGATGTGGAGTCCCTAGTGGAGAATCTACTCGGGCAACTTGCTGGA---TACGATATT---------------CCGTTCCGGAAGCATCAAATGATATGTAGATATCATCAG------------------ACAAATGTGTTCTTATTCTTTGTAATCTGCTTATTAGTTGGCTACATCTTATATGGTGCGGTAATACACATTGTTAAAGTTGAGGATGATTTCCGCGAAATGCAAGAGCTA---------------------AAAGTTCGAGCGGAAGCTGCTGATGTTGCCAAATCG---CAGTTCTTGGGAACAGTTTCTCATGAAATTAGGACACCTATGAAT------------------------------------------------------------------GGGATGCTTGCGTTGCTTTTAGATACGGATTTAAGTTCAACACAAAGAGGTTATGCTCAGACCGCTCAAGTTTGCGGAAAGGCATTGATAACATTGATAAATGAGGTGATTGACAGGGCAAAAATTGAAGCTGGAAAGTTAGAGCTGGAA---ACGGTCCCCTTCAACATTCGATCGATCTTTGATAATGTGCTCTCTTTGTTTTCTGAGAAGTCTAGAAACAAAGGCGTCGAGACTAATAGAAAACCCCTGGCAGTCTTTGTTTCTGATAAAGTTCCGGAAATGGTTATGGGGGACCTGGGGAGATTCAGACAGATAATCACCAATCTTGTTGGGAACTCTGTTAAA------------------------TTCACAGAACGAGGA------CACATATTTGTTAAAGTC------------------CATCTA------------------------------------------------------------------------------------------------------------------------------------------------------------------------------------------------------------------------ACTTTGATGGTATCTGTAGAGGATACTGGCATTGGGATCCCTTTAATCGTGCAGGATCGGGTTTTCACC------------CCGTTTATGCAGGCAGATAGTTCAACCTCGAGAAATTATGGTGGCACTGGTATAGGCTTGAGCATAACCAAGTGTTTGGTTGAGTTAATGGGTGGTCATATAAGCTTCATTAGTAGGCCACAA---------------------------------------------GTTGGAAGCACATTCTCATTCACTACTGTTTTC---------------------------GGTTTC------------------------------------AAAGGACTGAAAGCAATAGTAGTTGACGGAAAACCA---------------------------------------------------------------------------------------------------------------------------------------------------------------------------------------------------------------------------------------------------------------------------------------------------------------------------------------------------------------------------------------------------------------------------------------------------------------------------------------------------------------------------------------------------------------------------------------------------------------------------------------------------------------------------------------------------------------------------------GCAGTGAAACCAATGAGGGCAAGTATGGCGGTTGCTTGTCTTCAACAGGTGCTG---------------CTCTGCGGGAAGAAAATATTAGTAGTCGATGACAATATGGCACATCAAAGAGTTTTTGCAGGTGCATTGAAGAAGTTTGGAGCTGCTGTAGAATGTAGGGAAAGTGGAAAAGCTGCACTTAAATTGCTTCAGCTTTGTTGT------------------TTCTATGCATGTTTCATGGACATTCAGATGCCAGAAATGGATGGCTTTGAGGCAACTCATCCAATTCGAATGATGGAG---------------------------------------------------------------------------------------------------------------------------------------------------------------------------------------------------------------------------------------------------------------------------------------CATGTCCCTATATTAGCCATGACAGCTGATGTGATTCATGCCACCTATGATGCGGGCCTTAAATGCAGGATG---------------------------------------------------GATGGATGTGTC------------------------------------------GAAGCCCTT------------------------------------------------------------------------------------------------------------------------------------------------------------------------------------------------------------------------------------------------------------------------------------------------
>GosraiCHK07
------------------------------------------------------------------------------------------------------------------------------TTTTTGAGCACTTGGATCTACAAAAAGATGGATGCTGACAACAAAGTAAGGAGGAAG---GAAGTATTGAGTAGCATGTGTGATGAG------AGG---------GCAAGGATGTTGCAAGATCAATTCAGTGTTAGCGTTAACCATGTTCATGCCTTGGCCATCCTTATTTCCACTTTTCATTACTACAAGAATCCATCTGCTATTGAT------------------------------------------------CAGGATACTTTTGCTGAGTACACTGCAAGAACTGCATTTGAGAGGCCATTGCTTAGTGGGGTGGCCTATGCAGAAAGAGTAGTGCATTCAAAGAGGGAGGAATTTGAGAGGCAGCATGGCTGGACAATAAAAACAGAATATGCTCCGGTGATATTCTCT------------TCACTTGATATGATGTCAGGGGAG---------------------------------------------------------------------GAAGAC---------CGAGAAAACATCTTAAGGGCTGGGGCTTCCGGGAAAGCCGTCCTAACTAGACCCTTCAGGCTT---------CATCTTGGTGTTGTTTTGACGTTCCCTGTCTAC---------AAGCTCCCACTGAGGCCAACTGTGGCAGAGCGCATTGGAGCAACTGCTGGA------------------------------------------TACCTTGGTGGAGCCTTCGATGTGGAGTCCCTTGTTGAGAATCTGCTCGGGCAACTTGCTGGA---TATGATGTT---------------CCATTCAGGAAGCATACAATGATATGTAGATATCATCAG------------------ACCACCGCTTTCTTATTCTTTGTTATCTGCTTATTAGTTGGTTATATCTTATATGGTGCCGCAATACACATTGTTAAAGTCGAAGATGATTTCCACGAAATGCAAGAACTG---------------------AAGGTTCGAGCAGAAGCTGCAGATGTTGCCAAATCA---CAGTTTCTGGCAACAGTTTCTCATGAAATTAGGACTCCCATGAATGGCATCCTT---------------------------------------------------------GGGATGCTTGCTTTGCTTTTAGATACGGATTTAAGTTCAACTCAAAGGGATTATGCTCAGACTGCTCAAGTCTGTGGAAAGGCACTGATAACATTGATAAATGAGGTGCTTGACCGGGCAAAAATTGAAGCTGGAAAGTTGGAGATGGAA---ACTGTCCCCTTTGATCTTCGATCTATCCTAGATGATGTGCTCTCTTTATTTTCTGAGAAGTCTAGAAACAAAGGTGTTGAG---------------CTGGCGGTCTTTGTTTCGGATAAAGTTCCGGAAATGGTTATGGGGGATCCAGGAAGATTTAGACAGATTATTACGAATCTTGTTGGGAACTCTGTTAAA------------------------TTTACAGAACGGGGA------CACATATTTGTTAAAGTT------------------CATCTA------------------------------------------------------------------------------------------------------------------------------------------------------------------------------------------------------------------------ACTTTGATGGTATCTGTGGAAGATACAGGTATTGGGATCCCTTTAATTGCCCAGGATAGGGTTTTCATG------------CCATTTATGCAGGCAGATAGTTCGACTTCGAGAAATTACGGTGGGACAGGTATAGGCTTGAGCATTACCAAGTGTTTGGTTGAGCTAATGGGTGGTCACATAAGCTTTGTTAGCCGGCCACAA---------------------------------------------GTTGGAAGCACATTCTCATTTACTGCAGCTTTC---------------------------AGTTTC------------------------------------CAAGGATTGAAAGCAATAGTAGTTGACGGGAAACCAGTTAGAGCTGCTGTAACCCGATACCACTTGAAGAGGCTCGGT------------ATG---------------------------------------------------------------------------------------------------------------------------------------------------------------------------------------------------------------------------------------------------------------------------------------------------------------------------GAGAAGGATTCATGG------------------------------------------------------------------------------------------------------------------------------------------------------------------------------------------------------------------------------------------------------------------------------------------------------------------------------TCAACAAAACCAGTGAGGGCAAGTATGGTGGCTGCATGTCTTCAACAGGTGCTT---------------CTTTACAGGAAGAAAATTTTAGTAGTCGATGACAATATGGTAAATCGGAGAGTTGCTGCTGGTGCATTGAAGAAGTTTGGAGCTGCTGTAGAATGTGCCGACAGTGGAAAAGCTGCACTAAAACTTCTTCAGATTCACTAT------------------TTTGATGCTTGCTTCATGGACATTCAGATGCCGGAAATGGACGGGTTTGAGGCAACTCGTCGGATACGAAAGATGGAG---------------------------------------------------------------------------------------------------------------------------------------------------------------------------------------------------------------------------------------------------------------------------------------CATGTCCCGATATTAGCCATGACAGCCGATGTAATACATGCCACCTATGATGAGTGCCTGAAATGTGGGATG---------------------------------------------------GATGGATATGTCTCGAAG------------CCCTTCGAG------------GAAGAAAATCTCTAC---------------------------------CAGGCAGTA------TTCTTC---------------------------------------------------------------------------------------------------------------------------------------------------------------------------------------------------------------------------------------
>GosraiCHK08
------------------------------------------------------------------------------------------------------------------------------TTTCTCAGCACTTGGATCTACAAAAAGATGGATGCTGACAACAAAGTAAGGAGGAAG---GAGGTGTTGAGTACCATGTGTGATCAA------AGG---------GCAAGGATGTTGCAGGATCAATTCAGTGTTAGTGTTAACCATGTTCATGCCCTGGCCATTCTTGTCTCCACTTTTCATTACTACAAGGATCCATCTGCTATTGAT------------------------------------------------CAGGAGACTTTTGCGGAGTACACTGCTAGAACAGCATTTGAGAGGCCATTGCTTAGTGGGGTGGCCTATGCGGAAAGAGTAGTTCATTCTGAGAGGGAGAAATTTGAGAGGCAGCATGGGTGGACAATAAAGACAGAATATGCCCCTGTAATTTTCTCT------------TCGCTTGACATGATGTCGGGGGAG---------------------------------------------------------------------GAGGAT---------CGAGAAAACATATTAAGGGCTAGGGCTACCGGGAAAGCTGTCCTAACTAGCCCCTTCAGGTTA---------CATCTTGGTGTTGTGTTGACATTCCCTGTTTAC---------AAGCTCCCACCGAGTCCTACTGAGCAAGAGCGCATTGAAGCAACTGCTGGA------------------------------------------TACCTTGGTGGTGCATTTGATGTGGAGTCACTTGTGGAGAATTTACTTGGGCAACTTGCTGGA---TATGATATT---------------CCATTCAGGAAGCATCAGATGATATGTAGATATCATCAG------------------ACCACGGCCTTCTTATTCTTCGTGATCTGCTTATTGGTTGGCTATATCTTATATGGTGCAGCAATACACATTGTTAAAGTTGAAGATGATTTCCATGAAATGGAAGAGCTT---------------------AAGGTTCGAGCAGAAGCTGCTGATGTGGCCAAATCA---CAGTTTTTGGCAACAGTTTCTCATGAAATCAGGACTCCCATGAATGGCATCCTT---------------------------------------------------------GGGATGCTTGCTTTGCTTTTAGATACTGATTTAAGTTCAACACAAAGGGATTATGCTCAAACTGCTCAAGTGTGTGGAAAGGCACTGATAACATTGATAAATGAAGTGCTTGACCGTGCTAAAATTGAAGCTGGAAAGTTGGAGCTGGAA---ACTGTCCCCTTTGACCTTCGGTCTATCCTAGATGATGTGCTCTCTTTATTTTCTGAGAAGTCTAGAAACAAAGGTGTTGAG---------------CTGGCAGTGTTTGTTTCTGATAAAGTTCCTGAAATGGTTATGGGGGATCCAGGGAGATTTAGACAGATAATTACGAATCTTGTTGGGAACTCTGTTAAA------------------------TTTACAGAACGGGGG------CACATATTTGTTAAAGTC------------------CATCTA------------------------------------------------------------------------------------------------------------------------------------------------------------------------------------------------------------------------ACTTTGATGGTATCTGTGGAAGATACTGGCATTGGGATCCCTTTGATTGCCCAGGACAGGGTTTTCATG------------CCCTTTATGCAGGCGGATAGCTCAACCTCTAGAAATTATGGTGGGACTGGCATAGGCCTGAGCATTACTAAGTGTTTGGTTGAGCTAATGGGTGGTCACATAAGCTTCATCAGCAGACCACAA---------------------------------------------GTTGGAAGCACATTCTCATTCACCACAGTCTTT---------------------------GGTTTC------------------------------------AGAGGATTGAAAGCTGTGGTAGTTGACGGAAAACCAGTTAGAGCTGCTGTAACTCGGTACCACTTGAAGAGGCTTGGC------------ATG---------------------------------------------------------------------------------------------------------------------------------------------------------------------------------------------------------------------------------------------------------------------------------------------------------------------------GAGAAGGATTCATGG------------------------------------------------------------------------------------------------------------------------------------------------------------------------------------------------------------------------------------------------------------------------------------------------------------------------------GCAACAAAACCTTTGAGGGCAAGTATGGTGGCTGCATGTCTTCAGCAGGTGCTT---------------CTTTGTGGTAAGAAAATATTAGTAGTTGATGACAATATGGTAAACCGGAGAGTTGCTGCTGGCGCATTGAAAAAGTTTGGAGCTGCCGTGGAATGTGCTGAAAGTGGAAAAGCTGCACTTAAATTGCTTCAACTTCACAGT------------------TTTGACGCTTGCTTCATGGATATTCAGATGCCCGAAATGGACGGGTTTGAGGCAACTCGTCGAATTCGAATGATGGAG---------------------------------------------------------------------------------------------------------------------------------------------------------------------------------------------------------------------------------------------------------------------------------------CATATCCCGATATTAGCCATGACAGCTGATGTAATTCACGCCACCTATGATGAGTGCCTGAAATGTGGGATG---------------------------------------------------GACGGATACGTCTCAAAG------------CCCTTTGAG------------GAGGAAAATCTTTAC---------------------------------CTGGCTGTA------TTCTTC---------------------------------------------------------------------------------------------------------------------------------------------------------------------------------------------------------------------------------------
>TheobrCHK03
------------------------------------------------------------------------------------------------------------------------------TTTCTGAGCACTTGGATCTACAAAAAAATGGATGCTGACAACAAAGTAAGGAGGAAG---GAAGTACTGAGCAGCATGTGTGATCAG------AGG---------GCAAGAATGTTGCAGGATCAATTCAGTGTTAGTGTTAACCATGTTCATGCCCTGGCCATTCTTGTGTCCACTTTTCATTACTACAAGAATCCATCTGCTATTGAT------------------------------------------------CAGGAGACCTTTGCGGAGTACACTGCCCGTACCGCTTTTGAGAGGCCGCTGCTTAGTGGGGTTGCCTATGCCGAAAGAGTGATTAATTCAGAGAGGGAGAAATTCGAAAGGCAGCATGGCTGGACAATAAAGACAGAATATGCTCCTGTGATATTCTCT------------TCACTTGACATGATGTCAGGAGAG---------------------------------------------------------------------GAGGAC---------AGAGAAAACATCTTGAGGGCCAGGGCTACTGGGAAAGCTGTCCTAACAAGCCCCTTTAGGCTA---------CATCTTGGTGTTGTTTTGACATTTCCTGTGTAC---------AAGCTCCCACCGACACCGACTGTGGAAGAGCGCATTGAAGCAACTGCAGGA------------------------------------------TACCTTGGTGGAGCCTTTGATGTGGAGTCTCTTGTGGAGAATCTTCTTGGACAACTTGCTGGA---TATGATGTT---------------CCATTTAGGAGGCATCAAATGATATGTAGATATCATCAG------------------ACCACCGCATTCTTATTCTTTGTGATTTGCTTATTAGTTGGCTATATCTTATATGGTGCGGCAATACACATTGTTAAAGTTGAAGATGATTTCCATGAAATGCAAGAACTG---------------------AAGGTTCGAGCAGAAGCTGCTGATGTTGCCAAATCACAGCAGTTTCTGGCAACAGTTTCTCATGAAATTAGGACCCCCATGAATGGCATCCTT---------------------------------------------------------GGGATGCTTGCTTTGCTTTTGGATACAGATTTAAGTTCGACACAAAGGGATTATGCTCAGACTGCTCAAGTTTGTGGAAAGGCGCTGATAACACTGATAAATGAAGTGCTTGACCGGGCAAAAATTGAAGCTGGAAAATTGGAGCTAGAA---ACTGTCCCCTTTAACCTTCGATCTATCCTAGATGACGTGCTCTCTTTATTTTCTGAGAAGTCTAGAAACAAAGATGTTGAG---------------CTGGCAGTATTTGTTTCTGATAAAGTTCCAGCAATGGTTAAGGGGGATCCGGGGAGATTCAGACAGATCATTACGAATCTTGTTGGGAACTCTGTTAAA------------------------TTCACCGAACGAGGA------CACATATTTGTTAAAGTC------------------CATCTG------------------------------------------------------------------------------------------------------------------------------------------------------------------------------------------------------------------------ACTTTGATGGTTTCTGTGGAGGATACTGGCATTGGGATCCCTTTAATCGCGCAGGACAGGGTTTTCATG------------CCATTTATGCAGGCAGATAGCTCAACCTCAAGAAATTATGGTGGAACTGGTATAGGCTTGAGCATTACTAAGTGTTTGGTTGAGCTAATGGGTGGTCACATAAGCTTCATTAGCCGGCCACAA---------------------------------------------GTTGGGAGCACATTCTCATTCACTGCTGTTTTT---------------------------GGTTTT------------------------------------AGAGGATTGAAAGCAATAGTAGTTGATGGTAAACCAGTTAGAGCTGCTGTAACCAGATACCACTTGAAGAGGCTTGGT------------ATA---------------------------------------------------------------------------------------------------------------------------------------------------------------------------------------------------------------------------------------------------------------------------------------------------------------------------GAGAAGGATTCATGG------------------------------------------------------------------------------------------------------------------------------------------------------------------------------------------------------------------------------------------------------------------------------------------------------------------------------GCGACAAAACCTATGAGGGCAAGTATGGTGGCTGCTTGTCTTCATCAGGTGCTG---------------CTCTGTGGAAAGAAAATACTAGTAGTTGATGACAATATGGTAAACCGTAGAGTTGCTGCTGGTGCATTGAAGAAGTTTGGAGCTGCTGTAGAATGTGCTGAAAGTGGAAAAGCTGCACTAAAATTGCTTCAGCTTCACTCT------------------TTTGATGCTTGCTTCATGGACATTCAGATGCCAGAAATGGATGGGTTTGAGGCAACCCGAAGGATTCGAAAGATGGAG---------------------------------------------------------------------------------------------------------------------------------------------------------------------------------------------------------------------------------------------------------------------------------------CATGTGCCAATATTAGCCATGACAGCTGATGTAATTCATGCTACCTATGATGAGTGCCTGAAATGTGGGATG---------------------------------------------------GATGGATATGTCTCAAAG------------CCCTTTGAG------------GAAGAAAATCTCTAT---------------------------------CAAGCTGTA------TTCTTC---------------------------------------------------------------------------------------------------------------------------------------------------------------------------------------------------------------------------------------
>CarpapCHK01
------------------------------------------------------------------------------------------------------------------------------TTCTTGAGCATGTTGATCTACGATGGAATGGACGCCGATAACAAAGAAAGGAGGAAG---GAAGTTTTGAGCAGTATGTGTGAACAA------CGA---------GCAAGAATGTTGCAAGATCAGTTCAGTGTTAGTGTTAATCATGTCCATGCCCTTGCCATTCTCATCTCCACTTTTAATTACTACAAGAACCCATCTGCTATTGAT------------------------------------------------CAGGAAACTTTTGCAGAATACACAGCAAGAACAGCTTTTGAGAGGCCATTGCTCAGTGGGGTGGCTTATGCTGAAAAGGTGGTCGATTCAGAGAGAGAAACATTTGAGAGACAACACGGGTGGACTATAAAGACAGAGTATGCACCTGTCATCTTCTCT------------TCCCTTGACATGATGTCAGGAGAG---------------------------------------------------------------------GAGGAC---------CAAGAAAACATTTTGCGAGCTAGGGCAACTGGAAAAGCTGTTTTAACAAACCCCTTCCGGCTG---------CATCTTGGTGTAGTCTTGACATTCCCTGTTTAC---------AAGCTTCCTCCAAATCCAACAGTCCACGAGCGCATTGAAGCAACTGCAGGA------------------------------------------TACCTAGGTGGAGCTTTTGATGTTGAGTCCCTTGTTGAAAATTTACTTGGGCAACTTGCTGGA---TATGATATC---------------CCGTTTAGGAAGCACCAGATGATATGTAGATATCATCAG------------------ACCACGGCATTCTTATTCTTTGTGATCGGTTTATTAGTTGGTTATATCTTATATGGTGCTGCTATTCACATTGTTAAAGTTGAGGATGATTTTCATGAAATGCAGGAGTTA---------------------AAAGTTCGAGCAGAAGCTGCTGATGTTGCCAAATCC---CAGTTTCTGGCCACTGTATCTCATGAAATTAGAACACCCATGAATGGTATCCTT---------------------------------------------------------GGAATGCTAGCTTTACTTCTAGATACTGATTTAAGTTCAACCCAGAGAGATTATGCTCGAACTGCTCAAGGTTGTGGTAAAGCATTGATAGCATTGATAAATGAGGTGCTTGATCGGGCAAAGATTGAAGCTGGCAAGTTGGAGTTGGAG---AGAGTGCCATTTGACATCAGATCCATACTAGATGACGTCCTCTCTTTATTTTCTGAGAAGTCAAGGCACAAAGGCATTGAG---------------CTGGCAGTGTTTGTTTCTGATAAGGTACCAGAAATTGTTATGGGGGACCCAGGGAGATTCAGACAAATAATTACCAATCTTGTCGGGAACTCTGTTAAG------------------------TTCACTGAGCGAGGA------CATATCTTTGTTAAAGTC------------------CATCTG------------------------------------------------------------------------------------------------------------------------------------------------------------------------------------------------------------------------ACTTTGATGGTCTGTGTAGAGGACACAGGAATTGGCATTCCACTACCTGCTCAGGATCGGGTTTTCATG------------CCCTTCATGCAAGCAGACAGTTCAACCTCTAGAAACTATGGTGGAACAGGTATAGGATTGAGCATTAGTAAGTGCCTGGTTGAGATGATGCATGGTCGTATAAACTTCATAAGCCGGCCTCAG---------------------------------------------GTTGGGAGTACGTTTTCGTTTACTGCTGTGTTT---------------------------AGTTTT------------------------------------CGAGGATTGAAAGCAACAGTAGTTGATGGAAAACCAGTTAGAGCTGCTGTAACCAAATACCATCTAAGGAGACTTGGT------------ATA---------------------------------------------------------------------------------------------------------------------------------------------------------------------------------------------------------------------------------------------------------------------------------------------------------------------------GAAAAGGATTCATGG------------------------------------------------------------------------------------------------------------------------------------------------------------------------------------------------------------------------------------------------------------------------------------------------------------------------------GCTGTGAAACCTTTAAGAGCAAGTATGGTGGCTGCTTGTCTTCAGCAAGTGCTG---------------CTTTGTGGAAAGAAAATTTTGGTGGTTGATGACAATATGGTAAACCGCAGAGTTGCTGCTGGTGCACTGAAGAAGTTTGGGGCTGCTGTGGAGTGTGTTGACAGTGGCAAAGCTGCATTGAGGATGCTTCAGCTACACAGT------------------TTTGATGCTTGCTTTATGGATATACAGATGCCAGAAATGGATGGGTTTGAGGCAACCCGCAGAATACGGATGATGGAG---------------------------------------------------------------------------------------------------------------------------------------------------------------------------------------------------------------------------------------------------------------------------------------CATATTCCTATACTAGCAATGACAGCTGATGTGATCCATGCGACATATGATAAGTGCCTGAAATGTGGAATG---------------------------------------------------GATGGGTATGTTTCGAAA------------CCCTTTGAG------------GAAGAAAAACTCTAC---------------------------------CAGGCTGTT------TTCTTC---------------------------------------------------------------------------------------------------------------------------------------------------------------------------------------------------------------------------------------
>BoestrCHK01
------------------------------------------------------------------------------------------------------------------------------TTTCTAAGCCGTGGGATTTATCAGTGGATGGATGATACTAACAAGATTAGAAGAGAA---GAGGTTTTGGTGAGCATGTGTGATCAA------AGA---------GCTAGAATGTTGCAGGATCAGTTTAGTGTTAGTGTTAATCATGTTCATGCTTTGGCTATTCTCGTCTCCACTTTTCATTACCACAAGAATCCATCTGCAATCGAT------------------------------------------------CAGGAGACATTTGCGGAATACACAGCAAGAACAGCGTTTGAGAGACCGTTACTAAGTGGAGTGGCTTACGCTGAAAAAGTTGTGAATTCTGAGAGGGAGATGTTTGAGCGGCAGCACAATTGGGTTATAAAGACAGAGTATGCTCCTGTCATATTCTCT------------TCACTCGATATGATGTCAGGCGAG---------------------------------------------------------------------GAGGAT---------CGTGAGAACATTTTGCGAGCTAGAGAAACCGGAAAAGCTGTCTTGACAAGCCCTTTTAGGTTG---------CATCTCGGAGTTGTGTTGACATTCCCTGTCTAC---------TCTCTTCCTGAAAACCCGACTGTCCAAGAGCGTATTGCAGCCACTGCAGGG------------------------------------------TACCTTGGTGGTGCGTTTGATGTGGAGTCTCTAGTCGAGAATTTACTTGGTCAGCTTGCTGGT---TATGATATC---------------CCCTTCAGGAAACATAAGATGATATGCAGGTACCACCAA------------------ACAACTGTGCCATTATTCTTTGCGATTGGTTTCTTGGTGGGTTATATACTGTATGGTGCAGCTATGCACATAGTAAAAGTCGAGGACGATTTCCATGAAATGCAAGAGCTT---------------------AAAGTCCGAGCAGAAGCTGCTGATGTCGCTAAATCG---CAGTTTCTTGCCACCGTGTCTCACGAGATCAGGACACCAATGAATGGAATTCTC---------------------------------------------------------GGAATGCTTGCTATGCTTCTAGATACAGAACTTAGCTCGACGCAGAGAGATTACGCACAAACCGCTCAAGTATGTGGCAAAGCATTGATTGCGTTGATAAATGAGGTTCTCGATCGTGCCAAGATTGAAGCTGGAAAGCTGGAATTGGAA---TCTGTACCTTTCGATATCCGTTCAATATTAGATGATGTCCTTTCTCTGTTCTCTGAGGAGTCGCGGAACAAAGGCATTGAG---------------CTTGCGGTTTTCGTTTCCGACAAAGTACCGGAGATAGTCAAAGGAGATTCAGGGAGGTTCAGACAAATAATCATAAACCTTGTCGGAAATTCGGTTAAA------------------------TTCACAGAGAAAGGG------CATATCTTTGTTAAAGTC------------------CATCTT------------------------------------------------------------------------------------------------------------------------------------------------------------------------------------------------------------------------AGGCTTATGGTTTCGATTGAAGACACAGGTATCGGAATCCCTTTAGCTGCGCAAGGCCGGGTTTTTATG------------CCGTTTATGCAAGCGGATAGTTCAACTTCAAGAAATTATGGAGGTACTGGGATTGGTTTGAGTATAAGCAAGTGCCTTGTTGAACTTATGCGCGGTCAGATAAATTTCATAAGCCGACCTCAC---------------------------------------------ATCGGAAGCACGTTCTGGTTCACGGCTGTTTTA---------------------------ACATTT------------------------------------AAAGGAATGAGAGCTATAGTTGTTGATGCTAAGCCCGTTAGAGCTGCTGTGACTAAATACCATATGAAAAGACTTGGA------------ATC---------------------------------------------------------------------------------------------------------------------------------------------------------------------------------------------------------------------------------------------------------------------------------------------------------------------------GAGAAAGATTCATGG------------------------------------------------------------------------------------------------------------------------------------------------------------------------------------------------------------------------------------------------------------------------------------------------------------------------------GCAGTAAAACCATTAAGAGCAAGCATGATCGGCGCGTGTCTGCAACAAGTTCTT---------------CTTACCGGGAAAAAGATTCTTGTGGTTGATGATAATATCGTAAACCGGAGAGTAGCTGCAGGAGCTCTCAAGAAATTTGGAGCTGAGGTAGTTTGTGCAGAGAGTGGTCAAGTTGCTTTGGGTTTGCTTCAGATTCACAAT------------------TTCGATGCTTGCTTCATGGATATTCAGATGCCACAGATGGACGGATTTGAAGCGACTCGTCAGATAAGAGTGATGGAG---------------------------------------------------------------------------------------------------------------------------------------------------------------------------------------------------------------------------------------------------------------------------------------CATTTACCGATTCTGGCGATGACCGCGGATGTGATTCACGCAACCTACGAAGAATGTCTGAAGAGTGGAATG---------------------------------------------------GATGGTTACGTCTCAAAA------------CCTTTTGAA------------GAAGAGAATCTCTAT---------------------------------AAATCCGTT------TCATTC---------------------------------------------------------------------------------------------------------------------------------------------------------------------------------------------------------------------------------------
>AralyrCHK02
------------------------------------------------------------------------------------------------------------------------------TTTATAAGCAGTGGGATTTATCAGTGGATGGATGATACTAACAAGGTTAGAAGAGAA---GAGGTTTTGGTGAGCATGTGTGATCAA------AGA---------GCTAGAATGTTGCAGGATCAATTTAGTGTTAGTGTTAATCATGTTCATGCTTTGGCTATTCTCGTCTCCACTTTTCATTACCACAAGAACCCATCTGCAATTGAT------------------------------------------------CAGGAGACATTTGCGGAATACACGGCAAGAACAGCATTTGAAAGACCGTTGCTAAGTGGAGTGGCTTATGCTGAAAAAGTTGTGAATTTTGAGAGGGAGATGTTTGAGCGGCAGCACAATTGGGTTATAAAGACAGAGTATGCTCCTGTTATATTCTCT------------TCACTCGATATGATGTCAGGCGAG---------------------------------------------------------------------GAGGAT---------CGCGAGAATATTTTGCGAGCTAGAGAAACCGGGAAAGCTGTCTTGACAAGTCCTTTTAGGTTG---------CATCTCGGAGTTGTGTTGACATTCCCTGTCTAC---------TCTCTTCCTGAAAACCCGACTGTCCAAGAGCGTATTGCAGCCACTGCAGGG------------------------------------------TACCTTGGTGGTGCGTTTGATGTGGAGTCTCTTGTGGAGAATTTACTCGGTCAGCTTGCTGGT---TATGATATC---------------CCCTTCAGGAAACATAAGATGATATGCAGGTACCACCAA------------------ACAACTGTGCCATTGTTCTTTGCAATTGGTTTCTTGGTGGGTTATATACTGTATGGTGCAGCTATGCACATAGTAAAAGTTGAAGATGATTTCCATGAAATGCAAGAGCTT---------------------AAAGTCCGAGCAGAAGCTGCTGATGTCGCTAAATCG---CAATTTCTTGCCACCGTGTCTCACGAGATCAGGACACCAATGAATGGCATTCTC---------------------------------------------------------GGAATGCTTGCTATGCTCCTAGATACAGAACTTAGCTCGACGCAGAGAGATTATGCTCAAACCGCACAAGTATGTGGTAAAGCATTGATTGCATTGATAAATGAGGTTCTCGATCGTGCCAAGATCGAAGCTGGCAAGCTGGAATTGGAA---TCAGTACCATTTGATATCCGTTCGATATTAGATGATGTCCTTTCTCTATTCTCTGAAGAGTCGAGGAACAAAGGCATTGAG---------------CTCGCGGTTTTCGTTTCAGACAAAGTGCCAGAGATAGTCAAAGGAGATTCAGGGAGATTTAGACAGATAATCATAAACCTTGTTGGAAATTCGGTTAAA------------------------TTCACAGAGAGAGGA------CATATCTTTGTCAAAGTC------------------CATCTC------------------------------------------------------------------------------------------------------------------------------------------------------------------------------------------------------------------------AGGCTTATGGTTTCAATCGAAGACACCGGTATTGGAATCCCTTTAGCTGCGCAAGGCCGTGTTTTAATG------------CCGTTTATGCAAGCGGATAGCTCGACTTCAAGAAACTATGGCGGTACCGGGATTGGTTTGAGTATAAGCAAGTGTCTTGTCGAACTTATGCGTGGTCAGATACATTTCATAAGCCGGCCTCAT---------------------------------------------ATTGGAAGCACGTTCTGGTTCACAGCTGTTTTA---------------------------ACTTTT------------------------------------AAAGGAATGAGAGCTATAGTTGTTGATGCTAAACCCGTTAGAGCTGCTGTGACTAAATACCATATGAAAAGACTCGGA------------ATC---------------------------------------------------------------------------------------------------------------------------------------------------------------------------------------------------------------------------------------------------------------------------------------------------------------------------GAGAAAGATTCATGG------------------------------------------------------------------------------------------------------------------------------------------------------------------------------------------------------------------------------------------------------------------------------------------------------------------------------GCAGTAAAACCGTTAAGAGCAAGTATGATCGGGGCGTGTCTGCAGCAAGTTCTC---------------CTTACCGAGAAGAAGATTCTTGTGGTGGATGATAATATAGTTAACCGAAGAGTAGCTGCAGGAGCTCTCAAGAAATTTGGAGCAGAAGTGGTTTGTGCAGAGAGTGGTCAAGTTGCTTTGGGTTTGCTTCAGATTCACAAT------------------TTCGATGCTTGCTTCATGGATATTCAAATGCCACAGATGGACGGATTTGAAGCGACTCGTCAGATAAGGATGATGGAG---------------------------------------------------------------------------------------------------------------------------------------------------------------------------------------------------------------------------------------------------------------------------------------CATTTACCGATTCTAGCGATGACCGCGGATGTGATACACGCGACCTACGAGGAATGTCTGAAAAGTGGAATG---------------------------------------------------GATGGTTACGTCTCCAAA------------CCTTTTGAA------------GAAGAGAATCTCTAT---------------------------------AAATCCGTT------TCATTC---------------------------------------------------------------------------------------------------------------------------------------------------------------------------------------------------------------------------------------
>CagraCHK01
------------------------------------------------------------------------------------------------------------------------------TTTATAAGCAGTGGGATTTATCAGTGGATGGATGATACTAACAAGATTAGAAGAGAA---GAGGTTTTGGTGAGCATGTGTGATCAA------CGA---------GCTAGAATGTTGCAGGATCAGTTTAGTGTTAGTGTTAATCATGTTCATGCTTTGGCTATTCTCGTCTCCACTTTTCATTACCACAAGAATCCATCTGCAATCGAT------------------------------------------------CAGGAGACATTTGCGGAATACACAGCAAGAACAGCTTTTGAGAGACCGTTGCTAAGTGGAGTGGCTTACGCTGAAAAGGTTGTGAATTCTGAGAGGGAGATGTTTGAGCGGCAGCACAATTGGGTTATAAAGACAGAGTATGCTCCTGTCATATTCTCT------------TCACTCGATATGATGTCAGGCGAG---------------------------------------------------------------------GAGGAT---------CGTGAGAACATTTTGCGAGCTAGAGAAACCGGAAAAGCTGTCTTGACAAGCCCTTTTAGGTTG---------CATCTCGGAGTTGTGTTGACATTCCCTGTCTAC---------TCTCTTCCTGACAACCCAACTGTCCAAGAGCGTATTGCAGCCACTGCAGGG------------------------------------------TACCTTGGTGGTGCGTTTGATGTAGAGTCTCTAGTCGAGAATTTACTTGGTCAGCTTGCTGGT---TATGATATC---------------CCCTTCAGAAAACATAAGATGATATGCAGGTACCATCAA------------------ACAACTGTGCCATTGTTCTTTGCGATTGGTTTCTTGGTGGGTTACATACTGTATGGTGCAGCTATGCACATAGTAAAAGTCGAAGACGATTTTCATGAAATGCAAGAGCTT---------------------AAAGTCCGAGCAGAAGCTGCTGATGTCGCTAAATCA---CAGTTTCTTGCCACTGTGTCGCACGAGATCAGGACACCAATGAATGGCATTCTC---------------------------------------------------------GGAATGCTTGCTATGCTTCTAGATACAGAACTTAGCTCCACGCAGAGAGATTACGCCCAAACCGCTCAAGTATGTGGCAAAGCCTTGATTGCGTTGATAAATGAGGTTCTTGATCGTGCCAAGATTGAAGCTGGAAAGCTGGAATTGGAA---TCTGTACCTTTTGATATCCGTTCAATATTAGATGATGTCCTTTCTCTGTTCTCTGAGGAGTCACGGAACAAAGGCATTGAG---------------CTTGCGGTTTTCGTTTCAGACAAAGTACCAGAGATAGTGAAAGGAGATTCAGGGAGGTTCAGACAGATAATCATAAACCTTGTTGGAAATTCGGTTAAA------------------------TTCACAGAGAAAGGA------CATATCTTTGTTAAAGTC------------------CATCTT------------------------------------------------------------------------------------------------------------------------------------------------------------------------------------------------------------------------AGGCTTATGGTTTCGATTGAAGACACAGGTATCGGAATCCCTTTAGCTGCGCAAGGCCGGGTTTTTATG------------CCTTTTATGCAAGCGGATAGTTCAACTTCAAGAAATTATGGAGGTACTGGGATTGGTTTGAGTATAAGCAAGTGCCTTGTTGAACTTATGCGCGGTCAGATAAATTTCATAAGCCGACCTCAC---------------------------------------------ATCGGGAGCACGTTCTGGTTCACGGCTGTTTTA---------------------------ACTTTT------------------------------------AAAGGAATGAGAGCTATAGTTGTTGATGCTAAGCCTGTTAGAGCCGCTGTGACTAAATACCATATGAAAAGGCTTGGA------------ATC---------------------------------------------------------------------------------------------------------------------------------------------------------------------------------------------------------------------------------------------------------------------------------------------------------------------------GAGAAAGATTCATGG------------------------------------------------------------------------------------------------------------------------------------------------------------------------------------------------------------------------------------------------------------------------------------------------------------------------------GCAGTAAAACCATTAAGAGCAAGCATGATTGGCGCGTGTCTGCAACAAGTTCTT---------------CTTACCGGGAAAAAGATTCTTGTGGTTGATGATAATATCGTAAACCGGAGGGTAGCTGCAGGAGCTCTCAAGAAATTTGGAGCTGAGGTTGTTTGTGCAGAGAGTGGTCAAGTTGCTTTAGGTTTGCTTCAGATTCACAAT------------------TTCGATGCATGTTTCATGGATATTCAGATGCCACAAATGGACGGATTTGAAGCGACTCGTCAGATAAGGATGATGGAA---------------------------------------------------------------------------------------------------------------------------------------------------------------------------------------------------------------------------------------------------------------------------------------CATTTACCGATTCTAGCAATGACCGCAGATGTAATTCACGCAACCTACGAAGAATGTCTGAAGAGTGGAATG---------------------------------------------------GATGGTTACGTCTCAAAA------------CCTTTTGAA------------GAAGAGAATCTCTAT---------------------------------AAATCCGTA------TCATTC---------------------------------------------------------------------------------------------------------------------------------------------------------------------------------------------------------------------------------------
>ArathaCHK01 AHK4
------------------------------------------------------------------------------------------------------------------------------tttataagcagtgggatttatcagtggatggatgatgctaataagattagaagggaa---gaggttttggtcagcatgtgtgatcaa------aga---------gctagaatgttgcaggatcaatttagtgttagtgttaatcatgttcatgctttggctattctcgtctccacttttcattaccacaagaacccttctgcaattgat------------------------------------------------caggagacatttgcggagtacacggcaagaacagcatttgagagaccgttgctaagtggagtggcttatgctgaaaaagttgtgaattttgagagggagatgtttgagcggcagcacaattgggttataaagacagagtatgctcctgttatattctct------------tcactcgatatgatgtcaggcgag---------------------------------------------------------------------gaggat---------cgtgagaatattttgcgagctagagaaaccggaaaagctgtcttgactagcccttttaggttg---------catctcggagttgtgttgacattccctgtctac---------tctcttcctgaaaatccgactgtcgaagagcgtattgcagccactgcaggg------------------------------------------taccttggtggtgcgtttgatgtggagtctctagtcgagaatttacttggtcagcttgctggt---tatgatatc---------------cccttcaggaaacataagatgatatgcaggtaccaccaa------------------acaactgtgccattgttctttgcgattggtttcttggtgggttatatactgtatggtgcagctatgcacatagtaaaagtcgaagatgatttccatgaaatgcaagagctt---------------------aaagttcgagcagaagctgctgatgtcgctaaatcg---cagtttcttgctaccgtgtctcacgagatcaggacaccaatgaatggcattctc---------------------------------------------------------ggaatgcttgctatgctcctagatacagaactaagctcgacacagagagattacgctcaaaccgctcaagtatgtggtaaagctttgattgcattgataaatgaggttcttgatcgcgccaagattgaagctggaaagctggagttggaa---tcagtaccatttgatatccgttcaatattggatgatgtcctttctctattctctgaggagtcaaggaacaaaagcattgag---------------ctcgcggttttcgtttcagacaaagtaccagagatagtcaaaggagattcagggagatttagacagataatcataaaccttgttggaaattcggttaaa------------------------ttcacagagaaagga------catatctttgttaaagtc------------------catctt------------------------------------------------------------------------------------------------------------------------------------------------------------------------------------------------------------------------aggcttatggtttcaatcgaagacacgggtattggaatccctttagttgcgcaaggccgtgtgtttatg------------ccgtttatgcaagcagatagctcgacttcaagaaactatggaggtactggtattggtttgagtataagcaagtgtcttgttgaacttatgcgtggtcagataaatttcataagccggcctcat---------------------------------------------attggaagcacgttctggttcacggctgtttta---------------------------actttt------------------------------------aaaggaatgaaagctatagttgttgatgctaagcctgttagagctgctgtgactagataccatatgaaaagactcgga------------atc---------------------------------------------------------------------------------------------------------------------------------------------------------------------------------------------------------------------------------------------------------------------------------------------------------------------------gagaaagattcatgg------------------------------------------------------------------------------------------------------------------------------------------------------------------------------------------------------------------------------------------------------------------------------------------------------------------------------gcagtaaaaccgttaagagcaagcatgattggggcgtgtctgcaacaagttctc---------------cttacagggaagaagattcttgtggttgatgataatatagttaacaggagagtagctgcaggagctctcaagaaatttggagcagaagtggtttgtgcagagagtggtcaagttgctttgggtttgcttcagattcacact------------------ttcgatgcttgcttcatggatattcaaatgccacagatggacggatttgaagcaactcgtcagataagaatgatggag---------------------------------------------------------------------------------------------------------------------------------------------------------------------------------------------------------------------------------------------------------------------------------------catttaccgattctagcgatgactgcggatgtgatacacgcgacctacgaggaatgtctgaaaagtgggatg---------------------------------------------------gatggttacgtctccaaa------------ccttttgaa------------gaagagaatctctat---------------------------------aaatccgtt------tcattc---------------------------------------------------------------------------------------------------------------------------------------------------------------------------------------------------------------------------------------
>EutsalCHK03
------------------------------------------------------------------------------------------------------------------------------TTTTTAAGCAGAGGGATTTACCAGTGGATGGATGATACTAACAAGATTAGAAGAGAA---GAGGTTTTGGTCAGCATGTGTGATCAG------AGA---------GCGAGAATGTTGCAGGATCAATTTAGTGTTAGTGTTAACCATGTTCACGCTTTGGCAATTCTTGTCTCCACTTTTCACTACCACAAGAACCCATCTGCAATCGAT------------------------------------------------CAGGCAACGTTTGCGGAATACACGGCAAGAACAGCATTTGAGAGACCGCTACTAAGTGGAGTGGCTTACGCCGAAAAAGTTGAGAATTTTGAGAGGGAGATGTTCGAGCGTCAGCATAATTGGGTTATAAAGACAGAGTATGCTCCTGTCATATTCTCT------------TCACTCGATATGATGTCAGGCGAG---------------------------------------------------------------------GAGGAT---------CGAGAGAATATTTTGCGGGCAAGAGAAACCGGAAAAGCTGTCTTGACAAGCCCTTTTAGGTTG---------CATCTCGGAGTTGTGTTGACTTTCCCTGTCTAT---------TCTCTTCCTGAAAACCCCACGGTCCAAGAGCGTATTGCAGCTACTGCAGGG------------------------------------------TACCTTGGTGGCGCGTTTGATGTAGAATCTCTTGTTGAGAATTTACTCAGTCAGCTAGCCGGT---TATGATATT---------------CCCTTCAGGAAACATAAGATGATTTGCAGGTACCACCAA------------------ACGACTGTGCCATTGTTCTTTGCGATTGGATTCTTGGTGGGTTATATACTGTATGGTGCCGCTGTGCACATTGTAAAAGTGGAGGATGATTTCCATGAAATGCAAGAGCTT---------------------AAGGGCCGAGCAGAAGCTGCTGATGTTGCTAAGTCG---CAGTTTCTTGCAACCGTGTCTCACGAGATTAGGACACCAATGAATGGCATTCTT---------------------------------------------------------GGAATGCTTGCTATGCTTCTAGATACAGAACTTAGCTCGACGCAGAGAGATTACGCTCAAACCGCACAAGTTTGTGGTAAAGCATTGATTGCATTGATAAATGAGGTTCTTGATCGTGCCAAGATTGAAGCTGGCAAGCTGGAATTGGAA---TCTGTACCTTTCGATATCCGTTCAATATTAGATGATGTCCTTTCTCTTTTCTCTGAGGAATCGAGGAACAAAGGCATTGAG---------------CTTGCGGTATTCGTTTCAGACAAAGTACCGGAGATAGTCAAAGGAGATTCAGGGAGATTCAGACAGATAATCATAAATCTTGTCGGAAATTCCGTTAAA------------------------TTCACAGAGAAAGGA------CACATCTTTGTCAAAGTC------------------CATCTT------------------------------------------------------------------------------------------------------------------------------------------------------------------------------------------------------------------------AGGCTCATGGTTTCGATTGAAGACACAGGTATCGGAATCCCTTTAGCTGCACAAGGCAGGGTTTTTATG------------CCGTTTATGCAAGCAGATAGCTCGACTTCAAGAACCTATGGAGGTACAGGGATTGGTTTGAGTATAAGCAAATGTCTTGTGGAGCTTATGCGCGGTCAGATAAGTTTCATAAGCCGGCCTCAC---------------------------------------------ATCGGAAGCACGTTCTGGTTCACCGCTGTTTTA---------------------------ACTTTT------------------------------------AGAGGAATGAGAGCTATAGTTGTTGATGCTAAGCCCGTTAGAGCCGCTGTGACTAGATACCATATGAAAAGACTTGGA------------ATC---------------------------------------------------------------------------------------------------------------------------------------------------------------------------------------------------------------------------------------------------------------------------------------------------------------------------GAGAAAGATTCATGG------------------------------------------------------------------------------------------------------------------------------------------------------------------------------------------------------------------------------------------------------------------------------------------------------------------------------GCAGTGAAACCGTTGAGAGCGAGCATGATCGGCGCGTGTTTACAGCAAGTTCTT---------------CTCACAGGGAAGAAGATCCTTGTGGTTGATGATAATATAGTTAACCGGAGAGTAGCTGCAGGAGCTCTAAAGAAATTTGGAGCAGAAGTGGTTTGTGCAGAGAGTGGTCAAGTTGCTTTGAGTTTGCTTCAGATTCACAGT------------------TTCGATGCTTGTTTCATGGATATTCAAATGCCACAGATGGACGGGTTTGAAGCAACTCGTCAGATAAGGGATATGGAG---------------------------------------------------------------------------------------------------------------------------------------------------------------------------------------------------------------------------------------------------------------------------------------CATTTACCGATATTAGCCATGACTGCAGATGTGATCCACGCGACCTACGAGGAATGTTTGAAAAGTGGAATG---------------------------------------------------GATGGTTACGTCTCTAAA------------CCATTTGAA------------GAAGAGAATCTTTAC---------------------------------AAGTCTGTT------TCATTC---------------------------------------------------------------------------------------------------------------------------------------------------------------------------------------------------------------------------------------
>BraraCHK02
------------------------------------------------------------------------------------------------------------------------------TTTATAAGCAGAGGGATTTATCAGTGGATGGATGATACCAGCAAGGTCAGAAGAGAA---GAGGTTTTGGTTAGTATGTGTGATCAG------AGA---------GCCAGGATGTTGCAGGATCAGTTTAGTGTTAGTGTTAACCATGTTCACGCTTTGGCTATTCTCGTCTCAACCTTTCATTACCACAAGAATCCATCTGCAATTGAT------------------------------------------------CAGGGGACATTTGCTGACTATACAGCGAGAACAGCGTTTGAGAGACCGTTGCTAAGTGGAGTGGCATACGCAGAGAAAGTTGTGAATGCTGAGAGGGAGATGTTTGAGAGTCAGCACAATTGGGTTATAAAGACAGAGTATGCTCCCGTCATCTTCTCT------------TCACTAGACATGATGTCAGGAGAG---------------------------------------------------------------------GAGGAT---------AGAGAGAACATTCTGAGAGCTAGAGAGACAGGAAAAGCTGTCTTAACAAGCCCTTTTAGACTA---------CATCTAGGCGTTGTGTTGACCTTCCCTGTGTAC---------TCTCTTCCTAAAAACCCCACCGTCCAAGAGCGTATAGCAGCCACCGCAGGG------------------------------------------TACCTTGGTGGTGCTTTTGACGTTGAGTCTCTCGTTGAGAATCTACTCGGCCAGCTCGCTGGT---TACGACATC---------------CCTTTCAGGAAGCATAAGATGATCTGTAGGTATCTCCAA------------------ACGACCGTGCCGTTGTTCTTTGCTATTGGTTTCTTGGTTGGTTACATACTCTACGGTGCAGCTGTGCATATAGTTAAAGTTGAAGATGATTTCCATGAGATGCAAGAGCTC---------------------AAGGTCCGAGCAGAAGCTGCTGACGTGGCTAAATCG---CAGTTTCTTGCGACCGTCTCTCACGAGATAAGGACGCCGATGAATGGGATTCTC---------------------------------------------------------GGAATGCTTGCGATGCTTCTTGATACGGAGCTTAGCTCTACGCAGAGAGATTACGCTCAGACCGCGCAGGTTTGCGGTAAAGCTTTGATTGCGTTGATAAACGAGGTTCTTGATCGTGCCAAGATCGAAGCTGGGAAGCTGGAGTTGGAG---TCTGTGCCTTTTGATATACGTTCGATATTAGATGATGTTCTTTCTCTCTTCTCTGAGGAGTCAAGGAACAAAGGCATTGAG---------------CTTGCGGTTTTCGTTTCAGACAAGGTACCTGAGATAGTCAAAGGAGATTCAGGGAGATTCAGACAGATCATCATAAACCTTGTCGGAAACTCTGTTAAA------------------------TTCACAGAGAAAGGA------CATATCTTTGTCAAAGTC------------------CATCTC------------------------------------------------------------------------------------------------------------------------------------------------------------------------------------------------------------------------AGGCTTATGGTTTCTATCGAAGACACAGGTATTGGGATCCCTTTAACCGCGCAAGGACGTGTCTTCATG------------CCGTTTATGCAAGCGGATAGCTCCACTTCGAGAACCTACGGAGGCACTGGGATTGGTTTGAGTATAAGCAAGTGTCTCGTCGAGCTTATGCGCGGTCAGATAAGTTTCGTGAGCAGGCCTCGC---------------------------------------------GTTGGAAGCACGTTCTGGTTCACAGCTGTGTTT---------------------------AGTTTT------------------------------------AGAGGGATGAGAGCTATTGTTGTTGATGCTAAGCCTGTTCGAGCTGCGGTGACTAGGTATCATATGAAGAGACTTGGG------------ATC---------------------------------------------------------------------------------------------------------------------------------------------------------------------------------------------------------------------------------------------------------------------------------------------------------------------------GAGAAAGATTCATGG------------------------------------------------------------------------------------------------------------------------------------------------------------------------------------------------------------------------------------------------------------------------------------------------------------------------------GCTGTGAAGCCGTTGAGAGCAAGCATGATCGGCGCGTGTTTACAGCAAGTTCTC---------------CTTACAGGGAAGAAGATTCTGGTGGTTGATGATAATATGGTGAACAGGAGAGTAGCTGCAGGAGCTCTGAAGAAGTTTGGAGCAGAGGTGGTGTGTGCAGAGAGTGGTCAAGTTGCTTTGGGTTTGCTTCAGATTCACAGT------------------TTCGATGCTTGCTTCATGGATATTCAAATGCCACAGATGGACGGGTTTGAAGCGACTCGTCAGATAAGGATGATGGAG---------------------------------------------------------------------------------------------------------------------------------------------------------------------------------------------------------------------------------------------------------------------------------------CATTTACCGATTCTAGCCATGACAGCTGATGTGATCCACGCGACATACGAGGAGTGTCTGAAAAGTGGAATG---------------------------------------------------GATGGTTATGTCTCTAAA------------CCATTTGAA------------GAAGAGAATCTCTAC---------------------------------AAGTCTGTT------TCATTC---------------------------------------------------------------------------------------------------------------------------------------------------------------------------------------------------------------------------------------
>BraoleCHK04
------------------------------------------------------------------------------------------------------------------------------TTTATAAGCAGAGGGATTTACCAGTGGATGGATGATACCAGCAAGGTCAGAAGAGAA---GAGGTTTTGGTTAGTATGTGTGATCAG------AGA---------GCGAGGATGTTGCAGGATCAGTTTAGTGTTAGTGTTAACCATGTCCATGCTTTGGCTATTCTCGTCTCAACGTTTCATTACCACAAGAATCCATCTGCAATCGAT------------------------------------------------CAGGGGACATTTGCGGACTACACAGCAAGAACAGCGTTTGAGAGACCGTTGCTGAGCGGAGTGGCTTACGCTGAAAAAGTTGTGAATGCTGAGAGGGAGATGTTTGAGAGTCAGCACAATTGGGTTATAAAGACAGAGTATGCTCCCGTCATCTTCTCT------------TCACTAGACATGATGTCAGGAGAG---------------------------------------------------------------------GAGGAT---------AGAGAGAACATTTTGAGAGCTAGAGAGACAGGGAAAGCTGTCTTGACAAGCCCTTTTAGACTA---------CATCTAGGCGTTGTGTTGACCTTCCCTGTGTAC---------TCTCTTCCTAGAAACCCCACCGTCCAAGAGCGTATAGCAGCCACCGCAGGG------------------------------------------TACCTCGGCGGCGCGTTTGACGTTGAGTCTCTCGTTGAGAATCTACTCGGTCAGCTCGCTGGC---TATGACATC---------------CCTTTCAGGAAGCATAAGATGATCTGTAGGTATCTCCAG------------------ACGACCGTGCCGTTGTTCTTTGCTATTGGTTTCTTGGTTGGTTACATACTCTACGGTGCAGCTGTGCATATTGTTAAAGTTGAAGATGATTTCCATGAGATGCAAGAGCTC---------------------AAGGTCCGAGCAGAAGCTGCTGACGTGGCTAAATCG---CAGTTTCTTGCGACCGTCTCTCACGAGATCAGGACGCCGATGAATGGGATTCTC---------------------------------------------------------GGAATGCTTGCTATGCTTCTTGATACGGAGCTTAGCTCTACGCAGAGAGATTACGCTCAGACCGCGCAGGTTTGTGGGAAAGCTTTGATTGCGTTGATAAACGAGGTTCTTGACCGTGCCAAGATCGAAGCTGGCAAGCTGGAGTTGGAG---TCTGTGCCTTTTGATATCCGTTCGATACTGGATGATGTTCTTTCTCTCTTCTCTGAGGAGTCAAGGAACAAAGGCATTGAG---------------CTTGCGGTTTTCGTTTCAGACAAGGTACCTGAGATAGTCAAAGGAGATTCAGGGAGATTCAGACAGATCATCATAAACCTCGTTGGAAACTCTGTTAAA------------------------TTCACAGAGAAAGGA------CATATCTTTGTCAAAGTC------------------CATCTC------------------------------------------------------------------------------------------------------------------------------------------------------------------------------------------------------------------------AGGCTTATGGTTTCTATCGAAGACACAGGTATTGGGATCCCTTTAACCGCGCAAGGACGTGTCTTCATG------------CCGTTTATGCAAGCGGATAGTTCCACTTCGAGAACCTACGGAGGTACTGGGATTGGTTTGAGTATAAGCAAGTGTCTTGTCGAGCTTATGCGTGGTCAGATAAGTTTCGTGAGCAGGCCTCGC---------------------------------------------GTTGGTAGCACGTTCTGGTTCACTGCTGTGTTT---------------------------AGTTTT------------------------------------AGAGGGATGAGAGCTATTGTTGTTGATGCTAAGCCTGTTCGAGCTGCGGTGACTAGATACCATATGAAAAGACTTGGG------------ATC---------------------------------------------------------------------------------------------------------------------------------------------------------------------------------------------------------------------------------------------------------------------------------------------------------------------------GAGAAAGATTCATGG------------------------------------------------------------------------------------------------------------------------------------------------------------------------------------------------------------------------------------------------------------------------------------------------------------------------------GCGGTGAAGCCGTTGAGAGCAAGCATGATCGGCGCGTGTTTACAGCAAGTTCTC---------------CTTACAGGGAAGAAGATTCTGGTGGTTGATGATAACATGGTGAACAGAAGAGTAGCTGCAGGAGCTCTGAAGAAGTTTGGAGCAGAGGTGGTGTGTGCAGAGAGTGGTCAAGTTGCTTTGGGTTTGCTTCAGATTCACAGT------------------TTCGATGCTTGCTTCATGGATATTCAAATGCCACAGATGGACGGGTTTGAAGCGACTCGTCAGATAAGGATGATGGAG---------------------------------------------------------------------------------------------------------------------------------------------------------------------------------------------------------------------------------------------------------------------------------------CATTTACCGATTCTAGCCATGACAGCTGATGTGATCCACGCCACATACGAGGAGTGTCTGAAAAGTGGAATG---------------------------------------------------GATGGTTATGTCTCTAAA------------CCATTTGAA------------GAAGAGAATCTCTAC---------------------------------AAGTCTGTT------TCATTC---------------------------------------------------------------------------------------------------------------------------------------------------------------------------------------------------------------------------------------
>TriaesCHK01
------------------------------------------------------------------------------------------------------------------------------ACCGGGGTGACGGCGCTGCACCGCAGCCTCCGCCACGGCGCGCTGGTCAAGGCCGAG---GAGGGCATCGTGTGCATGTGCGAGGAG------CGC---------GCGCGCATGCTGCAGGACCAGTTCGCCGTCTCCGTCAACCACGTCCACGCCCTCGCCATCCTCGTCGCCACCTTCCACTACGAGAAGCAGCCGCCCGCGCTCGAC------------------------------------------------CAGGACACCTTCGCGGACTACACGGCGCGGACGTCCTTCGAGCGCCCGCTGCTGAGCGGGGTGGCGTACGCGCAGCGGGTGATGCACGCCGACAGGGAGGCCTTCGAGCGGCAGCAGGGCTGGATCATCAAGACCGAGTACGCGCCGGTCATCTACTCC------------GGGCTCGACATGATGTCCGGCGAG---------------------------------------------------------------------GAGGAC---------CGGGAGAACATCCTGAGGTCCAGGGCCACCGGGAAGGCCGTCCTCACGAGGCCATTCAGGCTC---------CACCTGGGCGTGGTGCTGACGTTCCCTGTCTAC---------GACCTTCCCCCGGATGCCAAGGTGGAGGATCGTGTTGCTGCTACCGCGGGA------------------------------------------TACCTTGGAGGCGCTTTCGATGTAGAGTCACTTGTGGAAAATTTGTTGCGGCAGCTAGCTGGC---TATGATGTC---------------CCGTTCAGAAATCATCACATGATATGCAGATACAGAAGC------------------ACTACCCCATCTGGTGTCTTCGTTATACTTATGCTTATCGGCTACATAATATATGCTGCCTGGAATCGCTATGATAGCGTTAAGGAAGATTGCCGGAAAATGGAAGCACTG---------------------AAAAAACGGGCAGAAGCCGCTGATGTTGCTAAGTCT---CAGTTCCTTGCAACTGTTTCTCATGAGATCAGGACACCCATGAACGGTGTGCTA---------------------------------------------------------GGAATGCTTGATATGCTATTAGACACAGAGCTGAAGTCAACCCAGAGAGATTTTGCGCAAACTGCCCAAATCTGTGGAAAGGCATTGATATCCCTAATTAACGAAGTGCTTGACAGGGCCAAAATTGAAGCTGGCAAGTTGGAGCTAGAG---TCTGTACCGTTTGACCTTCGGTCCATCCTTGATGAGGTCGTCTCTCTATTTTCTTCGAAGTCAAGAGAGAAGGGAATTGAG---------------CTTGCGGTATATGTCTCTGAAAGAGTTCCTGAAATCCTGCTGGGCGATCCTGGAAGGTTCCGTCAGATAATTACAAACTTAGTTGGGAACTCAATTAAGTGCGCTGTGCTTACCTTCTCACAGTTCACAGAAAGGGGA------CACATTTTTGTGCAAGTT------------------CACCTG------------------------------------------------------------------------------------------------------------------------------------------------------------------------------------------------------------------------ACTCTTGTAGTAAGTGTGGAAGATACAGGGATAGGTATACCAATTCATGCCCAAGGCCGGGTCTTCATG------------CCTTTCATGCAAGCTGATAGTTCAACATCTAGAAACTATGGTGGGACTGGAATTGGATTGAGTATCAGCAAATGTCTTGTTGAACTAATGAGTGGTCAGATAAACTTTGTCAGTCGACCCAAT---------------------------------------------GTTGGGAGCACATTTACATTCACCGCAGTCCTG---------------------------AGTTTT------------------------------------CAAGGTCTATCCACACTGCTGGTTGATAAAAGACCAGTAAGAGCAACTGTAACGGAGTATCATTTGCAAAGACTTGGC------------ATT---------------------------------------------------------------------------------------------------------------------------------------------------------------------------------------------------------------------------------------------------------------------------------------------------------------------------GAAAGTGACTCATGG------------------------------------------------------------------------------------------------------------------------------------------------------------------------------------------------------------------------------------------------------------------------------------------------------------------------------GTTGTCAAGCCTCTGAAAGCAAGCACACTTGCAGCTTGTCTATTCCAATCACTT---------------CTTCTTGGAAAGAACATCTTGGTGGTCGATGACAACAAGGTAAACCTTAGAGTTGCTGCTGGTACACTAAAGAAATATGGGGCAAAGGTGGAGTGCGTGGAGAGTGGAAAAGATGCTCTTGAACGTCTGCAAGTCCACAAG------------------TTTGATCTCTGTCTGATGGATATTCAGATGCCAGAGATGGATGGGTTTGAGGCAACCCGGCAAATACGGGCAATTGAA---------------------------------------------------------------------------------------------------------------------------------------------------------------------------------------------------------------------------------------------------------------------------------------CATCTACCGGTCCTGGCAATGACTGCCGATGTTATCCAGGCCACTCATGAGGAATGCACAAAGTATGGAATG---------------------------------------------------GATGGCTACGTCTCGAAA------------CCCTTTGAG------------GAGAAGCAGCTGTTC---------------------------------AAGGCAGTG------TTCTTG---------------------------------------------------------------------------------------------------------------------------------------------------------------------------------------------------------------------------------------
>TriaesCHK02
---------------------------------------------------------------------------------------------------------------------------------------------------------------------------------------------------------ATGTGCGAGGAG------CGC---------GCGCGCATGCTGCAGGACCAGTTCGCCGTCTCCGTCAACCACGTCCACGCCCTCGCCATCCTCGTCGCCACCTTCCACTACGAGAAGCAGCCGCCCGCGCTCGAC------------------------------------------------CAGGACACCTTCGCGGACTACACGGCGCGGACGTCCTTCGAGCGCCCGCTGCTGAGCGGGGTGGCGTACGCGCAGCGGGTGATGCACGCCGACCGGGAGGCCTTCGAGCGGCAGCAGGGCTGGATCATCAAGACCGAGTACGCGCCGGTCATCTACTCC------------GGGCTCGACATGATGTCCGGCGAG---------------------------------------------------------------------GAGGAC---------CGGGAGAACATCCTGAGGTCGAGGGCGACCGGGAAGGCCGTCCTCACCAGGCCATTCAGGCTC---------CACCTGGGCGTGGTACTGACGTTCCCTGTCTAC---------GACCTCCCCCCGGATGCCAAGGTGGAGGATCGTGTCGCTGCTACCGCCGGA------------------------------------------TATCTTGGAGGCGCTTTCGATGTAGAGTCACTTGTGGAAAATTTGCTGCGGCAGCTAGCTGGC---TATGATGTC---------------CCATTCAGAAATCATCACATGATATGCAGATACAGAAGC------------------ACTACCCCGTCTGGTGTGTTCGTTATACTTATGCTTATCGGCTACATAATATACGCTGCGTGGAATCGCTATGATAGCGTTAAGGAAGATTGCCGGAAAATGGAAGCACTG---------------------AAAAAACGGGCAGAAGCCGCTGATGTTGCTAAGTCT---CAGTTCCTTGCAACTGTTTCTCATGAGATCAGGACACCCATGAACGGTGTGCTA---------------------------------------------------------GGAATGCTTGATATGCTATTAGACACAGAGCTGAAGTCAACCCAGAGAGATTTTGCGCAAACTGCCCAAATCTGTGGAAAAGCATTGATATCCCTAATTAACGAAGTGCTTGACAGGGCCAAAATTGAAGCTGGCAAGTTGGAGCTAGAG---TCTGTACCGTTTGACCTTAGGTCCATCCTTGATGAGGTCGTCTCTCTATTTTCTTCGAAGTCAAGAGAGAAGGGAATTGAG---------------CTTGCGGTATATGTCTCTGAAAGAGTTCCTGAAATCCTGCTGGGCGATCCTGGAAGGTTCCGTCAGATAATTACAAACTTAGTTGGGAACTCAATTAAG------------------------TTCACAGAAAGGGGA------CACATTTTTGTGCAAGTT------------------CACCTG------------------------------------------------------------------------------------------------------------------------------------------------------------------------------------------------------------------------ACTCTTGTAGTAAGTGTGGAGGATACAGGGATAGGTATACCAATTCATGCCCAAGGCCGGGTCTTCATG------------CCTTTCATGCAAGCTGATAGTTCAACATCTAGAAATTATGGTGGGACTGGAATTGGGTTGAGTATCAGCAAATGTCTTGTTGAACTAATGAGTGGTCAGATAAACTTTGTCAGTCGACCCAAT---------------------------------------------GTTGGGAGCACATTTACATTCACCGCAGTTCTG---------------------------AGTTTT------------------------------------CAAGGTCTATCCACACTGCTGGTTGATAAAAGACCAGTAAGAGCAACTGTAACTGAGTATCATTTGCAAAGACTTGGC------------ATT---------------------------------------------------------------------------------------------------------------------------------------------------------------------------------------------------------------------------------------------------------------------------------------------------------------------------GAAAGTGACTCATGG------------------------------------------------------------------------------------------------------------------------------------------------------------------------------------------------------------------------------------------------------------------------------------------------------------------------------GTTGTCAAGCCTCTGAAAGCAAGCACACTTGCAGCTTGTCTATTCCAATCACTC---------------CTTCTTGGAAAGAACATCCTGGTGGTTGATGACAACAAGGTAAACCTTAGAGTTGCTGCTGGTACACTGAAGAAATATGGGGCAAAGGTGGAGTGCGTGGAGAGTGGAAAAGATGCTCTTGAACTTCTGCAAGTCCACAAA------------------TTTGATCTCTGTCTAATGGATATTCAGATGCCAGAGATGGATGGGTTTGAGGCGACCCGGCAAATACGGGCAATTGAA---------------------------------------------------------------------------------------------------------------------------------------------------------------------------------------------------------------------------------------------------------------------------------------CATCTACCGGTCCTGGCAATGACTGCCGATGTCATCCAGGCCACTCATGAGGAATGCACAAAGTATGGAATG---------------------------------------------------GATGGCTACGTCTCGAAA------------CCCTTCGAG------------GAGAAGCAGCTGTTC---------------------------------AAGGCAGTG------TTCTTG---------------------------------------------------------------------------------------------------------------------------------------------------------------------------------------------------------------------------------------
>HorvulCHK02
---------------------------------------------------------------------------------------------------------------------------------------------------------------------------------------------------------ATGACGGAG------------------------------------------------------------------------------------------------------------------------------------------------------------------------------CAGGACACCTTCGCGGACTACACGGCGCGGACGTCCTTCGAGCGCCCGCTGCTGAGCGGGGTGGCGTACGCGCAGCGGGTGATGCACGCCGACCGGGAGACCTTCGAGCGGCAGCAGGGCTGGATCATCAAGACCGAGTACGCGCCGGTCATCTACTCC------------GGCCTCGACATGATGTCCGGCGAG---------------------------------------------------------------------GAGGAC---------CGGGAGAACATCCTGAGGTCGAGGGCGACGGGGAAGGCCGTGCTCACCAGGCCATTCAGGCTC---------CACCTGGGCGTAGTACTGACCTTCCCTGTCTAC---------GACCTTCCACCGGACGCCAAGGTGGAGGACCGTGTTGCTGCTACCGCCGGA------------------------------------------TACCTTGGAGGCGCTTTTGATGTAGAGTCACTTGTGGAAAATTTGTTGAGACAGCTAGCTGGC---TATGATGTC---------------CCTTTCAGAAATCATCACATGATATGCAGATACAGAAGC------------------ACTACTCCATCTGGTGTGTTCGTCATACTTATGCTTGTTGGCTACATAATATATGCTGCGTGGACTCGCTATGATAGTGTTAAGGAAGATTGCCGGAAAATGGAAGCACTG---------------------AAAAAACGGGCAGAAGCCGCTGATGTTGCTAAGTCT---CAGTTCCTTGCAACTGTTTCTCATGAGATCAGGACACCCATGAACGGTGTGCTA---------------------------------------------------------GGAATGCTTGATATGCTACTAGACACAGAGCTGAAGTCAACCCAGAGAGATTATGCGCAAACTGCCCAAATCTGCGGAAAGGCATTAATATCCCTAATTAACGAAGTGCTTGACAGGGCCAAAATTGAAGCTGGGAAGTTGGAGTTAGAA---TCTGTACCGTTTGACCTTAGGTCCATCCTTGATGATGTCATCTCACTATTTTCTTCGAAGTCAAGAGAGAAGGGAATTGAG---------------CTTGCGGTATATGTTTCTGAAAGAGTTCCTGAAATTCTGCTGGGCGATCCTGGAAGGTTCCGTCAGATAATTACAAACTTAGTCGGGAACTCAATTAAG------------------------TTCACAGAAAGGGGC------CACATTTTTGTGCAAGTT------------------CACCTG------------------------------------------------------------------------------------------------------------------------------------------------------------------------------------------------------------------------ACTCTTGTAGTAAGTGTGGAAGATACTGGGATAGGCATACCAATTCATGCCCAAGGCCGGGTCTTCATG------------CCTTTCATGCAAGCTGATAGTTCAACATCTAGAAACTATGGTGGGACTGGAATTGGATTGAGTATCAGCAAATGTCTTGTTGAACTAATGAGTGGTCAGATAAACTTTGTCAGTCGACCCAAT---------------------------------------------GTTGGGAGCACATTTACATTCACCGCAGTTCTG---------------------------AGCTTT------------------------------------CAAGGTCTATCTACACTGCTGGTTGATAAAAGACCAGTAAGAGCAACTGTAACTGAGTATCATTTGCAAAGGCTGGGC------------ATT---------------------------------------------------------------------------------------------------------------------------------------------------------------------------------------------------------------------------------------------------------------------------------------------------------------------------GAGAGTGACTCATGG------------------------------------------------------------------------------------------------------------------------------------------------------------------------------------------------------------------------------------------------------------------------------------------------------------------------------ATCGTCAAGCCTCTGAAAGCAAGCACACTTGCAGCTTGTCTATTTCAATCACTT---------------CTTCTTGGAAAGAACATCTTGGTGGTTGATGACAACAAGGTAAACCTTAGAGTTGCTGCTGGTACACTGAAGAAATATGGGGCAAAGGTGGAGTGCGTGGAGAGTGGAAAAGATGCTCTTGAGCTTCTGCAAGCCCACAAG------------------TTTGATCTCTGTCTAATGGATATTCAAATGCCAGAGATGGATGGGTTTGAGGCAACCCGGCAAATACGGGCAATTGAA---------------------------------------------------------------------------------------------------------------------------------------------------------------------------------------------------------------------------------------------------------------------------------------CATCTACCGGTCCTGGCAATGACTGCCGATGTCATCCAGGCCACCCATGAGGAATGCACAAAGAATGGAATG---------------------------------------------------GACGGCTACGTCTCGAAA------------CCCTTCGAG------------GAGAAGCAGTTGTTC---------------------------------AAGGCAGTG------TTCTTG---------------------------------------------------------------------------------------------------------------------------------------------------------------------------------------------------------------------------------------
>AegtauCHK03
------------------------------------------------------------------------------------------------------------------------------TCTGGCGACGAAAAG------------------------------------------------------------CAACAAGCAGAC------CAC---------ACCCGAGAAGCGGACCGGCAGCGAGGCCAGACCGGCAAAAGCGACCCTGCTCTCCCC---------------------------------CCTCCCTCCCTCTCGCCCAAAGCGGAGCAGAGCTCCTGTCTCATCCTCTTGCTGCTGCTCGCGCATGACACCTTCGCGGACTACACGGCGCGGACGTCCTTCGAGCGCCCGCTGCTGAGCGGGGTGGCGTACGCGCAGCGGGTGATGCACGCCGACAGGGAGGCCTTCGAGCGGCAGCAGGGCTGGATCATCAAGACCGAGTACGCGCCGGTCATCTACTCC------------GGGCTCGACATGATGTCCGGCGAG---------------------------------------------------------------------GAGGAC---------CGGGAGAACATCCTGAGGTCCAGGGCCACCGGGAAGGCCGTCCTCACGAGGCCATTCAGGCTC---------CACCTGGGCGTGGTGCTGACGTTCCCTGTCTAC---------GACCTTCCCCCGGATGCCAAGGTGGAGGATCGTGTTGCTGCTACCGCGGGA------------------------------------------TACCTTGGAGGCGCTTTCGATGTAGAGTCACTTGTGGAAAATTTGTTGCGGCAGCTAGCTGGC---TATGATGTC---------------CCGTTCAGAAATCATCACATGATATGCAGATACAGAAGC------------------ACTACCCCATCTGGTGTCTTCGTTATACTTATGCTTATCGGCTACATAATATATGCTGCCTGGAATCGCTATGATAGCGTTAAGGAAGATTGCCGGAAAATGGAAGCACTG---------------------AAAAAACGGGCAGAAGCCGCTGATGTTGCTAAGTCT---CAGTTCCTTGCAACTGTTTCTCATGAGATCAGGACACCCATGAAC------------------------------------------------------------------GGAATGCTTGATATGCTATTAGACACAGAGCTGAAGTCAACCCAGAGAGATTTTGCGCAAACTGCCCAAATCTGTGGAAAGGCATTGATATCCCTAATTAACGAAGTGCTTGACAGGGCCAAAATTGAAGCTGGCAAGTTGGAGCTAGAG---TCTGTACCGTTTGACCTTCGGTCCATCCTTGATGAGGTCGTCTCTCTATTTTCTTCGAAGTCAAGAGAGAAGGGAATTGAG---------------CTTGCGGTATATGTCTCTGAAAGAGTTCCTGAAATCCTGCTGGGCGATCCTGGAAGGTTCCGTCAGATAATTACAAACTTAGTTGGGAACTCAATTAAG------------------------TTCACAGAAAGGGGA------CACATTTTTGTGCAAGTT------------------CACCTG------------------------------------------------------------------------------------------------------------------------------------------------------------------------------------------------------------------------ACTCTTGTAGTAAGTGTGGAAGATACAGGGATAGGTATACCAATTCATGCCCAAGGCCGGGTCTTCATG------------CCTTTCATGCAAGCTGATAGTTCAACATCTAGAAACTATGGTGGGACTGGAATTGGATTGAGTATCAGCAAATGTCTTGTTGAACTAATGAGTGGTCAGATAAACTTTGTCAGTCGACCCAAT---------------------------------------------GTTGGGAGCACATTTACATTCACCGCAGTCCTG---------------------------AGTTTT------------------------------------CAAGGTCTATCCACACTGCTGGTTGATAAAAGACCAGTAAGAGCAACTGTAACGGAGTATCATTTGCAAAGACTTGGC------------ATT---------------------------------------------------------------------------------------------------------------------------------------------------------------------------------------------------------------------------------------------------------------------------------------------------------------------------GAAAGTGACTCATGG------------------------------------------------------------------------------------------------------------------------------------------------------------------------------------------------------------------------------------------------------------------------------------------------------------------------------GTTGTCAAGCCTCTGAAAGCAAGCACACTTGCAGCTTGTCTATTCCAATCACTT---------------CTTCTTGGAAAGAACATCTTGGTGGTCGATGACAACAAGGTAAACCTTAGAGTTGCTGCTGGTACACTAAAGAAATATGGGGCAAAGGTGGAGTGCGTGGAGAGTGGAAAAGATGCTCTTGAACGTCTGCAAGTCCACAAG------------------TTTGATCTCTGTCTGATGGATATTCAGATGCCAGAGATGGATGGGTTTGAGGCAACCCGGCAAATACGGGCAATTGAA---------------------------------------------------------------------------------------------------------------------------------------------------------------------------------------------------------------------------------------------------------------------------------------CATCTACCGGTCCTGGCAATGACTGCCGATGTTATCCAGGCCACTCATGAGGAATGCACAAAGTATGGAATG---------------------------------------------------GATGGCTACGTCTCGAAA------------CCCTTTGAG------------GAGAAGCAGCTGTTC---------------------------------AAGGCAGTG------TTCTTG---------------------------------------------------------------------------------------------------------------------------------------------------------------------------------------------------------------------------------------
>BradiCHK01
------------------------------------------------------------------------------------------------------------------------------GCGCTCTGGCTGGGGCTGCACTGGCGCTTCCGCCGCGCCGCGCTGCGCAAGGCCGAG---GAAGGCATCGTGTGCATGTGCGAGGAG------CGC---------GCGCGCATGCTGCAGGACCAGTTCGCCGTCTCCGTCAACCACGTCCACGCCCTCGCCATCCTCGTCGCCACCTTCCACTACGAGAAGCAGCCGCCCGCGCTCGAC------------------------------------------------CAGGACACCTTCGCGGACTACACGGCGAGGACGTCGTTCGAGAGGCCGCTGCTGAGCGGTGTGGCGTACGCGCAGCGGGTGATGAACGCGGACAGGGAGAGCTTCGAGCGGCAGCAGGGGTGGATCATCAAGACCGAGTACGCGCCGGTGATCTACTCC------------GGGCTCGACATGATGTCCGGCGAG---------------------------------------------------------------------GAGGAC---------CGGGAAAACATCTTGAGGTCGAGGGCGACAGGGAAGGCCGTTCTTACGAGACCATTCAGGCTC---------CACCTGGGTGTTGTATTGACATTTCCTGTCTAC---------GATCTTCCTCCAGATGCCAAGGTGGAGGATCGTGTTGCTGCTACCGCAGGA------------------------------------------TACCTTGGAGGTGCTTTTGATGTAGAGTCACTGGTGGAAAACTTGTTGAGGCAGCTAGCTGGT---TATGATGTC---------------CCATTCAGAAAGCACCACATGATATGCAGATACAGAAAC------------------ACTACTCCATCTGGTGTCTTCGTTATATGTATGCTTGTGGGCTACATAATATATGCTGCTTGGACTCACTATGATAATGTTAAGGAAGATTGCCGGAAAATGGAAGCTCTG---------------------AAAAAACGGGCAGAAGCAGCTGATGTTGCTAAATCT---CAGTTCCTTGCAACTGTTTCTCATGAGATCAGGACACCCATGAATGGCGTACTA---------------------------------------------------------GGAATGCTTGATATGCTATTAGACACAGAGCTGAAGTCAACCCAGAGGGATTATGCACAAACTGCTCAAGTCTGTGGAAAGGCACTGATATCCCTAATCAACGAAGTGCTTGACAGGGCCAAAATTGAAGCTCGCAAGTTAGAGCTAGAG---TCTGTACCGTTTGACCTTAGGTCCATTCTTGATGACGTCGTCTCGCTATTTTCTTCGAAGTCAAGCGAGAAGGGAATTGAG---------------CTTGCTGTTTACGTCTCTGAAAGAGTTCCCGAACTCCTGTTGGGCGATCCTGGAAGGTTTCGGCAGATAATTACAAACTTAGTTGGGAACTCAATTAAG------------------------TTTACAGAACGGGGC------CACATTTTTGTGCAAGTT------------------CACCTG------------------------------------------------------------------------------------------------------------------------------------------------------------------------------------------------------------------------ACTCTTGTAGTAAGTGTGGAAGATACAGGGATAGGTATACCGATTCATGCCCAAGACCGTGTCTTCACA------------CCTTTCATGCAAGCTGATAGTTCAACATCTAGAAATTACGGTGGAACTGGAATTGGATTGAGTATTAGCCAGTGTCTTGTTGAACTAATGGGTGGTCAGATAAACTTTGTCAGTCGACCCCAA---------------------------------------------GTTGGGAGCACATTCACATTCACTGCAGTTCTC---------------------------AGTTTT------------------------------------AAAGGTTTATCTTCACTGTTGGTTGATAAAAGACCAGTAAGAGCAACGGTAACGAAGTATCATTTGCAAAGGCTGGGA------------ATT---------------------------------------------------------------------------------------------------------------------------------------------------------------------------------------------------------------------------------------------------------------------------------------------------------------------------GAGAGTGACTCATGG------------------------------------------------------------------------------------------------------------------------------------------------------------------------------------------------------------------------------------------------------------------------------------------------------------------------------GTTGTGAAGCCTCTGAAAGCAAGCACACTTGCAGCTTGTCTATTCCAAGCACTT---------------CTTCTTGGAAAGAACATATTGGTTGTTGATGACAACAAGGTGAACCTTAGAGTGGCTGCTGGTACACTAAAGAAATATGGGGCAAAGGTGGAGTGCGTGGAGAGTGGCAAAGATGCTCTTGCCCTTCTACAAGTTCACAAG------------------TTTGATCTTTGTCTAATGGACATTCAGATGCCAGAGATGGATGGGTTCGAGGCAACCCGGCAAATACGGGCAATGGAA---------------------------------------------------------------------------------------------------------------------------------------------------------------------------------------------------------------------------------------------------------------------------------------CACCTGCCTGTCCTGGCAATGACTGCCGATGTTATACAGGCGACCCACGAGGAATGCACAAAGTTTGGGATG---------------------------------------------------GATGGCTATGTCTCAAAA------------CCCTTCGAG------------GAGAAGCAGCTCTTC---------------------------------CAGGCAGTG------TTCTTG---------------------------------------------------------------------------------------------------------------------------------------------------------------------------------------------------------------------------------------
>OrsaJaCHK02
------------------------------------------------------------------------------------------------------------------------------GCGCTCTGGGCGGGGCTGCACTGGCGCTTCCGCCGCGCGGCGCTGCACAAGGCCGAG---GAGGCCCTCGTCTGCATGTGCGAGGAG------CGC---------GCCCGCATGCTGCAGGACCAGTTCGCCGTCTCCGTCAACCACGTCCACGCCCTCGCCATCCTCGTCGCCACCTTCCACTACGACAAGCACCCTCCCGCCCTCGAC------------------------------------------------CAGGACACGTTCGCCGTGTACGCCGCGAGGACGTCCTTCGAGCGGCCGCTGCTGAGCGGCGTGGCGTACGCGCAGCGGGTGGTGCACGCCGACAGGGAGAGCTTCGAGCGGCAGCAGGGGTGGATCATCAAGACCGAGTACGCCCCGGTGATCTACTCC------------GGCCTCGACGTCATGTCCGGCGAG---------------------------------------------------------------------GAGGAC---------AGGGAGAACATCTTGAGGGCGAGGGCGACAGGGAAGGCCGTCCTCACGAGGCCGTTCCGGCTG---------CACTTGGGTGTTGTCTTGACGTTTCCTGTCTAC---------GATCTCCCAAATGATACCGCGGTGGAGGATCGTGTTGCTGCTACTGCAGGA------------------------------------------TACCTTGGAGGAGCATTTGATGTGGAGTCACTAGTAGAAAATTTGTTGAGACAGTTAGCTGGT---TATGATGTC---------------CCATTGAGAAAGCATCAGATGGTTTGCAGATACAGAAAC------------------ACTACACCATCAGGGGTCTTTGTTATATGTATGCTGGTGGGCTACATAATATATGCTGCTTGGAGTCGCTACGATAATGTTAAGGAAGATTGCCGGAAAATGGAAGCGCTG---------------------AAAAAACGGGCAGAAGCGGCTGATATTGCTAAATCT---CAGTTCCTTGCAACTGTTTCTCATGAGATCAGAACACCCATGAATGGCGTGCTG---------------------------------------------------------GGAATGCTTGATATGTTATTAGACACAGAGCTGAAGTCAACCCAGAGGGATTATGCACAAACAGCCCAAGTCTGTGGAAAGGCATTAATATCCCTGATTAACGAAGTGCTTGACAGGGCCAAAATCGAGGCTGGCAAGATAGATCTCGAG---TCAGTACCATTTGACCTGAGGTCCATCCTTGATGATGTCATCTCGTTATTTTCTTCAAAATCAAGAGAGAAAGGAATTGAG---------------CTTGCTGTATATGTTTCTGAAAGAGTTCCTGAAATCCTGTTGGGCGACCCTGGAAGGTTTCGTCAGATAATTACAAACTTGGTGGGAAACTCGATCAAG------------------------TTCACAGAACGGGGG------CACATTTTTGTACAAGTT------------------CACCTG------------------------------------------------------------------------------------------------------------------------------------------------------------------------------------------------------------------------ACTCTTGTTGTTAGTGTGGAAGATACTGGGATAGGCATACCACTGCATGCCCAAGGCCGGGTCTTCACG------------CCTTTCATGCAAGCTGACAGCTCAACTTCTAGGAACTATGGTGGAACTGGCATTGGATTGAGCATCAGCAAATGTCTTGTTGAAATAATGGGTGGTCAGATAAACTTTGTCAGCCGACCTCTT---------------------------------------------GTTGGGAGCACATTCACATTCACTGCTGTTCTG---------------------------AGTTTT------------------------------------AAAGGCTTATCTGCGCTATTGGTTGATAAAAGACCTGTAAGAGCAACTGTGACTAAGTATCATTTGCAAAGGCTTGGA------------ATC---------------------------------------------------------------------------------------------------------------------------------------------------------------------------------------------------------------------------------------------------------------------------------------------------------------------------GAGAGTGATTCCTGG------------------------------------------------------------------------------------------------------------------------------------------------------------------------------------------------------------------------------------------------------------------------------------------------------------------------------GTTGTGAAGCCTCTGAAAGCAAGTGCACTTGCGGCCTGTCTGTTCCAAGCACTT---------------CTTCTTGGCAAGAACATATTGGTAGTTGATGACAACAAGGTAAACCTCAGAGTGGCCGCTGGTACATTGAAGAAATATGGGGCAAAGGTGGAGTGTGTGGAGAGTGGAAAAGATGCTCTTTCCCTTCTACAAGTGCACAAG------------------TTTGATCTGTGTCTCATGGACATTCAGATGCCGGAGATGGATGGATTTGAGGCAACTCGGCAAATACGAGCAATGGAA---------------------------------------------------------------------------------------------------------------------------------------------------------------------------------------------------------------------------------------------------------------------------------------CACTTGCCAATCCTGGCAATGACCGCTGATGTCATCCAGGCCACCCACGAGGAATGCACAAAGTGCGGGATG---------------------------------------------------GATGGCTACGTCTCGAAG------------CCCTTTGAG------------GAGAAGCAGCTCTTC---------------------------------CAGGCAGTA------TTCTTG---------------------------------------------------------------------------------------------------------------------------------------------------------------------------------------------------------------------------------------
>OrsaInCHK03
---------------------------------------------------------------------------------------------------------------------------------------------------------------------------------------------------------------------------------------------ATGCTGCAGGACCAGTTCGCCGTCTCCGTCAACCACGTCCACGCCCTCGCCATCCTCGTCGCCACCTTCCACTACGACAAGCACCCTCCCGCCCTCGAC------------------------------------------------CAGGACACGTTCGCCGTGTACGCCGCGAGGACGTCCTTCGAGCGGCCGCTGCTGAGCGGCGTGGCGTACGCGCAGCGGGTGGTGCACGCCGACAGGGAGAGCTTCGAGCGGCAGCAGGGGTGGATCATCAAGACCGAGTACGCCCCGGTGATCTACTCC------------GGCCTCGACGTCATGTCCGGCGAG---------------------------------------------------------------------GAGGAC---------AGGGAGAACATCTTGAGGGCGAGGGCGACAGGGAAGGCCGTCCTCACGAGGCCGTTCCGGCTG---------CACTTGGGTGTTGTCTTGACGTTTCCTGTCTAC---------GATCTCCCAAATGATACCGCGGTGGAGGATCGTGTTGCTGCTACTGCAGGA------------------------------------------TACCTTGGAGGAGCATTTGATGTGGAGTCACTAGTAGAAAATTTGTTGAGACAGTTAGCTGGT---TATGATGTC---------------CCATTGAGAAAGCATCAGATGGTTTGCAGATACAGAAAC------------------ACTACACCATCAGGGGTCTTTGTTATATGTATGCTGGTGGGCTACATAATATATGCTGCTTGGAGTCGCTACGATAATGTTAAGGAAGATTGCCGGAAAATGGAAGCGCTG---------------------AAAAAACGGGCAGAAGCGGCTGATATTGCTAAATCT---CAGTTCCTTGCAACTGTTTCTCATGAGATCAGAACACCCATGAATGGCGTGCTG---------------------------------------------------------GGAATGCTTGATATGTTATTAGACACAGAGCTGAAGTCAACCCAGAGGGATTATGCACAAACAGCCCAAGTCTGTGGAAAGGCATTAATATCCCTGATTAACGAAGTGCTTGACAGGGCCAAAATCGAGGCTGGCAAGATAGATCTCGAG---TCAGTACCATTTGACCTGAGGTCCATCCTTGATGATGTCATCTCGTTATTTTCTTCAAAATCAAGAGAGAAAGGAATTGAG---------------CTTGCTGTATATGTTTCTGAAAGAGTTCCTGAAATCCTGTTGGGCGACCCTGGAAGGTTTCGTCAGATAATTACAAACTTGGTGGGAAACTCGATCAAG------------------------TTCACAGAACGGGGG------CACATTTTTGTACAAGTT------------------CACCTG------------------------------------------------------------------------------------------------------------------------------------------------------------------------------------------------------------------------ACTCTTGTTGTTAGTGTGGAAGATACTGGGATAGGCATACCACTGCATGCCCAAGGCCGGGTCTTCACG------------CCTTTCATGCAAGCTGACAGCTCAACTTCTAGGAACTATGGTGGAACTGGCATTGGATTGAGCATCAGCAAATGTCTTGTTGAAATAATGGGTGGTCAGATAAACTTTGTCAGCCGACCTCTT---------------------------------------------GTTGGGAGCACATTCACATTCACTGCTGTTCTG---------------------------AGTTTT------------------------------------AAAGGCTTATCTGCGCTATTGGTTGATAAAAGACCTGTAAGAGCAACTGTGACTAAGTATCATTTGCAAAGGCTTGGA------------ATC---------------------------------------------------------------------------------------------------------------------------------------------------------------------------------------------------------------------------------------------------------------------------------------------------------------------------GAGAGTGATTCCTGG------------------------------------------------------------------------------------------------------------------------------------------------------------------------------------------------------------------------------------------------------------------------------------------------------------------------------GTTGTGAAGCCTCTGAAAGCAAGTGCACTTGCGGCCTGTCTGTTCCAAGCACTT---------------CTTCTTGGCAAGAACATATTGGTAGTTGATGACAACAAGGTAAACCTCAGAGTGGCCGCTGGTACATTGAAGAAATATGGGGCAAAGGTGGAGTGTGTGGAGAGTGGAAAAGATGCTCTTTCCCTTCTACAAGTGCACAAG------------------TTTGATCTGTGTCTCATGGACATTCAGATGCCGGAGATGGATGGATTTGAGGCAACTCGGCAAATACGAGCAATGGAA---------------------------------------------------------------------------------------------------------------------------------------------------------------------------------------------------------------------------------------------------------------------------------------CACTTGCCAATCCTGGCAATGACCGCTGATGTCATCCAGGCCACCCACGAGGAATGCACAAAGTGCGGGATG---------------------------------------------------GATGGCTACGTCTCGAAG------------CCCTTTGAG------------GAGAAGCAGCTCTTC---------------------------------CAGGCAGTA------TTCTTG---------------------------------------------------------------------------------------------------------------------------------------------------------------------------------------------------------------------------------------
>OrybarCHK03
------------------------------------------------------------------------------------------------------------------------------GCGCTCTGGGCGGGGCTGCACTGGCGCTTCCGCCGCGCGGCGCTGCACAAGGCCGAG---GAGGCCCTCGTCTGCATGTGCGAGGAG------CGC---------GCCCGCATGCTGCAGGACCAGTTCGCCGTCTCCGTCAACCACGTCCACGCCCTCGCCATCCTCGTCGCCACCTTCCACTACGACAAGCACCCTCCCGCCCTCGAC------------------------------------------------CAGGACACGTTCGCCGTGTACGCCGCGAGGACGTCCTTCGAGCGGCCGCTGCTGAGCGGCGTGGCGTACGCGCAGCGGGTGGTGCACGCCGACAGGGAGAGCTTCGAGCGGCAGCAGGGGTGGATCATCAAGACCGAGTACGCCCCGGTGATCTACTCC------------GGCCTCGACGTCATGTCCGGCGAG---------------------------------------------------------------------GAGGAC---------AGGGAGAACATCTTGAGGGCGAGGGCGACAGGGAAGGCCGTCCTCACGAGGCCGTTCCGGCTG---------CACTTGGGTGTTGTCTTGACGTTTCCTGTCTAC---------GATCTCCCAAATGATACCGCGGTGGAGGATCGTGTTGCTGCTACTGCAGGA------------------------------------------TACCTTGGAGGAGCATTTGATGTGGAGTCACTAGTAGAAAATTTGTTGAGACAGTTAGCTGGT---TATGATGTC---------------CCATTGAGAAAGCATCAGATGGTTTGCAGATACAGAAAC------------------ACTACACCATCAGGGGTCTTTGTTATATGTATGCTGGTGGGCTACATAATATATGCTGCTTGGAGTCGCTACGATAATGTTAAGGAAGATTGCCGGAAAATGGAAGCGCTG---------------------AAAAAACGGGCAGAAGCGGCTGATATTGCTAAATCT---CAGTTCCTTGCAACTGTTTCTCATGAGATCAGAACACCCATGAATGGCGTGCTG---------------------------------------------------------GGAATGCTTGATATGTTATTAGACACAGAGCTGAAGTCAACCCAGAGGGATTATGCACAAACAGCCCAAGTCTGTGGAAAGGCATTAATATCCCTGATTAACGAAGTGCTTGACAGGGCCAAAATCGAGGCTGGCAAGTTAGATCTCGAG---TCAGTACCATTTGACCTGAGGTCCATCCTTGATGATGTCATCTCGTTATTTTCTTCAAAATCAAGAGAGAAAGGAATTGAG---------------CTTGCTGTATATGTTTCTGAAAGAGTTCCTGAAATCCTGTTGGGCGACCCTGGAAGGTTTCGTCAGATAATTACAAACTTGGTGGGAAACTCGATCAAGATAACAATATTTACCTTGTCGCAGTTCACAGAACGGGGG------CACATTTTTGTACAAGTT------------------CACCTG------------------------------------------------------------------------------------------------------------------------------------------------------------------------------------------------------------------------ACTCTTGTTGTTAGTGTGGAAGATACTGGGATAGGCATACCACTGCATGCCCAAGGCCGGGTCTTCACC------------CCTTTCATGCAAGCTGACAGCTCAACTTCTAGGAACTATGGTGGAACTGGCATTGGATTGAGCATCAGCAAATGTCTTGTTGAAATAATGGGTGGTCAGATAAACTTTGTCAGCCGACCTCTT---------------------------------------------GTTGGGAGCACATTCACATTCACTGCTGTTCTG---------------------------AGTTTT------------------------------------AAAGGCTTATCTGCACTATTGGTTGATAAAAGACCTGTAAGAGCAACTGTGACTAAGTATCATTTGCAAAGGCTTGGA------------ATC---------------------------------------------------------------------------------------------------------------------------------------------------------------------------------------------------------------------------------------------------------------------------------------------------------------------------GAGAGTGATTCCTGG------------------------------------------------------------------------------------------------------------------------------------------------------------------------------------------------------------------------------------------------------------------------------------------------------------------------------GTTGTGAAGCCTCTCAAAGCAAGTGCACTTGCGGCCTGTCTGTTCCAAGCACTT---------------CTTCTTGGCAAGAACATATTGGTAGTTGATGACAACAAGGTAAACCTCAGAGTGGCCGCTGGTACATTGAAGAAATATGGGGCAAAGGTGGAGTGTGTGGAGAGTGGAAAAGATGCTCTTTCCCTTCTACAAGTGCACAAG------------------TTCGATCTGTGTCTCATGGACATTCAGATGCCGGAGATGGATGGATTTGAGGCAACTCGGCAAATACGAGCAATGGAA---------------------------------------------------------------------------------------------------------------------------------------------------------------------------------------------------------------------------------------------------------------------------------------CACTTGCCAATCCTGGCAATGACCGCTGATGTCATCCAGGCCACCCACGAGGAATGCACAAAGTGCGGGATG---------------------------------------------------GATGGCTACGTCTCGAAG------------CCCTTTGAG------------GAGAAGCAGCTCTTC---------------------------------CAGGCAGTA------TTCTTG---------------------------------------------------------------------------------------------------------------------------------------------------------------------------------------------------------------------------------------
>OryglaCHK03
------------------------------------------------------------------------------------------------------------------------------GCGCTCTGGGCGGGGCTGCACTGGCGCTTCCGCCGCGCGGCGCTGCACAAGGCCGAG---GAGGCCCTCGTCTGCATGTGCGAGGAG------CGC---------GCCCGCATGCTGCAGGACCAGTTCGCCGTCTCCGTCAACCACGTCCACGCCCTCGCCATCCTCGTCGCCACCTTCCACTACGACAAGCACCCTCCCGCCCTCGAC------------------------------------------------CAGGACACGTTCGCCGTGTACGCCGCGAGGACGTCCTTCGAGCGGCCGCTGCTGAGCGGCGTGGCGTACGCGCAGCGGGTGGTGCACGCCGACAGGGAGAGCTTCGAGCGGCAGCAGGGGTGGATCATCAAGACCGAGTACGCCCCGGTGATCTACTCC------------GGCCTCGACGTCATGTCCGGCGAG---------------------------------------------------------------------GAGGAC---------AGGGAGAACATCTTGAGGGCGAGGGCGACAGGGAAGGCCGTCCTCACGAGGCCGTTCCGGCTG---------CACTTGGGTGTTGTCTTGACGTTTCCTGTCTAC---------GATCTCCCAAATGATACCGCGGTGGAGGATCGTGTTGCTGCTACTGCAGGA------------------------------------------TACCTTGGAGGAGCATTTGATGTGGAGTCACTAGTAGAAAATTTGTTGAGACAGTTAGCTGGT---TATGATGTC---------------CCATTGAGAAAGCATCAGATGGTTTGCAGATACAGAAAC------------------ACTACACCATCAGGGGTCTTTGTTATATGTATGCTGGTGGGCTACATAATATATGCTGCTTGGAGTCGCTACGATAATGTTAAGGAAGATTGCCGGAAAATGGAAGCGCTG---------------------AAAAAACGGGCAGAAGCGGCTGATATTGCTAAATCT---CAGTTCCTTGCAACTGTTTCTCATGAGATCAGAACACCCATGAATGGCGTGCTG---------------------------------------------------------GGAATGCTTGATATGTTATTAGACACAGAGCTGAAGTCAACCCAGAGGGATTATGCACAAACAGCCCAAGTCTGTGGAAAGGCATTAATATCCCTGATTAACGAAGTGCTTGACAGGGCCAAAATCGAGGCTGGCAAGTTAGATCTCGAG---TCAGTACCATTTGACCTGAGGTCCATCCTTGATGATGTCATCTCGTTATTTTCTTCAAAATCAAGAGAGAAAGGAATTGAG---------------CTTGCTGTATATGTTTCTGAAAGAGTTCCTGAAATCCTGTTGGGCGACCCTGGAAGGTTTCGTCAGATAATTACAAACTTGGTGGGAAACTCGATCAAGATAACAATATTTACCTTGTCGCAGTTCACAGAACGGGGG------CACATTTTTGTACAAGTT------------------CACCTG------------------------------------------------------------------------------------------------------------------------------------------------------------------------------------------------------------------------ACTCTTGTTGTTAGTGTGGAAGATACTGGGATAGGCATACCACTGCATGCCCAAGGCCGGGTCTTCACC------------CCTTTCATGCAAGCTGACAGCTCAACTTCTAGGAACTATGGTGGAACTGGCATTGGATTGAGCATCAGCAAATGTCTTGTTGAAATAATGGGTGGTCAGATAAACTTTGTCAGCCGACCTCTT---------------------------------------------GTTGGGAGCACATTCACATTCACTGCTGTTCTG---------------------------AGTTTT------------------------------------AAAGGCTTATCTGCACTATTGGTTGATAAAAGACCTGTAAGAGCAACTGTGACTAAGTATCATTTGCAAAGGCTTGGA------------ATC---------------------------------------------------------------------------------------------------------------------------------------------------------------------------------------------------------------------------------------------------------------------------------------------------------------------------GAGAGTGATTCCTGG------------------------------------------------------------------------------------------------------------------------------------------------------------------------------------------------------------------------------------------------------------------------------------------------------------------------------GTTGTGAAGCCTCTCAAAGCAAGTGCACTTGCGGCCTGTCTGTTCCAAGCACTT---------------CTTCTTGGCAAGAACATATTGGTAGTTGATGACAACAAGGTAAACCTCAGAGTGGCCGCTGGTACATTGAAGAAATATGGGGCAAAGGTGGAGTGTGTGGAGAGTGGAAAAGATGCTCTTTCCCTTCTACAAGTGCACAAG------------------TTCGATCTGTGTCTCATGGACATTCAGATGCCGGAGATGGATGGATTTGAGGCAACTCGGCAAATACGAGCAATGGAA---------------------------------------------------------------------------------------------------------------------------------------------------------------------------------------------------------------------------------------------------------------------------------------CACTTGCCAATCCTGGCAATGACCGCTGATGTCATCCAGGCCACCCACGAGGAATGCACAAAGTGCGGGATG---------------------------------------------------GATGGCTACGTCTCGAAG------------CCCTTTGAG------------GAGAAGCAGCTCTTC---------------------------------CAGGCAGTA------TTCTTG---------------------------------------------------------------------------------------------------------------------------------------------------------------------------------------------------------------------------------------
>OrygluCHK02
------------------------------------------------------------------------------------------------------------------------------GCGCTCTGGGCGGGGCTGCACTGGCGCTTCCGCCGCGCGGCGCTGCACAAGGCCGAG---GAGGCCCTCGTCTGCATGTGCGAGGAG------CGC---------GCCCGCATGCTGCAGGACCAGTTCGCCGTCTCCGTCAACCACGTCCACGCCCTCGCCATCCTCGTCGCCACCTTCCACTACGACAAGCACCCTCCCGCCCTCGAC------------------------------------------------CAGGACACGTTCGCCGTGTACGCCGCGAGGACGTCCTTCGAGCGGCCGCTGCTGAGCGGCGTGGCGTACGCGCAGCGGGTGGTGCACGCCGACAGGGAGAGCTTCGAGCGGCAGCAGGGGTGGATCATCAAGACCGAGTACGCCCCGGTGATCTACTCC------------GGCCTCGACGTCATGTCCGGCGAG---------------------------------------------------------------------GAGGAC---------AGGGAGAACATCTTGAGGGCGAGGGCGACAGGGAAGGCCGTCCTCACGAGGCCGTTCCGGCTG---------CACTTGGGTGTTGTCTTGACGTTTCCTGTCTAC---------GATCTCCCAAATGATACCGCGGTGGAGGATCGTGTTGCTGCTACTGCAGGA------------------------------------------TACCTTGGAGGAGCATTTGATGTGGAGTCACTAGTAGAAAATTTGTTGAGACAGTTAGCTGGT---TATGATGTC---------------CCATTGAGAAAGCATCAGATGGTTTGCAGATACAGAAAC------------------ACTACACCATCAGGGGTCTTTGTTATATGTATGCTGGTGGGCTACATAATATATGCTGCTTGGAGTCGCTACGATAATGTTAAGGAAGATTGCCGGAAAATGGAAGCGCTG---------------------AAAAAACGGGCAGAAGCGGCTGATATTGCTAAATCT---CAGTTCCTTGCAACTGTTTCTCATGAGATCAGAACACCCATGAATGGCGTGCTG---------------------------------------------------------GGAATGCTTGATATGTTATTAGACACAGAGCTGAAGTCAACCCAGAGGGATTATGCACAAACAGCCCAAGTCTGTGGAAAGGCATTAATATCCCTGATTAACGAAGTGCTTGACAGGGCCAAAATCGAGGCTGGCAAGTTAGATCTCGAG---TCAGTACCATTTGACCTGAGGTCCATCCTTGATGATGTCATCTCGTTATTTTCTTCAAAATCAAGAGAGAAAGGAATTGAG---------------CTTGCTGTATATGTTTCTGAAAGAGTTCCTGAAATCCTGTTGGGCGACCCTGGAAGGTTTCGTCAGATAATTACAAACTTGGTGGGAAACTCGATCAAGATAACAATATTTACCTTGTCGCAGTTCACAGAACGGGGG------CACATTTTTGTACAAGTT------------------CACCTG------------------------------------------------------------------------------------------------------------------------------------------------------------------------------------------------------------------------ACTCTTGTTGTTAGTGTGGAAGATACTGGGATAGGCATACCACTGCATGCCCAAGGCCGGGTCTTCACG------------CCTTTCATGCAAGCTGACAGCTCAACTTCTAGGAACTATGGTGGAACTGGCATTGGATTGAGCATCAGCAAATGTCTTGTTGAAATAATGGGTGGTCAGATAAACTTTGTCAGCCGACCTCTT---------------------------------------------GTTGGGAGCACATTCACATTCACTGCTGTTCTG---------------------------AGTTTT------------------------------------AAAGGCTTATTTGCACTATTGGTTGATAAAAGACCTGTAAGAGCAACTGTGACTAAGTATCATTTGCAAAGGCTTGGA------------ATC---------------------------------------------------------------------------------------------------------------------------------------------------------------------------------------------------------------------------------------------------------------------------------------------------------------------------GAGAGTGATTCCTGG------------------------------------------------------------------------------------------------------------------------------------------------------------------------------------------------------------------------------------------------------------------------------------------------------------------------------GTTGTGAAGCCTCTGAAAGCAAGTGCACTTGCGGCCTGTCTGTTCCAAGCACTT---------------CTTCTTGGCAAGAACATATTGGTAGTTGATGACAACAAGGTAAACCTCAGAGTGGCCGCTGGTACATTGAAGAAATATGGGGCAAAGGTGGAGTGTGTGGAGAGTGGAAAAGATGCTCTTTCCCTTCTACAAGTGCACAAG------------------TTTGATCTGTGTCTCATGGACATTCAGATGCCGGAGATGGATGGATTTGAGGCAACTCGGCAAATACGAGCAATGGAA---------------------------------------------------------------------------------------------------------------------------------------------------------------------------------------------------------------------------------------------------------------------------------------CACTTGCCAATCCTGGCAATGACCGCTGATGTCATCCAGGCCACCCACGAGGAATGCACAAAGTGCGGGATG---------------------------------------------------GATGGCTACGTCTCGAAG------------CCCTTTGAG------------GAGAAGCAGCTCTTC---------------------------------CAGGCAGTA------TTCTTG---------------------------------------------------------------------------------------------------------------------------------------------------------------------------------------------------------------------------------------
>OrynivCHK03
------------------------------------------------------------------------------------------------------------------------------GCGCTCTGGGCGGGGCTGCACTGGCGCTTCCGCCGCGCGGCGCTGCACAAGGCCGAG---GAGGCCCTCGTCTGCATGTGCGAGGAG------CGC---------GCCCGCATGCTGCAGGACCAGTTCGCCGTCTCCGTCAACCACGTCCACGCCCTCGCCATCCTCGTCGCCACCTTCCACTACGACAAGCACCCTCCCGCCCTCGAC------------------------------------------------CAGGACACGTTCGCCGTGTACGCCGCGAGGACGTCCTTCGAGCGGCCGCTGCTGAGCGGCGTGGCGTACGCGCAGCGGGTGGTGCACGCCGACAGGGAGAGCTTCGAGCGGCAGCAGGGGTGGATCATCAAGACCGAGTACGCCCCGGTGATCTACTCC------------GGCCTCGACGTCATGTCCGGCGAG---------------------------------------------------------------------GAGGAC---------AGGGAGAACATCTTGAGGGCGAGGGCGACAGGGAAGGCCGTCCTCACGAGGCCGTTCCGGCTG---------CACTTGGGTGTTGTCTTGACGTTTCCTGTCTAC---------GATCTCCCAAATGATACCGCGGTGGAGGATCGTGTTGCTGCTACTGCAGGA------------------------------------------TACCTTGGAGGAGCATTTGATGTGGAGTCATTAGTAGAAAATTTGTTGAGACAGTTAGCTGGT---TATGATGTC---------------CCATTGAGAAAGCATCAGATGGTTTGCAGATACAGAAAC------------------ACTACACCATCAGGGGTCTTTGTTATATGTATGCTGGTGGGCTACATAATATATGCTGCTTGGAGTCGCTACGATAATGTTAAGGAAGATTGCCGGAAAATGGAAGCGCTG---------------------AAAAAACGGGCAGAAGCGGCTGATATTGCTAAATCT---CAGTTCCTTGCAACTGTTTCTCATGAGATCAGAACACCCATGAATGGCGTGCTG---------------------------------------------------------GGAATGCTTGATATGTTATTAGACACAGAGCTGAAGTCAACCCAGAGGGATTATGCACAAACAGCCCAAGTCTGTGGAAAGGCATTAATATCCCTGATTAACGAAGTGCTTGACAGGGCCAAAATCGAGGCTGGCAAGTTAGATCTCGAG---TCAGTACCATTTGACCTGAGGTCCATCCTTGATGATGTCATCTCGTTATTTTCTTCAAAATCAAGAGAGAATGGAATTGAG---------------CTTGCTGTATATGTTTCTGAAAGAGTTCCTGAAATCCTGTTGGGCGACCCTGGAAGGTTTCGTCAGATAATTACAAACTTGGTGGGAAACTCGATCAAGATAACAATATTTACCTTGTCGCAGTTCACAGAACGGGGG------CACATTTTTGTACAAGTT------------------CACCTG------------------------------------------------------------------------------------------------------------------------------------------------------------------------------------------------------------------------ACTCTTGTTGTTAGTGTGGAAGATACTGGGATAGGCATACCACTGCATGCCCAAGGCCGGGTCTTCACG------------CCTTTCATGCAGGCTGACAGCTCAACTTCTAGGAACCATGGTGGAACTGGCATTGGATTGAGCATCAGCAAATGTCTTGTTGAAATAATGGGTGGTCAGATAAACTTTGTCAGCCGACCTCTT---------------------------------------------GTTGGGAGCACATTCACATTCACTGCTGTTCTG---------------------------AGTTTT------------------------------------AAAGGCTTATCTGCGCTATTGGTTGATAAAAGACCTGTAAGAGCAACTGTGACTAAGTATCATTTGCAAAGGCTTGGA------------ATC---------------------------------------------------------------------------------------------------------------------------------------------------------------------------------------------------------------------------------------------------------------------------------------------------------------------------GAGAGTGATTCCTGG------------------------------------------------------------------------------------------------------------------------------------------------------------------------------------------------------------------------------------------------------------------------------------------------------------------------------GTTGTGAAGCCTCTGAAAGCAAGTGCACTTGCGGCCTGTCTGTTCCAAGCACTT---------------CTTCTTGGCAAGAACATATTGGTAGTTGATGACAACAAGGTAAACCTCAGAGTGGCCGCTGGTACATTGAAGAAATATGGGGCAAAGGTGGAGTGTGTGGAGAGTGGAAAAGATGCTCTTTCCCTTCTACAAGTGCACAAG------------------TTTGATCTGTGTCTCATGGACATTCAGATGCCGGAGATGGATGGATTTGAGGCAACTCAGCAAATACGAGCAATGGAA---------------------------------------------------------------------------------------------------------------------------------------------------------------------------------------------------------------------------------------------------------------------------------------CACTTGCCAATCCTGGCAATGACCGCTGATGTCATCCAGGCCACCCACGAGGAATGCACAAAGTGCGGGATG---------------------------------------------------GATGGCTACGTCTCGAAG------------CCCTTTGAG------------GAGAAGCGGCTCTTC---------------------------------CAGGCAGTA------TTCTTG---------------------------------------------------------------------------------------------------------------------------------------------------------------------------------------------------------------------------------------
>OrypunCHK03
------------------------------------------------------------------------------------------------------------------------------GCGCTCTGGGCGGGGCTGCACTGGCGCTTCCGCCGCACGGCGCTGCACAAGGCCGAG---GAGGCCCTCGTCTGCATGTGCGAGGAG------CGC---------GCCCGCATGCTGCAGGACCAGTTCGCCGTCTCCGTCAACCACGTCCACGCCCTCGCCATCCTCGTCGCCACCTTCCACTACGACAAGCACCCGCCCGCTCTCGAC------------------------------------------------CAGGACACGTTCGCCGTGTACGCCGCGAGGACGTCGTTCGAGCGGCCACTGCTGAGCGGCGTGGCGTACGCGCAGCGGGTGGTGCACGCCGACAGGGAGAGCTTTGAGCGGCAGCAAGGGTGGATTATCAAGACCGAGTACGCGCCGGTGATCTACTCC------------GGCCTCGACGTCATGTCCGGCGAG---------------------------------------------------------------------GAGGAC---------AGGGAGAACATCTTGAGAGCGAGGGCAACCGGGAAGGCCGTCCTCACGAGGCCGTTCCGGCTG---------CACCTGGGTGTTGTCTTGACGTTTCCTGTTTAC---------GATCTCCCAAATGATACCACGGTGGAGGATCGTGTTGCTGCTACTGCAGGA------------------------------------------TACCTTGGAGGGGCATTTGATGTGGAGTCACTAGTAGAAAATTTGTTGAGACAGCTAGCTGGT---TATGATGTC---------------CCATTGAGAAAGCATCAGATGGTTTGCAGATACAGAAAC------------------ACTACGCCATCAGGGGTCTTTGTTATATGTATGCTGGTGGGCTACATAATATATGCTGCTTGGAGTCGCTACGATAATGTTAAGGAAGATTGCCGGAAAATGGAAGCACTG---------------------AAAAAACGGGCAGAAGCAGCCGATATTGCTAAATCT---CAGTTCCTTGCAACTGTTTCTCATGAGATCAGAACACCAATGAATGGCGTGTTG---------------------------------------------------------GGAATGCTTGATATGTTATTAGACACAGAGCTGAAGTCAACACAGAGGGATTATGCGCAAACAGCCCAAGTCTGTGGAAAGGCATTAATATCCCTAATTAACGAAGTACTTGACAGGGCCAAAATCGAGGCTGGCAAGTTAGATCTCGAG---TCAGTACCATTTGACCTAAGGTCCATCCTTGATGATGTCATCTCATTATTTTCTTCGAAATCAAGAGAGAAAGGAATTGAG---------------CTTGCTGTATATGTTTCCGAAAGAGTTCCTGAAATCCTGTTGGGCGACCCTGGAAGATTTCGACAGATAATTACAAATTTGGTGGGAAACTCGATCAAG------------------------TTCACAGAACGGGGG------CACATTTTTGTACAAGTT------------------CACCTG------------------------------------------------------------------------------------------------------------------------------------------------------------------------------------------------------------------------ACTCTTGTTGTAAGTGTGGAAGATACTGGGATTGGCATACCACTGCATGCCCAAGGCCGGGTCTTCACG------------CCTTTCATGCAAGCTGACAGCTCAACTTCTAGGAACTATGGTGGAACTGGCATTGGATTGAGCATCAGCAAATGTCTTGTTGAAATAATGGGTGGTCAGATAAACTTTGTCAGCCGACCTCTT---------------------------------------------GTTGGGAGCACATTCACATTCACTGCTGTTCTG---------------------------AGTTTT------------------------------------AAAGGCTTATCTGCACTATTGATTGATAAAAGACCTGTAAGAGCAACTGTGACTAAGTATCATTTGCAAAGGCTTGGA------------ATT---------------------------------------------------------------------------------------------------------------------------------------------------------------------------------------------------------------------------------------------------------------------------------------------------------------------------GAGAGTGATTCCTGG------------------------------------------------------------------------------------------------------------------------------------------------------------------------------------------------------------------------------------------------------------------------------------------------------------------------------GTTGTGAAGCCTCTGAAAGCAAGTGCACTTGCGGCCTGTCTGTTCCAAGCACTT---------------CTTCTTGGCAAGAACATATTGGTAGTTGATGACAACAAGGTAAACCTCCGAGTGGCCGCTGGTACATTGAAGAAGTATGGGGCAAAGGTGGAGTGTGTGGAGAGTGGCAAAGATGCTCTTTCCCTTCTACAAGTGCATAAG------------------TATGATCTTTGTCTCATGGACATTCAGATGCCGGAGATGGATGGATTTGAGGCAACTCGGCAAATACGAGCAATGGAA---------------------------------------------------------------------------------------------------------------------------------------------------------------------------------------------------------------------------------------------------------------------------------------CACCTGCCAATCCTGGCAATGACCGCCGATGTCATCCAGGCCACCCACGAGGAATGCACAAAGTGCGGGATG---------------------------------------------------GATGGCTACGTCTCGAAG------------CCCTTCGAG------------GAGAAACAGCTGTTC---------------------------------CAGGCAGTG------TTCTTG---------------------------------------------------------------------------------------------------------------------------------------------------------------------------------------------------------------------------------------
>OrybraCHK03
---------------------------------------------------------------------------------------------------------------------------------------------------------------------------------------------------------ATGTGCGAGGAG------CGG---------GCGCGCATGCTGCAGGACCAGTTCGCCGTCTCCGTCAACCACGTCCACGCGCTCGCCATCCTCGTCGCCACCTTCCACTACGACAAGCATCCGCCCGCGCTCGAC------------------------------------------------CAGGACACCTTCGCCGTGTACGCCGCGAGGACGGCCTTCGAGCGGCCGCTGTTGAGCGGCGTGGCGTACGCGCAGCGGGTGGTGCACGCGGACAGGGAGAGCTTCGAGCGGCAGCAGGGGTGGATCATCAAGACCGAGTACGCGCCGGTGATCTACTCC------------GGGCTCGACGTGATGTCTGGCGAG------GGGTTACAAGCTCGCAGCTGTTACTGCGGTAGCTCTGAACTGTGCTGGGTGCTTCGGCTGCAGGAGGAC---------CGGGAGAACATCTTGAGGGCGAGGGCAACCGGAAAGGCCGTCCTCACGAGGCCATTCCGGCTG---------CACCTGGGTGTTGTCTTGACGTTCCCCGTATAC---------GATCTTCCTAATGATACCAAGGTGGAGGATCGTGTTGCTGCTACTGCAGGA------------------------------------------TACCTTGGAGGAGCATTTGATGTGGAGTCACTGGTAGAAAACTTGTTGAGGCAGCTAGCCGGT---TATGATGTT---------------CCGTTCAGAAAGCATAACATGACTTGCAGATACAGAAAC------------------ACTACCCCATCTGGTGTCTTTGTTATATGTATGCTCGTGGGTTACATACTATTTGCTGCTTGGAGTCGCTACGATAATGTTAAGGAAGATTGCCGGAAAATGGAAGCGCTG---------------------AAAAAACGGGCAGAAGCGGCTGATATTGCGAAATCT---CAGTTCCTTGCAACTGTTTCTCATGAGATCAGAACACCCATGAATGGCGTACTG---------------------------------------------------------GGAATGCTTGACATGTTATTAGACACAGAACTGAAGTCAACCCAGAGGGATTATGCACAAACAGCCCAAGTCTGTGGAAAGGCATTGATATCCCTGATCAACGAAGTGCTTGACAGGGCCAAAATTGAGGCTGGAAAGTTAGATCTCGAG---TCAGTACCATTTGACCTGAGGTCCATTCTTGATGATGTTATATCGTTATTTTCTGCAAAATCGAGAGAGAAAGAAATTGAG---------------CTTGCTGTATATGTTTCCGAAAGAGTTCCTGAAATCCTGTTGGGCGACCCTGGGAGGTTTCGACAGATAATTACAAACTTGGTGGGAAACTCGATCAAG------------------------TTCACAGAGCGAGGG------CACATTTTTGTACAAGTT------------------CACCTA------------------------------------------------------------------------------------------------------------------------------------------------------------------------------------------------------------------------ACTCTTGTTGTAAGCGTCGAAGATACCGGGATAGGTATACCACTGCATGCCCAAGGCCGTGTCTTCATG------------CCTTTCATGCAAGCTGACAGCTCAACTTCTAGAAACTATGGTGGAACTGGGATTGGATTGAGCATCAGCAAATGCCTTGTTGAAATAATGGGTGGTCAGATAAACTTTGTCAGCCGACCCCTT---------------------------------------------GTTGGGAGCACATTCACATTCACTGCTGTTCTG---------------------------AGTTTT------------------------------------AAAGGCTTATCTGCACTGTTGGTTGATAAAAGATCTGTAAGAGCAACTGTGACTAAGTATCATTTGCAAAGGCTTGGA------------ATT---------------------------------------------------------------------------------------------------------------------------------------------------------------------------------------------------------------------------------------------------------------------------------------------------------------------------GAGAGTGATTCATGG------------------------------------------------------------------------------------------------------------------------------------------------------------------------------------------------------------------------------------------------------------------------------------------------------------------------------GTTGTGAAGCCTCTGAAAGCAAGTGCACTTGCAGCCTGTCTGTTTCAAGCACTT---------------CTTCTTGGCAAGAACATATTGGTGGTTGATGATAACAAGGTAAACCTCAGAGTGGCCGCTGGCACATTAAAGAAATATGGGGCAAAAGTGGAGTGCGTGGAGAGTGGCAAAGATGCTCTTTCCCTTCTACAAATGCACAAA------------------TTTGATCTTTGTCTCATGGACATTCAGATGCCAGAGATGGATGGGTTTGAGGCAACTCGGCAAATACGGGCAATGGAA---------------------------------------------------------------------------------------------------------------------------------------------------------------------------------------------------------------------------------------------------------------------------------------CACCTGCCAATCCTGGCAATGACTGCCGATGTCATCCAGGCCACCCACGAGGAATGCACAAAGTGCGGGATG---------------------------------------------------GATGGCTACGTCTCGAAG------------CCCTTCGAG------------GAGAAGCAGCTCTTC---------------------------------CAGGCAGTG------TTCTTG---------------------------------------------------------------------------------------------------------------------------------------------------------------------------------------------------------------------------------------
>SetitaCHK03
------------------------------------------------------------------------------------------------------------------------------------------------------------------------ATGCGCAAGGCCGAG---GAGGGGCTCGTCAGCATGTGCGAGGAG------CGC---------GCGCGCATGCTGCAGGACCAGTTCGCCGTCTCCGTCAACCACGTCCACGCCCTCGCCATCCTCGTCGCCACCTTCCACTACGAGAAGCACCCGCCCGCGCTCGAC------------------------------------------------CAGGACACGTTCGCGGACTACACCGCCAGGACGTCGTTCGAGCGGCCGCTGCTGAGCGGGGTGGCGTACGCGCAGCGGGTGGTGCACGCCGACAGGGAGAGCTTCGAGCGCCAGCAGGGGTGGATCATCAAGACAGAGTACGCGCCGGTCATCTACTCG------------GGGCTCGACATGATGTCCGGCGAG---------------------------------------------------------------------GAGGAC---------CGTGAGAACATTTTGAGGTCAAGAGCATCAGGGAAGGCGGTTCTCACGAGACCGTTCCGGCTC---------CACCTGGGTGTTGTACTGACTTTTCCTGTTTAT---------GATCTTCCATCTGATGCCAAGGAGGAGGATCGTGTTACGGCCACCGCTGGG------------------------------------------TACCTTGGGGGAGCTTTTGATGTAGAATCATTAGTGGAAAATTTGTTGAGGCAGCTAGCTGGC---TATGATGTC---------------CCATACAGAAAGCACCATATGATTTGCAGATACAGAAAC------------------ACTACCCCATCTGGTGTATTTGTCATATTTATGCTTGTGGGCTACATACTCTATGCTGCTTGGAGTCGCTATGATAATGTTAAGGAAGATTGCCGAAAGATGGAGGAGCTG---------------------AAAAAGCGGGCAGAAGCAGCTGATGTTGCTAAATCT---CAGTTCCTTGCAACTGTTTCTCATGAGATCAGAACGCCCATGAATGGTGTCCTA---------------------------------------------------------GGAATGCTTGACATGCTGTTAGACACAGACCTAAAGTCTACCCAGAGGGATTATGCACAAACCGCTCAAGTCTGTGGAAAGGCTTTAATATCCCTGATTAATGAAGTGCTCGACAGAGCGAAAATTGAAGCTGGAAAGTTGGATCTTGAG---TCTGTACCATTTGATCTGAGATCCATCCTTGATGATGTCATTTCGTTATTTTCTTCAAAGTCAAGAGAGAAGGGAATTGAG---------------CTTGCTGTATATGTATCGGAAAGAGTTCCTGAAATCTTGTTGGGTGATCCCGGAAGGTTTCGACAGATAATTACAAATTTAGTGGGCAACTCAATTAAG------------------------TTCACAGAACGGGGA------CATATTTTTGTACAAGTT------------------CATCTG------------------------------------------------------------------------------------------------------------------------------------------------------------------------------------------------------------------------ACTCTCGTAGTAAGTGTCGAAGATACAGGGATAGGTATACCATTGGATGCCCAAGGCAAGGTGTTCACG------------CCTTTCATGCAAGCTGATAGTTCAACTTCTAGGACATACGGTGGTACTGGAATTGGACTGAGCATCAGCAAATGTCTTGTTGAAATAATGGGCGGTCAGATAAACTTTGTCAGCCGACCCCAT---------------------------------------------GTTGGCAGCACATTCACATTTACTGCAGTTCTC---------------------------AGTTTT------------------------------------CAAGGTTTATCTGCACTGTTGGTTGATAGAAGACCAGTAAGAGCTACCGTAACTAAGTATCACTTGCAAAGGCTGGGA------------ATT---------------------------------------------------------------------------------------------------------------------------------------------------------------------------------------------------------------------------------------------------------------------------------------------------------------------------GAAAGTGATTCATGG------------------------------------------------------------------------------------------------------------------------------------------------------------------------------------------------------------------------------------------------------------------------------------------------------------------------------GTTGTGAAGCCTCTGAAAGCAAGCACACTTGCCGCTTGTCTATTCCAAGCACTT---------------CTTCTTGGCAAGAGCATATTGGTGGTTGATGACAACAAGGTAAACCTTAGAGTGGCTGCTGGCACATTAAAGAAATTTGGAGCAAAGGTGGAGTGCGTGGAGAGTGGAAAAGATGCTCTAGCCCTCCTAAAAGTCTATAAG------------------TTTGATCTTTGCCTTATGGACATTCAGATGCCTGAAATGGACGGGTTTGAGGCGACCAGGCAAATACGTGCAATGGAA---------------------------------------------------------------------------------------------------------------------------------------------------------------------------------------------------------------------------------------------------------------------------------------CACTTGCCGGTCCTTGCAATGACAGCCGATGTCATCCAAGCCACCCACGAGGAGTGCACGAAGTGCGGGATG---------------------------------------------------GATGGGTACGTCACGAAA------------CCCTTCGAG------------GAGAAGCAGCTCTTC---------------------------------CAGGCGGTG------TTCTTG---------------------------------------------------------------------------------------------------------------------------------------------------------------------------------------------------------------------------------------
>SorbiCHK01
------------------------------------------------------------------------------------------------------------------------------ACGATCGGGGTGTTCCTGCACTGGAGCATCCGCCACGCGGCACTGCGCAAGGAGGAG---GAGGGGCTCGTCAGCATGTGCGAGGAG------CGC---------GCGCGCATGCTGCAGGACCAGTTCGCCGTCTCCGTCAACCACGTCCACGCCCTCGCCATCCTCGTCGCCACCTTCCACTACGAGAAGCACCCGCCCGCGCTCGAC------------------------------------------------CAGGACACGTTCGCGGAGTACACCGCCAGGACGTCGTTCGAGCGGCCGCTACTGAGCGGGGTGGCGTACGCGCAGCGGGTGGAGCATGCCGACAGGGAGGGCTTCGAGCGCCAGCAGGGGTGGATCATCAAGACGGAGTACGCGCCGGTCGTCTACTCG------------GGGCTCGACATGATGTCCGGCGAG---------------------------------------------------------------------GAGGAC---------CGTGAGAACATTTTGAGGTCAAGAGCATCGGGGAAGGCAGTTCTTACGAGACCATTCCGGCTC---------CACCTGGGTGTCGTATTGACTTTTCCTGTCTAT---------GATCTTCCTCCTGATGCCAAGGAGGAGGAACGTGTTGCTGCCACTGCAGGA------------------------------------------TACCTTGGGGGATCATTTGATGTAGAATCATTAGTGGAAAATTTGTTGAGGCAGCTTGCTGGC---TATGATGTC---------------CCGTTCAGAAAGCATCATATGGTTTGCAGATACAGAAAC------------------TCTACGCCATCTGGTGTCTTTGTCATATGTATGCTTGTGGGGTACATTGTGTTTGCCGCTTGGAGTCGTTATGATAATGTTAAGGAAGATTGCCGGAAAATGGAGGAGCTG---------------------AAAAAACAGGCAGAAGCAGCTGATGTTGCTAAATCT---CAGTTCCTTGCAACTGTTTCTCATGAGATCAGAACGCCCATGAATGGAGTTCTA---------------------------------------------------------GGAATGCTTGATATGCTGTTAGACACTGACCTAACGTCAACTCAGAGGGATTTTGCACAAACAGCTCAAGTCTGTGGAAAGGCTTTAATATCGCTAATCAATGAAGTGCTTGACAGAGCGAAAATTGAAGCCGGAAAGTTGGATCTTGAG---TCTGTACCATTTGATCTGAGATCCATCCTTGATGATGTCATCGCATTATTTTCTTCAAAGTCAAGAGAGAAGGGAATTGAG---------------CTTGCTGTATATGTCTCTGAACGAGTTCCTGAAATCTTGTTGGGTGATCCTGGAAGGTTTCGACAGATAATTACAAATTTAGTGGGCAACTCAATTAAG------------------------TTCACAGAACGGGGA------CATATTTTTGTACAAGTT------------------CATCTG------------------------------------------------------------------------------------------------------------------------------------------------------------------------------------------------------------------------ACTCTTGTAGTAAGTGTGGAAGATACAGGAATAGGTATACCATTGGATGCCCAAGCCAAGGTGTTCACA------------CCTTTCATGCAGGCTGATAGTTCGACTTCCAGGACATATGGTGGTACTGGAATTGGATTGAGCATCAGCCAATGTCTTGTTGAACTAATGGGTGGTCAGATAAACTTTGTCAGCCGACCACAA---------------------------------------------GTTGGGAGTACATTCACATTTACTGCAGTTCTC---------------------------AGTTTC------------------------------------AAAGGTTTATCTGCACTATTGGTTGATACAAGACCAGTAAGAGCTACTGTAACTAAGTATCACTTGCAAAGGCTGGGA------------ATT---------------------------------------------------------------------------------------------------------------------------------------------------------------------------------------------------------------------------------------------------------------------------------------------------------------------------GAGAGTGATTCATGG------------------------------------------------------------------------------------------------------------------------------------------------------------------------------------------------------------------------------------------------------------------------------------------------------------------------------GTTGTGAAGCCTCTGAAAGCAAGCGCACTTGCAGCTTGTCTATTCCAAACACTT---------------CTTCTTGGCAAGAACATATTGGTGGTTGATGATAACAAGGTAAATCTTAGAGTGGCTGCTGGCACATTAAAGAAATTTGGAGCAAAGGTGGAGTGCGTGGAGAGTGGAAAAGATGCTCTCGCCCTCCTACAAGTCTATAAG------------------TTCCACCTTTGTCTCATGGACATTCAGATGCCCGAAATGGATGGGTTTGAGGCGACCCAACAAATAAGGACAATGGAA---------------------------------------------------------------------------------------------------------------------------------------------------------------------------------------------------------------------------------------------------------------------------------------CACCTGCCTGTTCTTGCAATGACCGCCGATGTCATCCAGGCTACCCATGAAGAGTGCACGAAGTACGGGATG---------------------------------------------------GATGGGTACGTCACAAAG------------CCCTTCGAG------------GAGAAGCAACTCTTT---------------------------------CAGGCGTTG------TTCTTG---------------------------------------------------------------------------------------------------------------------------------------------------------------------------------------------------------------------------------------
>ZeamaCHK03
------------------------------------------------------------------------------------------------------------------------------GCGCTCGGGGTGTTCCTGCACTCCTACTTCCGCCACGCGGCGCTGCGCAAGGCGGAG---GAGGGGCTCGTCAGCATGTGCGAGGAG------CGC---------GCGCGCATGCTGCAGGACCAGTTCGCCGTCTCCGTCAACCACGTCCACGCCCTCGCCATCCTCGTCGCCACCTTCCACTACGAGAAGCGCCCGCCCGCGCTCGAC------------------------------------------------CAGAACACGTTCGCGGACTACACCGCCAGGACGTCGTTCGAGCGGCCGCTGCTGAGCGGGGTGGCGTACGCGCAGCGGGTGGTGCACGGCGACAGGGAGAGCTTCGAGCGCCAGCAGGGCTGGATCATCAAGACCGAGTACGCGCCGGTCGTCTACTCG------------GGGCTCGACATGATGTCCGGCGAG---------------------------------------------------------------------GAGGAC---------CGCGAGAACATTTTGAGGTCAAGAGCATCGGGGAAGGCAGTTCTTACTAGACCGTTCCGGCTC---------CACCTGGGTGTCGTATTGACTTTTCCTGTCTAC---------GATCTTTCTTCTGATGCCAAGGAGGAGGATCGTGTTGCTGCCACCGCAGGA------------------------------------------TACCTTGGGGGATCATTTGATGTAGAATCATTAGTGGAAAATTTGTTGAGGCAGCTAGCTGGC---TATGATGTC---------------CCATTCAGAAAGCATCATATGGTTTGCAGATACAGAAAC------------------TCTTCGTCATCTGGTGTATTTGTCATATGTATGCTTGTGGGGTACATCGTGGGTGCCGCTTGGAGTCGTTATGATAATGTTAAGGAAGATTGCCGGAAAATGGAGGAGCTG---------------------AAAAAACAGGCAGAAGCAGCCGATGTTGCTAAATCT---CAGTTCCTTGCAACTGTTTCTCATGAGATCAGAACGCCCATGAATGGAGTTCTA---------------------------------------------------------GGGATGCTTGATATGCTGTTAGACACTGACCTAACGTCGACCCAGAGGGATTTTGCACAAACAGCTCAAGTCTGTGGAAAGGCTTTAATATCACTAATCAATGAAGTGCTTGACAGAGCGAAAATTGAAGCCGGAAAGTTGGATCTTGAG---TCTGTACCATTTGACCTGAGATCCATCCTTGATGATGTCATCTCATTATTTTCTTCAAAGTCAAGAGAGAAGGGAATTGAG---------------CTTGCTGTATATGTCTCTGAAAGAGTTCCTGAACTCTTGTTGGGTGATCCTGGAAGGTTTCGGCAGATAATTACAAATTTAGTGGGCAACTCAATTAAG------------------------TTCACAGAACGGGGA------CATATTTTTGTACAAGTT------------------CATCTG------------------------------------------------------------------------------------------------------------------------------------------------------------------------------------------------------------------------ACTCTTGTAGTAAGTGTGGAAGATACAGGGATAGGTATACCATTGGATGCCCAAGCCAAGGTGTTCACT------------CCTTTCATGCAGGCCGATAGTTCGACTTCCAGGACATATGGTGGTACTGGAATTGGATTGAGCATCAGCAAATGTCTCGTTGAACTAATGGGTGGTCAGATAAACTTTGTTAGCCGACCACAT---------------------------------------------GTTGGGAGTACATTCACATTTACTGCAGCTCTC---------------------------AGTTTC------------------------------------AAAGGTTTATCTGCATTATTGGTTGATAGAAGACCAGTAAGAGCTACTGTAACTAAGTATCACTTGCAAAGGCTGGGA------------ATT---------------------------------------------------------------------------------------------------------------------------------------------------------------------------------------------------------------------------------------------------------------------------------------------------------------------------GAGAGTGATTCATGG------------------------------------------------------------------------------------------------------------------------------------------------------------------------------------------------------------------------------------------------------------------------------------------------------------------------------GTTGTGAAGCCTCTGAAAGCAAGCGGACTTGCCGCTTGTCTATTCCAAACACTT---------------CTCCTTGGCAAGAACATATTGGTGGTTGATGACAACAAGGTAAATCTTAGAGTGGCTGCTGGCACATTAAAGAAATTCGGAGCGAAGGTGGAGTGCGTGGAGAGTGGGAAAGATGCTCTCGCCAGCCTACAAGTTCATAAG------------------TTCCATCTTTGTCTCATGGACATTCAGATGCCCGAAATGGATGGGTTCGAGGCCACCAAGCAAATAAGGGCAATGGAG---------------------------------------------------------------------------------------------------------------------------------------------------------------------------------------------------------------------------------------------------------------------------------------CACCTGCCTGTCCTTGCAATGACCGCCGATGTCATCCAGGCCACCCATGAGGAGTGCACGAAGTACGGGATG---------------------------------------------------GATGGGTACGTCACGAAG------------CCCTTCGAG------------GAGAAGCAGCTCTTC---------------------------------CAGGCGCTG------TTCTTG---------------------------------------------------------------------------------------------------------------------------------------------------------------------------------------------------------------------------------------
>ZeamaCHK04
---------------------------------------------------------------------------------------------------------------------------------------------CTTGGTTTTTTTATGTGCCCCTGCGGCCTGCGCGCAGTGCGC---ACGCGCGTAATTTGC------------------CGA---------TACAGATTACTGTTCGGCCGTTTTGTTTGTCGGCTGGAGGCTTTACTTTCGGTCGATTTGTTTGTTCTG------------------------------------------------------------------------------------CAGAACACGTTCGCGGACTACACCGCCAGGACGTCGTTCGAGCGGCCGCTGCTGAGCGGGGTGGCGTACGCGCAGCGGGTGGTGCACGCCGACAGGGAGGGCTTCGAGCGCCACCAGGGGTGGATCATCAAGACCGAGTACGCGCCCGTTGTATACTCG------------GGGCTCGACATGATGTCCGGCGAGGCCGATGGGCTGCAGTTATTCTCTGCAGGTGTTGGTTCTGAACCTGGTTGCGTTTCTGTGGTGCTGCAGGAGGAC---------CGTGAGAACATTCTGAGGTCAAGAGCATCGGGGAAGGCAGTTCTCACTCGACCATTCCGGCTC---------CACCTGGGTGTCGTATTGACTTTTCCTGTCTAT---------GATCTTCCTTCTGATGCCAAGGAGGAGGATCGTGTTGCTGCCACCGCAGGA------------------------------------------TACCTTGGGGGAGCATTTGATGTAGAATCATTAGTGGAAAATTTGTTGAGGCAGCTAGCTGGC---TATGATGTC---------------CCATTCAGAAAGCATCATATGGTTTGCAGATACAGAAAC------------------TCTACCCCATCTGGTGTCTTTGTCATATGTATGCTTGTGGGGTACATCGCGGGTGCCGCTTGGAGTCGTTATGATAATGTTAAGGAAGATTGCCGGAAAATGGAGGAGCTG---------------------AAAAAACAGGCGGAAGCAGCCGATGTTGCTAAATCT---CAGTTCCTTGCAACTGTTTCTCATGAGATCAGAACGCCCATGAATGGAGTTCTA---------------------------------------------------------GGAATGCTTGATATGCTGTTAGACACTGACCTAACCTCAACTCAGAGGGATTTTGCACAAACCGCTCAAGTCTGTGGAAAGGCTTTAATATCGCTAATCAATGAAGTGCTTGACAGAGCGAAAATTGAAGCCAGAAAGTTGGATCTTGAA---TCTGTACCATTTGATCTGAGATCCATCCTTGATGATGTCATCTCATTATTTTCTTCAAAGTCAAGAGAGAAGGGAATTGAG---------------CTTGATGTATATGTCTCTGAAAGAGTTCCCGAAATCTTGTTGGGTGATCCTGGAAGGTTTCGACAGATAATTACAAATTTAGTGGGCAACTCAATTAAG------------------------TTCACAGAACGGGGA------CATATTTTTGTACAAGTT------------------CATCTG------------------------------------------------------------------------------------------------------------------------------------------------------------------------------------------------------------------------ACTCTTGTAGTAAGTGTGGAAGATACAGGAATAGGTATACCATTGGATGCACAAGCCAAGGTGTTCACA------------CCTTTCATGCAGGCTGATAGTTCGACTTCCAGGACATATGGTGGTACTGGAATTGGATTGAGCATCAGCAAATGTCTTGTTGAACTAATGGGTGGTCAGATAAACTTTGTCAGCCGACCACAT---------------------------------------------GTTGGGAGTACGTTCACATTTACTGCGGTTCTC---------------------------AGTTTC------------------------------------AAAGGTTTATCTGCACTATTGGTTGATAGAAGACCAGTAAGAGCTACTGTAACTAAGTATCACTTGCAAAGGCTGGGA------------ATT---------------------------------------------------------------------------------------------------------------------------------------------------------------------------------------------------------------------------------------------------------------------------------------------------------------------------GAGAGTGATTCATGG------------------------------------------------------------------------------------------------------------------------------------------------------------------------------------------------------------------------------------------------------------------------------------------------------------------------------GTTGTGAAACCCCTGAAAGCAAGCGCACTTGCCGCTTGTCTGTTCCAAACACTT---------------CTTCTTGGCAAGAACATATTGGTGGTTGATGACAACAAGGTAAATCTTAGAGTGGCTGCTGGCACGTTAAAGAAATTTGGAGCAAAGGTGGAGTGCGTGGAGAGTGGAAAAGATGCCCTCGCCCTCCTACAGGTCTATAAG------------------TTTCATCTTTGTCTCATGGACATTCAGATGCCCGAAATGGATGGGTTTGAGGCTACCAAGCAAATAAGGGCAATGGAA---------------------------------------------------------------------------------------------------------------------------------------------------------------------------------------------------------------------------------------------------------------------------------------CGCCTGCCTGTTCTTGCAATGACCGCCGATGTCATCCAGGCCACCCATGAAGAGTGCACGAAGTGCGGTATG---------------------------------------------------GATGGGTACGTCACAAAG------------CCCTTCGAG------------GAGAAGCAGCTCTTC---------------------------------CAGGCGTTG------TTCTTG---------------------------------------------------------------------------------------------------------------------------------------------------------------------------------------------------------------------------------------
>MusacCHK05
---------------------------------------------------------------------------------------------------------------------------------------------------------ATGAGGACAGAAAGCTTGAGAAAGGCAGGG---GAGACGCTGACGAGCATGTGCGAAGAG------AGG---------GCAAGGATGCTGCAGGAGCAGTTTGCTGTGAGTGTCAACCATGTGCACGCTCTAGCGATCCTTGTTTCGACCTTTCACTACCAGAAAAACCCACCAGCCCTCGAT------------------------------------------------CAGGTGACATTTGCGAATTACGCGGCAAGGACATCTTTTGAGCGGCCGTTGTTGAACGGAGTAGCTTATGCACAACGGGTTGTCCATGCTGAGAGAGAACTGTTTGAGAATCAGCAGGGGTGGATGATCAAGACTGAGTATGCGCCTGTGATTTACTCT------------GCCCTTGATATGATGTCTGGAGAG---------------------------------------------------------------------GAGGAT---------CGTGAAAATATCTTAAGGGCTAGAGCTACTGGAAAAGCTGTACTTACAAGGCCCTTCAGACTT---------CATCTGGGCGTGGTTTTAACATTCCCTGTATAT---------GGTCTTCCAGATGATGCTACAGCTGAAGAGCGTGTGAAGGCAACTGCTGGA------------------------------------------TACCTTGGAGGAGCCTTTGATGTTGAGTCTCTTGTGGAAAATCTATTGCACCAGCTTGCTGGT---TATGATGTT---------------CCATTCAGGAAACACCAAATGAAGTGCAGGTACCGAAAG------------------ACTACACCATCTGGTATATTTGTGATTTGTATGCTGGTAGGTTACATAGGTTATGCTGCTTGGAGTCACTATGACAATGTTAAGGAAGATTTTCGTAAAATGGAAGAGTTA---------------------AAAAAGCAAGCAGAGGCTGCAGATGTTGCTAAGTCT---CAGTTTCTTGCTACTGTCTCTCATGAAATCAGAACACCTATGAATGGAGTTCTT---------------------------------------------------------GGTATGCTTGATATGCTTTTGGATACAGACCTGAATTTAACTCAGATGGATTATGCACAAACTGCTCAAGTCTGTGGAAGAGCACTGATATCATTAATTAATGAAGTACTTGACCGTGCAAAAATTGAAGCTGGCAAGTTAGAAATAGAG---TCGGTTCCATTTGACCTGCGATCCATCCTAGATGATGTGATATCATTATTTTCTGCAAAATCAAGAGAAAAAGGAATAGAG---------------CTTGCCGTTTATGTTTCTGATAGAGTTCCTACCATTCTCACTGGTGATCCTGGGAGATTTCGGCAAATAATTACAAATCTTGTTGGTAACTCAGTCAAG------------------------TTTACAGAGCGTGGT------CACGTTTTTGTCCAAGTT------------------CATCTC------------------------------------------------------------------------------------------------------------------------------------------------------------------------------------------------------------------------ACTCTGATGGTTAGTGTTGAAGATACAGGGATCGGGATCCCAGTACATGCTCAAGATCGGGTTTTCGCA------------CCTTTTATGCAGGCTGATAGCTCAACTTCCCGGAATTATGGTGGAACTGGTATTGGCTTGAGCATCAGTAAGTGTCTGGTTGAACTGATGGGTGGGAAAATGAACTTTACTAGTCGACCTCAT---------------------------------------------GTTGGAAGCACATTCACATTCACTGCGGTCCTC---------------------------TGTTTT------------------------------------AGAGGAATGAGGGCAATCTTAGTTGACAGACAACCGGTTAGAGCTGCTGTGACAAAATACCATCTGCGAAGGTTGGGC------------ATA---------------------------------------------------------------------------------------------------------------------------------------------------------------------------------------------------------------------------------------------------------------------------------------------------------------------------GAAAAAGATTCATGG------------------------------------------------------------------------------------------------------------------------------------------------------------------------------------------------------------------------------------------------------------------------------------------------------------------------------GCAATAAAGCCTCTTCGTGCAAGCACTATAGCAACATGCTTTCAGCAGATGCTA---------------TTGGATGGAAAGAATATATTGGTGGTTGATGATAATAAGGTAAATCTGAGAGTTGCTGCTGCTGCACTGAAAAAGTATGGCGCCAAGGTCGAGTGTGTTGAAAGTGGCAAAAGTGCTCTTTCCTTGCTCCAACCCCACAAG------------------TTTGATGCTTGCTTCATGGATGTGCAGATGCCAGAGATGGATGGGTTTGAGGCAACACGGCAGATACGCATAATGGAG---------------------------------------------------------------------------------------------------------------------------------------------------------------------------------------------------------------------------------------------------------------------------------------CACCTACCTATCCTAGCAATGACTGCTGATGTTATCCAAGCAACATATGAGGAGTGTGTGAAATGCGGAATG---------------------------------------------------GATGGGTATGTCTCCAAG------------CCCTTTGAG------------GAAGCTCAGCTTTAT---------------------------------CAAGCAGTT------TTTGTA---------------------------------------------------------------------------------------------------------------------------------------------------------------------------------------------------------------------------------------
>MusacCHK15
------------------------------------------------------------------------------------------------------------------------------GGCTTTTGCATAGGTTTGCATTGCCATATGAGGACAGAAAGCATGAGGAAGGCAGAG---GAGACATTGACGAGCATGTGTGAGGAG------AGG---------GCAAGAATGCTGCAGGAGCAGTTTGCTGTAAGTGTCAACCACGTGCATGCTCTAGCGATCCTTGTGTCGACCTTTCACTACCAGAAAAGCCCACCCGCCCTTGAT------------------------------------------------CAGGAGACTTTTGCAGATTACACAGCAAGTACAGCTTTTGAGAGGCCATTGTTGAATGGTGTGGCTTATGCACAACGGGTTGTCCATGCTGAAAGACAACTGTTTGAGAATCAACAAGGCTGGATGATCAAGACTGAGTATGCCCCTGTGATTTACTCT------------GCCCTTGATATGATGTCCGGAGAG---------------------------------------------------------------------GAAGAT---------CGTGAAAATATCTTAAGGGCTAGAGCAACCGGAAAAGCTGTTCTTACAAGGCCCTTCAGACTT---------CATCTGGGTGTGGTTCTAACATTTCCTGTATAT---------GATCTTCCTGATGATGCTACAGCTGAAGAGCGTGTGAGAGCAACTGCAGGG------------------------------------------TACCTTGGAGGAGCTTTTGATGTTGAGTCTCTCGTGGAAAATCTATTACGCCAGCTTGCTGGC---TATGATGTC---------------CCATTTAGGAAACACCAAATGAAGTGCAGATACCGTGAG------------------ACTACGCCATCTGGTATTTTTGTGATCTGTATGCTGGTAGGGTACATAGGTTATGCTGCTTGGAGTCACTATGATAATGTTAAAGAAGATTTTCGTAAAATGGAAGAGCTA---------------------AAGAAGCAAGCAGAAGCTGCAGATGTTGCTAAATCT---CAGTTTCTTGCTACTGTCTCTCATGAAATCAGAACACCTATGAATGGAGTCCTT---------------------------------------------------------GGAATGCTCGATATGCTTTTGGACACAAACCTGAATTTAACTCAGAAGGATTATGCACAAACTGCTCAAGTCTGTGGAAGGGCACTGATATCGTTGATTAATGAAGTACTTGACCGAGCAAAAATTGAAGCTGGCAAGTTAGAGATAGAG---TCGGTTCCATTTGACCTGCGATCTATCCTAGATGATGTGATATCATTGTTTTCTGCAAAATCAAGAGAAAAAGGAATTGAG---------------CTAGCTGTTTATGTTTCTGAGAGAGTTCCTAGTATTCTCATGGGTGATCCTGGGAGATTTCGGCAAATTATTACAAATCTTGTTGGGAACTCAGTCAAA------------------------TTTACAGAGAGAGGT------CATGTTTTTGTCCAAGTT------------------CATTTG------------------------------------------------------------------------------------------------------------------------------------------------------------------------------------------------------------------------ACTCTAATGGTTAGTGTTGAAGATACAGGGATAGGCATCCCGGTTCATGCCCAAGATCGAGTTTTCACA------------CCTTTTATGCAGGCTGACAGCTCAACTTCCAGGAATTATGGTGGAACCGGTATTGGCTTGAGCATCAGCAAATGTCTGGTTGAACTTATGGGTGGGAAAATAAACTTCATTAGTCAGCCTCAT---------------------------------------------GTTGGAAGCACATTTATGTTCACTGCAGTCCTC---------------------------TGTTTT------------------------------------AGAGGAATGAGAGTAACTCTAGTTGACAGGAGAGCAGTCAGAGCTGCCGTAACAAAATACCATCTACAAAGGTTGGGC------------ATA---------------------------------------------------------------------------------------------------------------------------------------------------------------------------------------------------------------------------------------------------------------------------------------------------------------------------GAGAAAGATTCATGG------------------------------------------------------------------------------------------------------------------------------------------------------------------------------------------------------------------------------------------------------------------------------------------------------------------------------GTTATAAAGCCTCTGCGGGCAAGCACCATAGCAACATGCTTTCAACAGATGCTG---------------TTGGATGGGAAGAACATATTGGTGGTTGATGATAATAAGGTGAATCTTAGGGTTGCTGCTGCTGCACTGAAAAAGTATGGCGCAAAGGTTGTGTGCGTTGAAAGTGGCAAAAGTGCTCTTTCCTTGCTCCAACCCCATAAG------------------TTTGATGCTTGCTTCATGGATGTGCAGATGCCAGAGATGGATGGATTTGAGGCAACACGCCAGATACGCCTAATGGAG---------------------------------------------------------------------------------------------------------------------------------------------------------------------------------------------------------------------------------------------------------------------------------------CGCTTACCTATCTTGGCAATGACTGCTGATGTTATCCAAGCAACACACGAGGAGTGTGTGAAATGCGGAATG---------------------------------------------------GACGGGTATGTCTCCAAG------------CCTTTCGAG------------GAAGCTCAGCTATAT---------------------------------CAAGCAGTT------TTTGTG---------------------------------------------------------------------------------------------------------------------------------------------------------------------------------------------------------------------------------------
>MusacCHK06
---------------------------------------------------------------------------------------------------------------------------------------------------------------------------------------------------------------------------------------------ATGATCCAGGACCAATTCGCAGTAAGCGTCAACCACGTCCACGCCCTCGCCATCCTCATCTCCACGTTTTACTACCAGAAGCAGCCCCCAGCTCTTGAT------------------------------------------------CAGGAGACATTTGCATACTACACTGCCAAAACAGCATTCGAACGGCCATTGTTGAATGGGGTTGCATATGCAGAGAGAATCATTCATTCCCAACGCGAGATATTTGAGACTAGGCAGGGATGGACGATCATGACCGAATATGCTCCTGTGATTTACTCT------------GCAATTGATATGATGTCCGGCGAG---------------------------------------------------------------------GAGGAT---------AGAGAGAATATTTTACGGGCTAGGGCTACTGGGAAAGCTGTTCTTACGAAACCTTTTAGGCTG---------CATCTTGGTGTAGTTTTGACATTTCCAGTATAT---------GGCCTTCCTGAGGATGCAACAGTAGAACAACGTGTGGAAGCAACTGCAGGA------------------------------------------TATCTTGGTGGTGCTTTTGATGTCGAGTCACTCGTGGAAAATTTGTTGAGGCAACTAGCTGGA---TATGATATC---------------CCATTCAGGAAGCACCAGATGCACTGCAGGTATAGGGAA------------------ACAACACCGTTTGGTATTTTTGTGATCATTATGCTTGGAGGTTACATAGTATTTGCCGCAAAAAATCATTATGACAATGTTAAGGAAGATTGTCGGAAGATGGAAGAGCTA---------------------AAAGTTCAAGCAGAGGCTGCAGAT------------------TTTCTTGCTACTGTCTCACATGAGATTAGAACACCCATGAATGGTGTCTTA---------------------------------------------------------GGAATGCTGGACATGCTTTTGGATACAGATCTGAATTTAACTCAAAAAGATTATGCCCAAACTGCTCAAGTTTGTGGAAAAGCATTGATATCACTGATTAATGAAGTTCTTGACCGGGCAAAAATCGAAGCTGGCAAATTAGAGATTGAG---GCAGTTCCATTTGATTTGAGATCAATCCTTGATGATGTTATTTCATTGTTCTCTTCAAAATCAAGAGAAAAGGGCATTGAA---------------CTTGCTGTATTTGTATCGGACAAAGTTCCAGAAGTTGTCACTGGTGATCCAGGGAGATTTCGACAGATAATAACAAATCTAGTGGGCAATTCAGTTAAA------------------------TTTACTGAAAGGGGC------CACATATTTGTCCAAGTT------------------CATTTG------------------------------------------------------------------------------------------------------------------------------------------------------------------------------------------------------------------------ACCTTGATAGTACGTGTTGAGGATACAGGGATTGGGATCCCATTATGTGCCCAGGATCGTGTCTTCACA------------CCTTTCATGCAGGCTGACAGCTCAACTTCCAGGAACTATGGAGGAACTGGTATTGGCCTGAGCATTACTAAATGTCTGGTTGAATTGATGGGTGGACAAATTAACTTCATTAGCCGACCAAAT---------------------------------------------GTTGGAAGTACATTTACATTTACTGCTGTTTTT---------------------------GGATTT------------------------------------AGGGGAATGAAAGCATTTATAGTTGATGGAAAGCCAGTAAGAAATGCTGTAACAAGGTATCATTTAAAGAGGTTGGGC------------ATA---------------------------------------------------------------------------------------------------------------------------------------------------------------------------------------------------------------------------------------------------------------------------------------------------------------------------GAAAAGGACTCATGG------------------------------------------------------------------------------------------------------------------------------------------------------------------------------------------------------------------------------------------------------------------------------------------------------------------------------GTTGTAAAGCCTCTAAGGGCAAGCACTGTGGCAGCATGCCTTCAGCAGGTGCTT---------------TTAGCGGGTAAGAACATATTAGTGATTGACGACAACAAAGTAAATCTTAGGGTTGCTGCAAGTGCTCTTAAGAAATATGGGGCGAGAGTGGAATGTGCTGAAAGTGGGAAAGATGCCCTGTCACTCCTTCAACTGCATAAG------------------TTTGATGCCTGTTTCATGGATGTTCAGATGCCTGAAATGGATGGGTTTGAAGCAACTAGACAGATA---------------------------------------------------------------------------------------------------------------------------------------------------------------------------------------------------------------------------------------------------------------------------------------------------CACCTGCCGATTCTGGCCATGACTGCTGATGTAATCCAGGCTACATATGAGGAGTGCTTGAAATGTGGAATG---------------------------------------------------GATGGTTATGTCTCCAAG------------CCCTTTGAG------------GAGCAGCAGCTTTTT---------------------------------CAGGCAGTT------TTCTTG---------------------------------------------------------------------------------------------------------------------------------------------------------------------------------------------------------------------------------------
>TriaesCHK05
---------------------------------------------------------------------------------------------------------------------------------------------------------------------------------------------------------------------------------------------ATGCTGCAGGAGCAGTTCGGGGTCACCGTCAACCACGTCCACGCGCTCGCCATCCTCATTTCCACCTTCCACTTCGAGAAGAACCCCTCCGCCCTCGAC------------------------------------------------CAGGATACTTTTGCAAAGTACACGGCAAGGACATCATTCGAGCGTCCGCTGCTAAATGGGGTGGCTTACGCACAGCGCCTCTTTCCTCATGAGAAGGAAACGTTTGAAAGACAGCATGGATGGATTATGAGGACTGAGTACGCCCCGGTGATTTTCTCC------------CGCATGGACATGATGTCTGGGGAG---------------------------------------------------------------------GAGGAC---------CGAGAAAACATCTTGCGTGCGAGGGAAACTGGCAAACCTGTGTTAACAAACCCATTTCGGCTT---------CACTTGGGGGTAGTACTCACTTTTGCAGTGTAT---------GATCTACCTGCTGATGCATCAGTTGAGCAACGTGTGGAAGCAACTGCTGGC------------------------------------------TATCTTGGTGGAGCCTTTGATGTGGAGTCACTTGTGGAAAATTTGCTGAGTAAACTTGCTGGC---TATGATGTC---------------CCGTTTAGGAAGCATGAAATGAGATGCAGGTATGGGCAA------------------AGTAATCCTATGGGCTGCTTTGTCATATGGATGCTTATTGGGTATATAATTTGTGCTGCATGGTCTCGGTATGACAAAGTTTCAGAGGATTGTAGAAAAATGGAAGAGCTC---------------------AAAACTCAAGCAGAAGCTGCTGATATTGCAAAGTCT---CAGTTTCTGGCAACTGTATCACATGAAATTAGAACTCCTATGAACGGCGTCCTT---------------------------------------------------------GGAATGCTGGACATGCTTTTGGGGACAGATCTGACTATGACTCAGAAGGATTTTGCTCAGACCGCTCAGGATTGTGGCAAAGCGTTGATAATACTGATAAATGATGTCCTTGATCGAGCAAAGTTCGAAGCTGGAAGGTTGGAACTCGAG---GAAGTGCCTTTTGACTTGCGAACGCTGACGGACGATGTGATCTCTTTGTTTGCCTCAAAGTTAAGAGCGAAGTGCATAGAG---------------CTTGCAGTGTTTGTGAGTGACGACGTTCCAAAACTTGTCACCGGAGATCCTTGGAGATTTCGACAGATACTGACAAATTTAGTGGGCAATGCAGTCAAA------------------------TTCACAGAACGGGGT------CATGTTTTTGTGCGGGTC------------------TCTTTG------------------------------------------------------------------------------------------------------------------------------------------------------------------------------------------------------------------------ACCTTGATGATAAGCATTGAGGATACAGGTGTTGGTATCCCACTGCATGCACAAGATCGTGTGTTTACG------------CCTTTTATGCAGGCAGATAGTTCAACTTCAAGGAACTATGGTGGAACTGGTATTGGTTTAAGCATCAGCAAATGTTTGGCTGAACTTATGGGCGGGCAAATAAGTTTCATTAGCCGTCCTTCC---------------------------------------------ATTGGGAGTACATTTACATTCTCAGCGGTTGTG---------------------------GCCTTT------------------------------------AGGGGAATGAAGGCGATTTTGGTAGACGGGAAACCTGTGCGTGGTGCTGTGACAAGATATCACCTTAACAGGCTGGGA------------ATA---------------------------------------------------------------------------------------------------------------------------------------------------------------------------------------------------------------------------------------------------------------------------------------------------------------------------GAGAATGACATCTGG------------------------------------------------------------------------------------------------------------------------------------------------------------------------------------------------------------------------------------------------------------------------------------------------------------------------------TTCGTGAAACCCTTAAGAGCAAGCACAATTGCTTCTTGTCTTCAGCAGTTGCTA---------------TTGGTTGGGAAGAATATATTGGTTGTAGATGACAATAAAGTAAATCTGCGGGTTGCTCAGGCCGCACTGAAGAAGTATGGTGCCAAGGTTCATTGTGTTGAAAGTGGCAAGGATGCTATCTCCCTACTTCAACCTCATTGC------------------TTCCATGCATGTTTTATGGACGTTCAAATGCCTGAGATGGATGGGTTCGAGGCGACTAGACAAATACGGGAAATGGAG---------------------------------------------------------------------------------------------------------------------------------------------------------------------------------------------------------------------------------------------------------------------------------------CATTTGCCTGTTCTTGCAATGACGGCCGACGTCATTCAGGCGACCTACGAAGAGTGCATGAAATCAGGGATG---------------------------------------------------GATGGCTACGTGTCCAAA------------CCGTTCGAC------------GAGCAGCAGCTATAC---------------------------------CAAGCAGTC------TTAGTG---------------------------------------------------------------------------------------------------------------------------------------------------------------------------------------------------------------------------------------
>TriaesCHK06
------------------------------------------------------------------------------------------------------------------------------GCCTGCTCGGCCGCCGTGCACTGGCAGCTGCGCCGGGAGACCATGGAGCGCGCCGAG---GAGCGGCTCGTCAGCATGTGCGAGGAG------CGG---------GCCAGGATGCTGCAGGAGCAGTTCGGGGTCACCGTCAACCACGTCCACGCGCTCGCCATCCTCATCTCCACCTTCCACTTCGAGAAGAACCCCTCCGCCCTCGAC------------------------------------------------CAGGATACTTTTGCAAAGTACACGGCAAGGACATCATTCGAGCGCCCGCTGCTAAATGGGGTGGCTTACGCACAGCGCCTCTTCCCTCATGAGAAGGAAACTTTTGAAAGACAGCATGGATGGATTATGAGGACTGAGTACGCCCCGGTGATTTTCTCC------------CGCATGGACATGATGTCTGGGGAG---------------------------------------------------------------------GAGGAC---------CGAGAAAACATCTTGCGTGCGAGGGAAACTGGCAAACCTGTGTTAACAAACCCATTTCGGCTT---------CACTTGGGGGTAGTACTCACTTTTGCAGTGTAT---------GATCTACCTGCTGATGCATCAGTTGAGCAACGTGTGGAAGCAACTGCTGGC------------------------------------------TATCTTGGTGGAGCCTTTGATGTGGAGTCACTTGTGGAAAATTTGCTGAGTAAACTTGCTGGC---TATGATGTC---------------CCGTTTAGGAAGCATGAAATGAGATGCAGGTATGGGCAA------------------AGTAATCCTATGGGCTGCTTTGTCATATGGATGCTTATTGGGTATATAATTTGTGCTGCATGGTCTCGGTATGACAAAGTTTCAGAGGATTGTAGAAAAATGGAAGAGCTC---------------------AAAACTCAAGCAGAAGCTGCTGATATTGCAAAGTCT---CAGTTTCTGGCAACTGTATCACATGAAATTAGAACTCCTATGAACGGCGTCCTT---------------------------------------------------------GGAATGCTGGACATGCTTTTGGGGACAGATCTGACTATGACTCAGAAGGATTTTGCTCAGACCGCTCAGGATTGTGGCAAAGCGTTGATAATACTGATAAATGATGTCCTTGATCGAGCAAAGTTTGAAGCTGGAAGGTTGGAACTTGAG---GAAGTGCCTTTTGATTTGCGAACGCTGACGGACGATGTGATCTCTTTGTTTGCCTCAAAGTTAAGAGCGAAGTGCATAGAG---------------CTTGCAGTGTTTGTGAGTGACGACGTTCCAAAACTTGTCACCGGAGATCCTTGGAGATTTCGACAGATACTGACAAATTTAGTGGGCAATGCAGTCAAA------------------------TTCACAGAACGGGGT------CATGTTTTTGTGCGGGTC------------------TCTTTG------------------------------------------------------------------------------------------------------------------------------------------------------------------------------------------------------------------------ACCTTGATGATAAGCATTGAGGATACAGGTGTTGGTATTCCACTGCATGCACAAGATCGTGTTTTTACG------------CCTTTTATGCAGGCAGATAGTTCAACTTCAAGGAATTATGGTGGAACTGGTATTGGTTTAAGCATCAGCAAATGTTTGGCTGAACTTATGGGCGGGCAAATAAGTTTTATCAGCCGTCCTTCT---------------------------------------------ATTGGGAGTACATTTACATTCTCAGCGGTTGTG---------------------------GCCTTT------------------------------------AGGGGAATGAAGGCGATTTTGGTAGATGGGAAACCTGTGCGTAGTGCTGTGACAAGATATCACCTTAACAGGCTGGGA------------ATA---------------------------------------------------------------------------------------------------------------------------------------------------------------------------------------------------------------------------------------------------------------------------------------------------------------------------GAGAATGACATGTGG------------------------------------------------------------------------------------------------------------------------------------------------------------------------------------------------------------------------------------------------------------------------------------------------------------------------------TTCGTGAAACCCTTAAGAGCAAGCACAATTGCTTCTTGTCTTCAGCAGTTGCTA---------------TTGGTTGGGAAGAATATATTGGTTGTAGATGACAATAAAGTAAATCTGCGGGTTGCTCAAGCCGCACTGAAGAAGTATGGTGCCAAGGTTCATTGTGTTGAAAGTGGCAAGGATGCTATCTCCCTACTTCAACCTCATTGC------------------TTCCATGCATGTTTTATGGACGTTCAAATGCCTGAGATGGATGGGTTCGAGGCGACTAGGCAAATACGAGAAATGGAG---------------------------------------------------------------------------------------------------------------------------------------------------------------------------------------------------------------------------------------------------------------------------------------CATTTGCCTGTTCTTGCGATGACCGCCGACGTCATTCAGGCGACCTACGAAGAGTGCATGAAATCGGGGATG---------------------------------------------------GATGGCTACGTGTCCAAA------------CCGTTTGAC------------GAGCAGCAGCTATAC---------------------------------CAAGCAGTC------TTAGTG---------------------------------------------------------------------------------------------------------------------------------------------------------------------------------------------------------------------------------------
>AegtauCHK01
------------------------------------------------------------------------------------------------------------------------------GCCTGCTCGGCCGCCGTGCACGGGCAGCTGCGCCGGGAGACCATGGAGCGCGCCGAG---GAGCGGCTCGTCAGCATGTGCGAGGAG------CGG---------GCCAGGATGCTGCAGGAGCAGTTCGGGGTCACCGTCAACCACGTCCACGCGCTCGCCATCCTCATCTCCACCTTCCACTTCGAGAAGAACCCCTCCGCCCTCGAC------------------------------------------------CAGGATACTTTTGCAAAGTACACGGCAAGGACATCATTCGAGCGCCCGCTGCTAAATGGGGTGGCTTACGCACAGCGCCTCTTCCCTCATGAGAAGGAAACTTTTGAAAGACAGCATGGATGGATTATGAGGACTGAGTACGCCCCGGTGATTTTCTCC------------CGCATGGACATGATGTCTGGGGAG---------------------------------------------------------------------GAGGAC---------CGAGAAAACATCTTGCGTGCGAGGGAAACTGGCAAACCTGTGTTAACAAACCCATTTCGGCTT---------CACTTGGGGGTAGTACTCACTTTTGCAGTGTAT---------GATCTACCTGCTGATGCATCAGTTGAGCAACGTGTGGAAGCAACTGCTGGC------------------------------------------TATCTTGGTGGAGCCTTTGATGTGGAGTCACTTGTGGAAAATTTGCTGAGTAAACTTGCTGGC---TATGATGTC---------------CCGTTTAGGAAGCATGAAATGAGATGCAGGTATGGGCAA------------------AGTAATCCTATGGGCTGCTTTGTCATATGGATGCTTATTGGGTATATAATTTGTGCTGCATGGTCTCGGTATGACAAAGTTTCAGAGGATTGTAGAAAAATGGAAGAGCTC---------------------AAAACTCAAGCAGAAGCTGCTGATATTGCAAAGTCT---CAGTTTCTGGCAACTGTATCACATGAAATTAGAACTCCTATGAACGGCGTCCTT---------------------------------------------------------GGAATGCTGGACATGCTTTTGGGGACAGATCTGACTATGACTCAGAAGGATTTTGCTCAGACCGCTCAGGATTGTGGCAAAGCGTTGATAATACTGATAAATGATGTCCTTGATCGAGCAAAGTTTGAAGCTGGAAGGTTGGAACTTGAG---GAAGTGCCTTTTGACTTGCGAACGCTGACGGACGATGTGATCTCTTTGTTTGCCTCAAAGTTAAGAGCGAAGTGCATAGAG---------------CTTGCAGTGTTTGTGAGTGACGACGTTCCAAAACTTGTCACCGGAGATCCTTGGAGATTTCGACAGATACTGACAAATTTAGTGGGCAATGCAGTCAAA------------------------TTCACAGAACGGGGT------CATGTTTTTGTGCGGGTC------------------TCTTTG------------------------------------------------------------------------------------------------------------------------------------------------------------------------------------------------------------------------ACCTTGATGATAAGCATTGAGGATACAGGTGTTGGTATTCCACTGCATGCACAAGATCGTGTTTTTACG------------CCTTTTATGCAGGCAGATAGTTCAACTTCAAGGAATTATGGTGGAACTGGTATTGGTTTAAGCATCAGCAAATGTTTGGCTGAACTTATGGGCGGGCAAATAAGTTTTATCAGCCGTCCTTCT---------------------------------------------ATTGGGAGTACATTTACATTCTCAGCGGTTGTG---------------------------GCCTTT------------------------------------AGGGGAATGAAGGCGATTTTGGTAGACGGGAAACCTGTGCGTAGTGCTGTGACAAGATATCACCTTAACAGGCTGGGA------------ATA---------------------------------------------------------------------------------------------------------------------------------------------------------------------------------------------------------------------------------------------------------------------------------------------------------------------------GAGAATGACATGTGG------------------------------------------------------------------------------------------------------------------------------------------------------------------------------------------------------------------------------------------------------------------------------------------------------------------------------TTCGTGAAACCCTTAAGAGCAAGCACAATTGCTTCTTGTCTTCAGCAGTTGCTA---------------TTGGTTGGGAAGAATATATTGGTTGTAGATGACAATAAAGTAAATCTGCGGGTTGCTCAAGCCGCACTGAAGAAGTATGGTGCCAAGGTTCATTGTGTTGAAAGTGGCAAGGATGCTATCTCCCTACTTCAACCTCATTGC------------------TTCCATGCATGTTTTATGGACGTTCAAATGCCTGAGATGGATGGGTTCGAGGCGACTAGGCAAATACGAGAAATGGAG---------------------------------------------------------------------------------------------------------------------------------------------------------------------------------------------------------------------------------------------------------------------------------------CATTTGCCTGTTCTTGCGATGACCGCCGACGTCATTCAGGCGACCTATGAAGAGTGCATGAAATCGGGGATG---------------------------------------------------GATGGCTACGTGTCCAAA------------CCGTTTGAC------------GAGCAGCAGCTATAC---------------------------------CAAGCAGTC------TTAGTGATGGATGGTAGACTTGTTAATGCTCATTATTTCGACAAAGCGACATTTGTCACCAAAAATGCAAGTGATAATGAGGAAGTGGTGGTATTTGACACAAGTCCTAGTTATGGTGGGGTTGTTCTAAAAGGAAGAGATAAGTTGAATTCGATGGACCCCAATTATAAAGCTGAACTA---------------------------------------------------------
>HorvulCHK01
------------------------------------------------------------------------------------------------------------------------------GCCTGCTCGGCCTCCGTGCACTGGCAGCTGCGCGGGGAGACCATGGAGCGCGCCGAG---CAGCGGCTCGTCAACATGTGCGAGGAG------CGG---------GCCAGGATGCTGCAGGAGCAGTTCGGCGTCACCGTCAACCACGTCCACGCGCTCGCCATCCTCATCTCCACATTCCACTTCGAGAAGAACCCCTCCGCCATCGAC------------------------------------------------CAGGATACTTTTGCGAAGTACACGGCAAGGACATCATTCGAGCGTCCACTGCTAAATGGGGTAGCATATGCACAGCGCCTCTTCCCTCATGAGAAGGAAACGTTTGAAAGACAGCATGGATGGATTATGAGGACTGAGTATGCCCCGGTGATTTTCTCC------------CGCATGGATATGATGTCTGGGGAG---------------------------------------------------------------------GAGGAT---------CGAGAAAACATCTTGCGTGCGAGGGAAACTGGCAAACCTGTGCTGACAAACCCATTTCGGCTT---------CACTTGGGGGTAGTACTCACTTTCGCAGTGTAT---------GATCTACCTGCTGATGCATCAGTTGAGCAACGTGTGGAAGCAACTGCTGGC------------------------------------------TATCTTGGTGGAGCTTTTGATGTGGAGTCACTTGTAGAAAATTTGTTGAATAAACTTGCTGGC---TATGATGTT---------------CCGTTTAGGAAGCATGAAATGAGGTGCAGGTATGGGCAA------------------AGTAATCCTATGGGCTGCTTTGTCATATGGATGCTTGTTGGGTATATAATCTGTGCTGCATGGTCTCGGTATGACAAAGTTTCAGAGGATTGTAGAAAAATGGAAGAGCTC---------------------AAACTTCAAGCAGAAGCTGCTGATATTGCAAAGTCT---CAGTTTCTGGCAACTGTATCACATGAAATTAGAACTCCTATGAACGGCGTCCTT---------------------------------------------------------GGAATGCTGGACATGCTTTTGGGGACAGATCTGACTATGACCCAGAAGGATTTTGCTCAGACCGCTCAGGATTGTGGCAAAGCGTTGATAATACTGATCAATGATGTCCTTGATCGAGCAAAGTTTGAAGCTGGAAGGTTGGAACTTGAG---GAAGTGCCTTTTGACTTGCGAACGCTGGCGGATGATGTGATCTCTTTGTTTGCCTCAAAGTTAAGAGCAAAGTGCATAGAG---------------CTTGCAGTGTTTGTGAGTGACGACGTTCCAAAACTTGTCACCGGAGATCCTTGGAGATTTCGACAGATACTGACAAATTTAGTGGGCAATGCAGTCAAA------------------------TTCACAGAACGAGGT------CATGTTTTTGTGCGGGTC------------------TCTTTG------------------------------------------------------------------------------------------------------------------------------------------------------------------------------------------------------------------------ACCTTGATGATAAGCATTGAGGATACAGGTGTTGGTATCCCACTGCATGCACAAGATCGTGTTTTTACT------------CCTTTTATGCAGGCAGATAGTTCAACTTCAAGGAACTATGGTGGAACTGGTATTGGTTTAAGCATCAGCAAATGTTTGGCTGAACTTATGGGTGGGCAAATAAGTTTCACCAGCCGTCCTTCA---------------------------------------------ATTGGGAGTACATTTACATTCTCAGCGGTTGTG---------------------------GCCTTT------------------------------------AGGGGAATGAAGGCGATTTTGGTAGACGGGAAACCTGTGCGTAGTGCTGTGACAAGATATCACCTTAACAGGTTGGGA------------ATA---------------------------------------------------------------------------------------------------------------------------------------------------------------------------------------------------------------------------------------------------------------------------------------------------------------------------GAGAATGACATCTGG------------------------------------------------------------------------------------------------------------------------------------------------------------------------------------------------------------------------------------------------------------------------------------------------------------------------------TTCGTGAAACCCTTAAGAGCAAGCACAATCGCTTCTTGTCTTCAACAGTTGCTA---------------TTGGTTGGGAAGAATATATTGGTTGTAGATGACAATAAAGTAAATCTACGGGTTGCTCAAGCCGCGCTCAAGAAGTATGGTGCCAAGGTTCATTGTGTTGAAAGTGGCAAGGATGCTATCTCCCTACTTCAACCTCATTGC------------------TTCCATGCATGTTTTATGGACGTCCAAATGCCTGAGATGGATGGGTTCGAGGCAACTAGACAAATACGAGAAATGGAG---------------------------------------------------------------------------------------------------------------------------------------------------------------------------------------------------------------------------------------------------------------------------------------CATTTGCCTGTTCTTGCAATGACCGCCGATGTTATTCAGGCGACCTATGAAGAGTGTATGAAATCGGGGATG---------------------------------------------------GATGGCTATGTGTCCAAA------------CCGTTCGAC------------GAGCAGCAGCTATAC---------------------------------CAAGCAGTC------TTAGTG---------------------------------------------------------------------------------------------------------------------------------------------------------------------------------------------------------------------------------------
>BradiCHK03
------------------------------------------------------------------------------------------------------------------------------GCGTGCTCGGCCGCGCTGCACTGGCAGCTGCGGTGGGAGACCATGGAGCGCGCCGAG---CAGCGGCTCGTCAGCATGTGCGAGGAG------CGG---------GCCAGGATGCTGCAGGAGCAGTTCGGGGTCACCGTCAACCACGTCCACGCCCTCGCCATCCTCATCTCCACCTTCCACTTCGAGAAGAACCCCTCCGCCATCGAC------------------------------------------------CAGGATACATTTGCCAAATATACAGCAAGGACATCATTTGAGCGTCCACTGCTGAATGGGGTGGCATACGCGCAACGCATATTCCCTCATGAGAAGGAAACGTTTGAAAGACAGCATGGATGGAATATGAAGACGGAGTATGCCCCGGTGATTTTCTCC------------CGCATGGACATGTATTCTGGGGAG---------------------------------------------------------------------GAGGAC---------CGTGAAAACATCTTACGTGCGAGGGCTACTGGCAAACCGGTGTTAACAAACCCATTTCGACTT---------CACTTGGGGGTAGTACTCACTTTCGCTGTGTAC---------GATCTAGCTGCAGATGCATCAGTTGAGGAACGTGTTGAAGCAACTGCAGGA------------------------------------------TATCTTGGCGGAGCTTTTGATGTGGAGTCACTCGTAGAAAATTTGCTGAGCAAGCTTGCTGGA---TATGATGTC---------------CCATTTAGGAGGCATGAAATGCGGTGCAGGTATAGGCAA------------------ACTAATCCTCTGGGTGCTTTTGTCATATGGATGCTCGTGGGGTATATAATTTGTGCCGCATGGTCTCGGTATGACAAAGTTACAGAGGATTGCAGGAAGATGGAAGAGCTT---------------------AAAACTCAAGCAGAAGCTGCTGATGTTGCAAAGTCT---CAGTTTCTGGCAACTGTATCACATGAAATCAGAACACCTATGAATGGTGTCCTT---------------------------------------------------------GGAATGCTGGACATGCTTTTGGGGACGGATCTGACTATGACTCAGAAGGATTTTGCCCAGACTGCTCAGATGTGTGGCAGGGCATTGATAACACTTATAAATGACGTACTTGATCGAGCAAAGATCGAAGCTGGGAGGTTGGAGCTTGAG---GCAGTGCCTTTTGACTTGCGTTCTCTGATGGACGACGTGATCTCTTTGTTTTCTTCAAAGTCAAGAGAGAAATGCATTGAG---------------CTTGCTGTTTTTGTCTGTGATGACGTCCCAAAACTCGTGGTTGGCGATCCTTGGAGATTTCGACAGATACTGACAAATTTAGTCGGTAACGCAGTCAAA------------------------TTCACAGATCGGGGT------CATGTTTTTGTGCGGGTC------------------TGTTTG------------------------------------------------------------------------------------------------------------------------------------------------------------------------------------------------------------------------ACCTTGATGATAAGCATTGAGGATACAGGTGTTGGGATCCCACTCCATGCACAAGATCGTGTTTTTACA------------CCTTTTATGCAGGCAGATAGTTCAACGTCAAGGAACTATGGTGGAACTGGCATTGGTTTAAGTATCAGCAAATGTTTGGCCGGGCTTATGGGTGGGCAAATAAGTTTCACTAGCCGACCTTCC---------------------------------------------ATTGGGAGTACATTTACATTCTCAGCTGTCGTG---------------------------GCTTTT------------------------------------AGCGGAATGAAGGCAATTTTGGTAGATGGCAGAGCTGTACGTAGTGCTGTCACAAGATATCACCTTAACAGGTTGGGA------------ATA---------------------------------------------------------------------------------------------------------------------------------------------------------------------------------------------------------------------------------------------------------------------------------------------------------------------------GAGAATGACACCTGG------------------------------------------------------------------------------------------------------------------------------------------------------------------------------------------------------------------------------------------------------------------------------------------------------------------------------TTCGTGAAACCGATAAGAGCAAGCACAATTGCTTCCTGTCTTCAACAGTTGCTA---------------TTGGTTGGGAAGAATATATTGGTTGTTGACGATAATAAAGTTAATCTGCGAGTTGCTGCAGCGGCACTGAAGAAGTATGGTGCCAAGGTTCATTGTGTTGAAAGTGGCAAGGACGCCATCAGCCTACTTCAACCACATCAC------------------TTTGATGCATGTTTTATGGATGTTCAAATGCCTGAAATGGATGGGTTTGAGGCAACTAGACAAATAAGGGAGATGGAG---------------------------------------------------------------------------------------------------------------------------------------------------------------------------------------------------------------------------------------------------------------------------------------CATTCGCCTGTTCTGGCAATGACTGCTGACGTTATTCAGGCAACATATGAAAAGTGTATGAAATCTGGAATG---------------------------------------------------GATGGGTATGTGTCCAAA------------CCATTCGAT------------GAAGAGCAGTTATAC---------------------------------CAAGCAGTC------TTAGTG---------------------------------------------------------------------------------------------------------------------------------------------------------------------------------------------------------------------------------------
>OrsaJaCHK03
------------------------------------------------------------------------------------------------------------------------------GCGTGCGCGGCGTACATGCACTGGCACCTGCGGCGGGAGACCATGGACCGCGCCGAG---GAGCGGCTCGTCAGCATGTGCGAGGAG------CGG---------GCGAGGATGCTGCAGGAGCAGTTCGGCGTCACCGTCAACCACGTCCACGCCCTCGCCATCCTCATCTCCACCTTCCATTTCGAGAAGTTCCCGTCCGCCATCGAC------------------------------------------------CAGGATACATTTGCAAAGTACACGGCAAGGACATCGTTTGAGCGCCCACTGCTGAATGGAGTGGCATATGCGCAGCGTATCTTCCATCACGAGAGGGAAATGTTTGAGAACCAGCAGGGATGGATTATGAAGACGGAGTATGCCCCAGTGATTTTTTCA------------CGTATCGACATGATGTCTGGGGAG---------------------------------------------------------------------GAGGAC---------CGGGAAAACATCTTACGTGCAAGGGCTACCGGCAAAGCTGTGTTGACAAACCCATTCAGGTTG---------CACTTGGGGGTAGTTCTCACTTTTGCTGTGTAT---------GGTCTAGCTGCTGATGCATCAGTTGAGGAGCGTGTGGAAGCAACTGCTGGA------------------------------------------TATCTTGGTGGAGCTTTTGATGTGGAGTCACTCGTGGAAAATTTGCTGAGTAAACTTGCTGGC---TATGATGTC---------------CCTTTCAGGGCGCATGAAATGAGGTGCAGGTATAGGCAA------------------ACTAATCCTTTGGGAACTTTTGTTATATGGATGCTTGTGGGGTATATAATTTGTGCCGCATGGTCTCGCTATGATAAAGTTTCAGAGGATTGTAGAAAGATGGAAGAGCTC---------------------AAAACTCAAGCGGAAGCTGCTGATGTTGCTAAGTCC---CAGTTTCTGGCAACTGTATCCCATGAGATCAGAACACCTATGAATGGCGTCCTT---------------------------------------------------------GGAATGCTCGACATGCTCTTGGGGACAGATCTGAGTATGACTCAGAAGGATTATGCTCAGACAGCCCAGATGTGTGGCAGAGCATTGATAACACTGATAAATGATGTACTTGATCGGGCTAAGATTGAAGCAGGGAAATTGGAGCTTGAG---GCAGTGCCATTTGACCTGCGGTCTCTCATGGATGATGTGATCTCCTTATTTTCTTCAAAATCAAGAGAGAAGTGCATTGAG---------------CTTGCAGTGTTTGTATGTGATGATGTTCCAAAAGTTGTTATTGGAGATCCATGGAGATATCGACAAATACTGACAAATTTGGTGGGAAATGCAGTCAAA------------------------TTCACAGAACGGGGC------CATGTATTTGTGCGAGTC------------------TGCCTG------------------------------------------------------------------------------------------------------------------------------------------------------------------------------------------------------------------------ACCTTGATGATAAGTATTGAGGATACAGGTGTTGGGATCCCATTACATGCACAAGATCGTGTTTTTACG------------CCTTTCATGCAGGCTGATAGTTCAACTTCAAGGAACTATGGTGGAACTGGCATTGGTTTAAGCATCAGCAAATGTTTAGCTGAACTTATGGGCGGTCAAATAAGTTTCACTAGCCGTCCATTT---------------------------------------------GTTGGGAGTACATTTACATTCTCAGCTGTCCTC---------------------------GCCTTT------------------------------------AAGGGAATGAAGGCTATTTTAGTAGATGGGAGACCTGTACGTGGAGCTGTCACACGATATCACCTTAACAGGTTGGGA------------ATA---------------------------------------------------------------------------------------------------------------------------------------------------------------------------------------------------------------------------------------------------------------------------------------------------------------------------GAGAGTGACATCTGG------------------------------------------------------------------------------------------------------------------------------------------------------------------------------------------------------------------------------------------------------------------------------------------------------------------------------TTTGTGAAACCTATAAGGGCAAGCACAATTGCTTCTTGCCTTCAACAGTTGCTA---------------CTGATTGGGAAGAATATATTGATTGTAGATGATAATAAAGTCAATCTCAGGGTTGCTGCAGCTGCGCTCAAGAAATATGGTGCCAAAGTTCATTGTGTTGAAAGCGGCAAAGATGCAGTCTCCTTACTTCAACAACACTGC------------------TTTGATGCATGCTTTATGGATGTTCAGATGCCAGAGATGGATGGGTTTGAGGCAACTAGACAAATAAGGCAAATGGAG---------------------------------------------------------------------------------------------------------------------------------------------------------------------------------------------------------------------------------------------------------------------------------------CATTTGCCTGTTCTGGCAATGACCGCGGATGTCATTCAGGCGACATATGAAGAATGTATAAAATCGGGAATG---------------------------------------------------GATGGTTATGTGTCCAAA------------CCTTTCGAC------------GAGGAGCAGTTATAC---------------------------------CAAGCTGTC------TTAGTG---------------------------------------------------------------------------------------------------------------------------------------------------------------------------------------------------------------------------------------
>OrsaInCHK02
------------------------------------------------------------------------------------------------------------------------------GCGTGCGCGGCGTACATGCACTGGCACCTGCGGCGGGAGACCATGGACCGCGCCGAG---GAGCGGCTCGTCAGCATGTGCGAGGAG------CGG---------GCGAGGATGCTGCAGGAGCAGTTCGGCGTCACCGTCAACCACGTCCACGCCCTCGCCATCCTCATCTCCACCTTCCATTTCGAGAAGTTCCCGTCCGCCATCGAC------------------------------------------------CAGGATACATTTGCAAAGTACACGGCAAGGACATCGTTTGAGCGCCCACTGCTGAATGGAGTGGCATATGCGCAGCGTATCTTCCATCACGAGAGGGAAATGTTTGAGAACCAGCAGGGATGGATTATGAAGACGGAGTATGCCCCGGTGATTTTTTCA------------CGTATCGACATGATGTCTGGGGAG---------------------------------------------------------------------GAGGAC---------CGGGAAAACATCTTACGTGCAAGGGCTACCGGCAAAGCTGTGTTGACAAACCCATTCAGGTTA---------CACTTGGGGGTAGTTCTCACTTTTGCTGTGTAT---------GGTCTAGCTGCTGATGCATCAGTTGAGGAGCGTGTGGAAGCAACTGCTGGTTTGGTTGTTGTGGTCTCATCAAATCAAATCCCTACTAACAGATATCTTGGTGGAGCTTTTGATGTGGAGTCACTCGTGGAAAATTTGCTGAGTAAACTTGCTGGC---TATGATGTC---------------CCTTTCAGGGCGCATGAAATGAGGTGCAGGTATAGGCAA------------------ACTAATCCTTTGGGAACTTTTGTTATATGGATGCTTGTGGGGTATATAATTTGTGCCGCATGGTCTCGCTATGATAAAGTTTCAGAGGATTGTAGAAAGATGGAAGAGCTC---------------------AAAACTCAAGCGGAAGCTGCTGATGTTGCTAAGTCC---CAGTTTCTGGCAACTGTATCCCATGAGATCAGAACACCTATGAATGGCGTCCTT---------------------------------------------------------GGAATGCTCGACATGCTCTTGGGGACAGATCTGAGTATGACTCAGAAGGATTATGCTCAGACAGCCCAGATGTGTGGCAGAGCATTGATAACACTGATAAATGATGTACTTGATCGGGCTAAGATTGAAGCAGGGAAATTGGAGCTTGAG---GCAGTGCCATTTGACCTGCGGTCTCTCATGGATGATGTGATCTCCTTATTTTCTTCAAAATCAAGAGAGAAGTGCATTGAG---------------CTTGCAGTGTTTGTATGTGATGATGTTCCAAAAGTTGTTATTGGAGATCCATGGAGATATCGACAAATACTGACAAATTTGGTGGGAAACGCAGTCAAA------------------------TTCACAGAACGGGGC------CATGTATTTGTGCGAGTC------------------TGCCTG------------------------------------------------------------------------------------------------------------------------------------------------------------------------------------------------------------------------ACCTTGATGATAAGTATTGAGGATACAGGTGTTGGGATCCCATTACATGCACAAGATCGTGTTTTTACG------------CCTTTCATGCAGGCTGATAGTTCAACTTCAAGGAACTATGGTGGAACTGGCATTGGTTTAAGCATCAGCAAATGTTTAGCTGAACTTATGGGCGGTCAAATAAGTTTCACTAGCCGTCCATTT---------------------------------------------GTTGGGAGTACATTTACATTCTCAGCTGTCCTC---------------------------GCCTTT------------------------------------AAGGGAATGAAGGCTATTTTAGTAGATGGGAGACCTGTACGTGGAGCTGTCACACGATATCACCTTAACAGGTTGGGA------------ATA---------------------------------------------------------------------------------------------------------------------------------------------------------------------------------------------------------------------------------------------------------------------------------------------------------------------------GAGAGTGACATCTGG------------------------------------------------------------------------------------------------------------------------------------------------------------------------------------------------------------------------------------------------------------------------------------------------------------------------------TTTGTGAAACCTATAAGGGCAAGCACAATTGCTTCTTGCCTTCAACAGTTGCTA---------------CTGATTGGGAAGAATATATTGATTGTAGATGATAATAAAGTCAATCTCAGGGTTGCTGCAGCTGCGCTCAAGAAATATGGTGCCAAAGTTCATTGTGTTGAAAGCGGCAAAGATGCAGTCTCCTTACTTCAACAACACTGC------------------TTTGATGCATGCTTTATGGATGTTCAGATGCCAGAGATGGATGGGTTTGAGGCAACTAGACAAATAAGGCAAATGGAG---------------------------------------------------------------------------------------------------------------------------------------------------------------------------------------------------------------------------------------------------------------------------------------CATTTGCCTGTTCTGGCAATGACCGCGGATGTCATTCAGGCGACATATGAAGAATGTATAAAATCGGGAATG---------------------------------------------------GATGGTTATGTGTCCAAA------------CCTTTCGAC------------GAGGAGCAGTTATAC---------------------------------CAAGCTGTC------TTAGTG---------------------------------------------------------------------------------------------------------------------------------------------------------------------------------------------------------------------------------------
>OrynivCHK01
------------------------------------------------------------------------------------------------------------------------------GCGTGCGCGGCGTACATGCACTGGCACCTGCGGCGGGAGACCATGGACCGCGCCGAG---GAGCGGCTCGTCAGCATGTGCGAGGAG------CGG---------GCGAGGATGCTGCAGGAGCAGTTCGGCGTCACCGTCAACCACGTCCACGCCCTCGCCATCCTCATCTCCACCTTCCATTTCGAGAAGTTCCCGTCCGCCATCGAC------------------------------------------------CAGGATACATTTGCAAAGTACACGGCAAGGACATCGTTTGAGCGCCCACTGCTGAATGGAGTGGCATATGCGCAGCGTATCTTCCATCACGAGAGGGAAATGTTTGAGAACCAGCAGGGATGGATTATGAAGACGGAGTATGCCCCGGTGATTTTTTCA------------CGTATCGACATGATGTCTGGGGAG---------------------------------------------------------------------GAGGAC---------CGGGAAAACATCTTACGTGCAAGGGCTACCGGCAAAGCTGTGTTGACAAACCCATTCAGGTTG---------CACTTGGGGGTAGTTCTCACTTTTGCTGTGTAT---------GGTCTAGCTGCTGATGCATCAGTTGAGGAGCGTGTGGAAGCAACTGCTGGTTTGGTTGTTGTGGTCTCATCAAATCAAATCCCTACTAACAGATATCTTGGTGGAGCTTTTGATGTGGAGTCACTCGTGGAAAATTTGCTGAGTAAACTTGCTGGC---TATGATGTC---------------CCTTTCAGGGCGCATGAAATGAGGTGCAGGTATAGGCAA------------------ACTAATCCTTTGGGAACTTTTGTTATATGGATGCTTGTGGGGTATATAATTTGTGCCGCATGGTCTCGCTATGATAAAGTTTCAGAGGATTGTAGAAAGATGGAAGAGCTC---------------------AAAACTCAAGCGGAAGCTGCTGATGTTGCTAAGTCC---CAGTTTCTGGCAACTGTATCCCATGAGATCAGAACACCTATGAATGGCGTCCTT------------------------------CGATCTAAAATTCTACCTTTTAATGTAGGAATGCTCGACATGCTCTTGGGGACAGATCTGAGTATGACTCAGAAGGATTATGCTCAGACAGCCCAGATGTGTGGCAGAGCATTGATAACACTGATAAATGATGTACTTGATCGGGCTAAGATTGAAGCAGGGAAATTGGAGCTTGAG---GCAGTGCCATTTGACCTGCGGTCTCTCATGGATGATGTGATCTCCTTATTTTCTTCAAAATCAAGAGAGAAGTGCATTGAG---------------CTTGCAGTGTTTGTATGTGATGATGTTCCAAAAGTTGTTATTGGAGATCCATGGAGATATCGACAAATACTGACAAATTTGGTGGGAAACGCAGTCAAA------------------------TTCACAGAACGGGGC------CATGTATTTGTGCGAGTC------------------TGCCTG------------------------------------------------------------------------------------------------------------------------------------------------------------------------------------------------------------------------ACCTTGATGATAAGTATTGAGGATACAGGTGTTGGGATCCCATTACATGCACAAGATCGTGTTTTTACG------------CCTTTCATGCAGGCTGATAGTTCAACTTCAAGGAACTATGGTGGAACTGGCATTGGTTTAAGCATCAGCAAATGTTTAGCTGAACTTATGGGCGGTCAAATAAGTTTCACTAGCCGTCCATTT---------------------------------------------GTTGGGAGTACATTTACATTCTCAGCTGTCCTC---------------------------GCCTTT------------------------------------AGGGGAATGAAGGCTATTTTAGTAGATGGGAGACCTGTACGTGGAGCTGTCACACGATATCACCTTAACAGGTTGGGA------------ATA---------------------------------------------------------------------------------------------------------------------------------------------------------------------------------------------------------------------------------------------------------------------------------------------------------------------------GAGAGTGACATCTGG------------------------------------------------------------------------------------------------------------------------------------------------------------------------------------------------------------------------------------------------------------------------------------------------------------------------------TTTGTGAAACCTATAAGGGCAAGCACAATTGCTTCTTGCCTTCAACAGTTGCTA---------------CTGATTGGGAAGAATATATTGATTGTAGATGATAATAAAGTCAATCTCAGGGTTGCTGCAGCTGCGCTCAAGAAATATGGTGCCAAAGTTCATTGTGTTGAAAGCGGCAAAGATGCAGTCTCCTTACTTCAACAACACTGC------------------TTTGATGCATGCTTTATGGATGTTCAGATGCCAGAGATGGATGGGTTTGAGGCAACTAGACAAATAAGGCAAATGGAG---------------------------------------------------------------------------------------------------------------------------------------------------------------------------------------------------------------------------------------------------------------------------------------CATTTGCCTGTTCTGGCAATGACCGCGGATGTCATTCAGGCGACATATGAAGAATGTATAAAATCGGGAATG---------------------------------------------------GATGGTTATGTGTCCAAA------------CCTTTCGAC------------GAGGAGCAGTTATAC---------------------------------CAAGCTGTC------TTAGTG---------------------------------------------------------------------------------------------------------------------------------------------------------------------------------------------------------------------------------------
>OryglaCHK02
------------------------------------------------------------------------------------------------------------------------------GCGTGCGCGGCGTACATGCACTGGCACCTGCTGCGGGAGACCATGGACCGCGCCGAG---GAGCGGCTCGTCAGCATGTGCGAGGAG------CGG---------GCGAGGATGCTGCAGGAGCAGTTCGGCGTCACCGTCAACCACGTCCACGCCCTCGCCATCCTCATCTCCACCTTCCATTTCGAGAAGTTCCCGTCCGCCATCGAC------------------------------------------------CAGGATACATTTGCAAAGTACACGGCAAGGACATCGTTTGAGCGCCCACTGCTGAATGGAGTGGCATATGCGCAGCGTATCTTCCATCACGAGAGGGAAATGTTTGAGAACCAGCAGGGATGGATTATGAAGACGGAGTATGCCCCGGTGATTTTTTCA------------CGTATCGACATGATGTCTGGGGAG---------------------------------------------------------------------GAGGAC---------CGGGAAAACATCTTACGTGCAAGGGCTACCGGCAAAGCTGTGTTGACAAACCCATTCAGGTTG---------CACTTGGGGGTAGTTCTCACTTTTGCTGTGTAT---------GGTCTAGCTGCTGATGCATCAGTTGAGGAGCGTGTGGAAGCAACTGCTGGTTTGGTTGTTGTGGTCTCATCAAATCAAATCCCTACTAACAGATATCTTGGTGGAGCTTTTGATGTGGAGTCACTCGTGGAAAATTTGCTTAGTAAACTTGCTGGC---TATGATGTC---------------CCTTTCAGGGCGCATGAAATGAGGTGCAGGTATAGGCAA------------------ACTAATCCTTTGGGAACTTTTGTTATATGGATGCTTGTGGGGTATATAATTTGTGCCGCATGGTCTCGCTATGATAAAGTTTCAGAGGATTGTAGAAAGATGGAAGAGCTC---------------------AAAACTCAAGCAGAAGCTGCTGATGTTGCTAAGTCC---CAGTTTCTGGCAACTGTATCCCATGAGATCAGAACACCTATGAATGGCGTCCTT---------------------------------------------------------GGAATGCTCGACATGCTCTTGGGGACAGATCTGAGTATGACTCAAAAGGATTATGCTCAGACAGCCCAGATGTGTGGCAGAGCATTGATAACACTGATAAATGATGTACTTGATCGGGCTAAGATTGAAGCAGGGAAATTGGAGCTTGAG---GCAGTGCCATTTGACCTGCGGTCTCTCATGGATGATGTGATCTCCTTATTTTCTTCAAAATCAAGAGAGAAGTGCATTGAG---------------CTTGCAGTGTTTGTATGTGATGATGTTCCAAAAGTTGTTATTGGAGATCCATGGAGATATCGACAAATACTGACAAATTTGGTGGGAAACGCAGTCAAA------------------------TTCACAGAACGGGGC------CATGTATTTGTGCGAGTC------------------TGCCTG------------------------------------------------------------------------------------------------------------------------------------------------------------------------------------------------------------------------ACCTTGATGATAAGTATTGAGGATACAGGTGTTGGGATCCCATTACATGCACAAGATCGTGTTTTTACG------------CCTTTCATGCAGGCTGATAGTTCAACTTCAAGGAACTATGGTGGAACTGGCATTGGTTTAAGCATCAGCAAATGTTTAGCTGAACTTATGGGCGGTCAAATAAGTTTCACTAGCCGTCCATTT---------------------------------------------GTTGGGAGTACATTTACATTCTCAGCTGTCCTC---------------------------GCCTTT------------------------------------AAGGGAATGAAGGCTATTTTAGTAGATGGGAGACCTGTACGTGGAGCTGTCACACGATATCACCTTAACAGGTTGGGA------------ATA---------------------------------------------------------------------------------------------------------------------------------------------------------------------------------------------------------------------------------------------------------------------------------------------------------------------------GAGAATGACATCTGG------------------------------------------------------------------------------------------------------------------------------------------------------------------------------------------------------------------------------------------------------------------------------------------------------------------------------TTTGTGAAACCTATAAGGGCAAGCACAATTGCTTCTTGCCTTCAACAGTTGCTA---------------CTGATTGGGAAGAATATATTGATTGTAGATGATAATAAAGTCAATCTCAGGGTTGCTGCAGCTGCGCTCAAGAAATATGGTGCCAAAGTTCATTGTGTTGAAAGCGGCAAAGATGCAGTCTCCTTACTTCAACAACACTGC------------------TTTGATGCATGCTTTATGGATGTTCAGATGCCAGAGATGGATGGGTTTGAGGCAACTAGACAAATAAGGCAAATGGAG---------------------------------------------------------------------------------------------------------------------------------------------------------------------------------------------------------------------------------------------------------------------------------------CATTTGCCTGTTCTGGCAATGACCGCAGATGTCATTCAGGCGACATATGAAGAATGTATAAAATCGGGAATG---------------------------------------------------GATGGTTATGTGTCCAAA------------CCTTTCGAC------------GAGGAGCAGTTATAC---------------------------------CAAGCTGTC------TTAGTG---------------------------------------------------------------------------------------------------------------------------------------------------------------------------------------------------------------------------------------
>OrybarCHK04
------------------------------------------------------------------------------------------------------------------------------GCGTGCGCGGCGTACATGCACTGGCACCTGCTGCGGGAGACCATGGACCGCGCCGAG---GAGCGGCTCGTCAGCATGTGCGAGGAG------CGG---------GCGAGGATGCTGCAGGAGCAGTTCGGCGTCACCGTCAACCACGTCCACGCCCTCGCCATCCTCATCTCCACCTTCCATTTCGAGAAGTTCCCGTCCGCCATCGAC------------------------------------------------CAGGATACATTTGCAAAGTACACGGCAAGGACATCGTTTGAGCGCCCACTGCTGAATGGAGTGGCATATGCGCAGCGTATCTTCCATCACGAGAGGGAAATGTTTGAGAACCAGCAGGGATGGATTATGAAGACGGAGTATGCCCCGGTGATTTTTTCA------------CGTATCGACATGATGTCTGGGGAG---------------------------------------------------------------------GAGGAC---------CGGGAAAACATCTTACGTGCAAGGGCTACCGGCAAAGCTGTGTTGACAAACCCATTCAGGTTG---------CACTTGGGGGTAGTTCTCACTTTTGCTGTGTAT---------GGTCTAGCTGCTGATGCATCAGTTGAGGAGCGTGTGGAAGCAACTGCTGGA------------------------------------------TATCTTGGTGGAGCTTTTGATGTGGAGTCACTCGTGGAAAATTTGCTTAGTAAACTTGCTGGC---TATGATGTC---------------CCTTTCAGGGCGCATGAAATGAGGTGCAGGTATAGGCAA------------------ACTAATCCTTTGGGAACTTTTGTTATATGGATGCTTGTGGGGTATATAATTTGTGCCGCATGGTCTCGCTATGATAAAGTTTCAGAGGATTGTAGAAAGATGGAAGAGCTC---------------------AAAACTCAAGCGGAAGCTGCTGATGTTGCTAAGTCC---CAGTTTCTGGCAACTGTATCCCATGAGATCAGAACACCTATGAATGGCGTCCTT---------------------------------------------------------GGAATGCTCGACATGCTCTTGGGGACAGATCTGAGTATGACTCAAAAGGATTATGCTCAGACAGCCCAGATGTGTGGCAGAGCATTGATAACACTGATAAATGATGTACTTGATCGGGCTAAGATTGAAGCAGGGAAATTGGAGCTTGAG---GCAGTGCCATTTGACCTGCGGTCTCTCATGGATGATGTGATCTCCTTATTTTCTTCAAAATCAAGAGAGAAGTGCATTGAG---------------CTTGCAGTGTTTGTATGTGATGATGTTCCAAAAGTTGTTATTGGAGATCCATGGAGATATCGACAAATACTGACAAATTTGGTGGGAAACGCAGTCAAA------------------------TTCACAGAACGGGGC------CATGTATTTGTGCGAGTC------------------TGCCTG---------------------------------------------------------------------------------------------------------------------------------------------------------------------------------------------------------------------------------------------------GGTGTTGGGATCCCATTACATGCACAAGATCGTGTTTTTACG------------CCTTTCATGCAGGCTGATAGTTCAACTTCAAGGAACTATGGTGGAACTGGCATTGGTTTAAGCATCAGCAAATGTTTAGCTGAACTTATGGGCGGTCAAATAAGTTTCACTAGCCGTCCATTT---------------------------------------------GTTGGGAGTACATTTACATTCTCAGCTGTCCTC---------------------------GCCTTT------------------------------------AAGGGAATGAAGGCTATTTTAGTAGATGGGAGACCTGTACGTGGAGCTGTCACACGATATCACCTTAACAGGTTGGGA------------ATA---------------------------------------------------------------------------------------------------------------------------------------------------------------------------------------------------------------------------------------------------------------------------------------------------------------------------GAGAATGACATCTGG------------------------------------------------------------------------------------------------------------------------------------------------------------------------------------------------------------------------------------------------------------------------------------------------------------------------------TTTGTGAAACCTATAAGGGCAAGCACAATTGCTTCTTGCCTTCAACAGTTGCTA---------------CTGATTGGGAAGAATATATTGATTGTAGATGATAATAAAGTCAATCTCAGGGTTGCTGCAGCTGCGCTCAAGAAATATGGTGCCAAAGTTCATTGTGTTGAAAGCGGCAAAGATGCAGTCTCCTTACTTCAACAACACTGC------------------TTTGATGCATGCTTTATGGATGTTCAGATGCCAGAGATGGATGGGTTTGAGGCAACTAGACAAATAAGGCAAATGGAG---------------------------------------------------------------------------------------------------------------------------------------------------------------------------------------------------------------------------------------------------------------------------------------CATTTGCCTGTTCTGGCAATGACCGCAGATGTCATTCAGGCGACATATGAAGAATGTATAAAATCGGGAATG---------------------------------------------------GATGGTTATGTGTCCAAA------------CCTTTCGAC------------GAGGAGCAGTTATAC---------------------------------CAAGCTGTC------TTAGTG---------------------------------------------------------------------------------------------------------------------------------------------------------------------------------------------------------------------------------------
>OrygluCHK03
------------------------------------------------------------------------------------------------------------------------------GCGTGCGCGGCGGCCTTTCACTGGCACCTGCGTCGGGAGACCATGGACCGCGCCGAG---GAGCGGCTCGTCAGCATGTGCGAGGAG------CGG---------GCGAGGATGCTGCAGGAGCAGTTCGGCGTCACCGTCAACCACGTCCACGCCCTCGCCATCCTCATCTCCACCTTCCATTTCGAGAAGTTCCCGTCCGCCATCGAC------------------------------------------------CAGGATACATTTGCAAAGTACACGGCAAGGACATCGTTTGAGCGCCCACTGCTGAATGGAGTGGCATATGCGCAGCGTATCTTCCATCACGAGAGGGAAATGTTTGAGAACCAGCAGGGATGGATTATGAAGACGGAGTATGCCCCGGTGATTTTTTCA------------CGTATCGACATGATGTCTGGGGAG---------------------------------------------------------------------GAGGAC---------CGGGAAAACATCTTACGTGCAAGGGCTACCGGCAAAGCTGTGTTGACAAACCCATTCAGGTTG---------CACTTGGGGGTAGTTCTCACTTTTGCTGTGTAT---------GGTCTAGCTGCTGATGCATCAGTTGAGGAGCGTGTGGAAGCAACTGCTGGTTTGGTTGTTGTGGTCTCATCAAATCAAATCCCTACTAACAGATATCTTGGTGGAGCTTTTGATGTGGAGTCACTCGTGGAAAATTTGCTGAGTAAACTTGCTGGC---TATGATGTC---------------CCTTTCAGGGCGCATGAAATGAGGTGCAGGTATAGGCAA------------------ACTAATCCTTTGGGAACTTTTGTTATATGGATGCTTGTGGGGTATATAATTTGTGCCGCATGGTCTCGCTATGATAAAGTTTCAGAGGATTGTAGAAAGATGGAAGAGCTC---------------------AAAACTCAAGCGGAAGCTGCTGATGTTGCTAAGTCC---CAGTTTCTGGCAACTGTATCCCATGAGATCAGAACACCTATGAATGGCGTCCTT---------------------------------------------------------GGAATGCTCGACATGCTCTTGGGGACAGATCTGAGTATGACTCAGAAGGATTATGCTCAGACAGCCCAGATGTGTGGCAGAGCATTGATAACACTGATAAATGATGTACTTGATCGGGCTAAGATTGAAGCAGGGAAATTGGAGCTTGAG---GCAGTGCCATTTGACCTGCGGTCTCTCATGGATGATGTGATCTCCTTATTTTCTTCAAAATCAAGAGAGAAGTGCATTGAG---------------CTTGCAGTGTTTGTATGTGATGATGTTCCAAAAGTTGTTATTGGAGATCCATGGAGATATCGACAAATACTGACAAATTTGGTGGGAAACGCAGTCAAA------------------------TTCACAGAACGGGGC------CATGTATTTGTGCGAGTC------------------TGCCTG------------------------------------------------------------------------------------------------------------------------------------------------------------------------------------------------------------------------ACCTTGATGATAAGTATTGAGGATACAGGTGTTGGGATCCCATTACATGCACAAGATCGTGTTTTTACG------------CCTTTCATGCAGGCTGATAGTTCAACTTCAAGGAACTATGGTGGAACTGGCATTGGTTTAAGCATCAGCAAATGTTTAGCTGAACTTATGGGCGGTCAAATAAGTTTCACTAGCCGTCCATTT---------------------------------------------GTTGGGAGTACATTTACATTCTCAGCTGTCCTC---------------------------GCCTTT------------------------------------AAGGGAATGAAGGCTATTTTAGTAGATAGGAGACCTGTACGTGGAGCTGTCACACGATATCACCTTAACAGGTTGGGA------------ATA---------------------------------------------------------------------------------------------------------------------------------------------------------------------------------------------------------------------------------------------------------------------------------------------------------------------------GAGAGTGACATCTGG------------------------------------------------------------------------------------------------------------------------------------------------------------------------------------------------------------------------------------------------------------------------------------------------------------------------------TTTGTGAAACCTATAAGGGCAAGCACAATTGCTTCTTGCCTTCAACAGTTGCTA---------------CTGATTGGGAAGAATATATTGATTGTAGATGATAATAAAGTCAATCTCAGGGTTGCTGCAGCTGCGCTCAAGAAATATGGTGCCAAAGTTCATTGTGTTGAAAGCGGCAAAGATGCAGTCTCCTTACTTCAACAACACTGC------------------TTTGATGCATGCTTTATGGATGTTCAGATGCCAGAGATGGATGGGTTTGAGGCAACTAGACAAATAAGGCAAATGGAG---------------------------------------------------------------------------------------------------------------------------------------------------------------------------------------------------------------------------------------------------------------------------------------CATTTGCCTGTTCTGGCAATGACCGCGGATGTCATTCAGGCGACATATGAAGAATGTATAAAATCGGGAATG---------------------------------------------------GATGGTTATGTGTCCAAA------------CCTTTCGAC------------GAGGAGCAGTTATAC---------------------------------CAAGCTGTC------TTAGTG---------------------------------------------------------------------------------------------------------------------------------------------------------------------------------------------------------------------------------------
>OrypunCHK02
------------------------------------------------------------------------------------------------------------------------------GCGTGCTCGGCGGCCGTGCACTGGCACCTGCGGCGGGAGACCATGGACCGGGCGGAG---GAGCGGCTCGTCAGCATGTGCGAGGAG------CGG---------GCGAGGATGCTGCAGGAGCAGTTCGGCGTCACCGTCAACCACGTCCACGCGCTCGCCATCCTCATCTCCACCTTCCATTTCGAGAAGTTCCCCTCCGCCATCGAC------------------------------------------------CAGGATACATTTGCAAAGTACACGGCAAGGACATCGTTTGAGCGCCCATTGCTGAATGGAGTGGCATATGCGCAGCGTATCTTCCATCATGAGAGGGAAATGTTTGAAAACCAGCAGGGATGGATTATGAAGACGGAGTATGCCCCGGTGATTTTTTCA------------CGTATCGACATGATGTCTGGGGAG---------------------------------------------------------------------GAGGAC---------CGGGAAAACATCTTACGTGCAAGGGCTACCGGCAAAGCTGTGTTGACAAACCCATTCAGGTTG---------CACTTGGGGGTAGTTCTCACTTTTGCTGTGTAT---------GGTCTAGCTGCTGATGCATCAGTTGAGGAGCGTGTGGAAGCAACTGCTGGTTTGGTTGTTGTGGTCTCATCAAATCAAATCCCTACTAACAGATATCTTGGTGGAGCTTTTGATGTGGAGTCACTCGTGGAAAATTTGCTGAGTAAACTTGCTGGC---TATGATGTC---------------CCTTTCAGGGCACATGAAATGAGGTGCAGGTATAGGCAA------------------ACTAATCCTTTGGGAGCTTTTGTCATATGGATGCTTGTGGGGTATATAATTTGTGCCGCATGGTCTCGCTATGATAAAGTTTCAGAGGATTGTAGAAAGATGGAAGAGCTC---------------------AAAACTCAAGCGGAAGCTGCTGATGTTGCTAAGTCC---CAGTTTCTGGCAACTGTATCCCATGAGATCAGAACACCTATGAATGGCGTCCTTAAACTTGAATATTGTCCAATCCTGTCATCTGATCTTAAATTTCTACCTTTTGATGTAGGAATGCTTGACATGCTCTTGGGGACAGATCTGAGTATGACTCAGAAGGATTATGCTCAGACAGCCCAGATGTGTGGCAGAGCATTGATAACACTGATAAATGATGTACTTGATCGGGCTAAGATTGAAGCAGGGAAATTGGAGCTTGAG---GCAGTGCCATTTGACCTGCGGTCTCTCATGGATGATGTGATCTCCTTATTTTCTTCAAAATCAAGAGAGAAGTGCATTGAG---------------CTTGCAGTGTTTGTATGTGATGATGTTCCAAAAGTTGTTATTGGAGATCCTTGGAGATATCGGCAAATACTGACAAATTTGGTGGGAAATGCAGTCAAA------------------------TTCACAGAACGGGGC------CATGTATTTGTGCGAGTC------------------TGCCTG------------------------------------------------------------------------------------------------------------------------------------------------------------------------------------------------------------------------ACCTTGATGATAAGTATTGAGGATACAGGTGTTGGGATCCCATTACATGCACAAGATCGTGTTTTTACA------------CCTTTCATGCAGGCTGATAGTTCAACTTCAAGGAACTATGGTGGAACTGGCATTGGTTTAAGCATCAGCAAATGTTTAGCTGAACTTATGGGCGGTCAAATAAGTTTCACTAGCCGTCCATTT---------------------------------------------GTTGGGAGTACATTTACATTCTCAGCTGTCCTC---------------------------GCCTTT------------------------------------AAGGGAATGAAGGCTATTTTGGTAGATGGGAGACCTGTACGTGGAGCTGTCACACGATATCACCTTAACAGGTTGGGA------------ATA---------------------------------------------------------------------------------------------------------------------------------------------------------------------------------------------------------------------------------------------------------------------------------------------------------------------------GAGAGTGACATCTGG------------------------------------------------------------------------------------------------------------------------------------------------------------------------------------------------------------------------------------------------------------------------------------------------------------------------------TTTGTGAAACCTATAAGGGCAAGCACAATTGCTTCTTGCCTTCAACAGTTGCTA---------------CTGATTGGGAAGAATATATTGATTGTAGATGATAATAAAGTCAATCTCAGAGTTGCTGCAGCTGCGCTCAAGAAATATGGTGCCAAAGTTCATTGTGTTGAAAGTGGAAAAGATGCAGTCTCCTTACTTCAACAACACTGC------------------TTTGATGCATGCTTTATGGATGTTCAGATGCCAGAGATGGATGGGTTTGAGGCAACTAGACAAATAAGGCAAATGGAG---------------------------------------------------------------------------------------------------------------------------------------------------------------------------------------------------------------------------------------------------------------------------------------CATTTGCCTGTTCTGGCAATGACTGCGGATGTCATTCAGGCGACATATGAAGAATGTATAAAATCGGGAATG---------------------------------------------------GATGGTTATGTGTCCAAA------------CCCTTCGAT------------GAAGAGCAGTTATAC---------------------------------CAAGCTGTC------TTAGTG---------------------------------------------------------------------------------------------------------------------------------------------------------------------------------------------------------------------------------------
>OrybraCHK04
---------------------------------------------------------------------------------------------------------------------------------------------------------------------------------------------------------ATGTGCGAGGAG------CGG---------GCGAGGATGTTGCAGGAGCAGTTCGGCGTCACCGTCAACCACGTCCGCGCGCTCGCCATCCTCATCTCCACCTTCCATTTCCAGAAGGTCCCGTCCGCCATCGAC------------------------------------------------CAGGATACATTTGCAACGTACACGGCAAGAACATCATTTGAACGCCCAGTGCTGAATGGAGTGGCTTATGCACAACGTATCTTCCATCATGAAAGGGAAATGTTTGAGAGCCAGCAGGGATGGATTATGAAGACGGAGTATGCCCCAGTGATTTTTTCA------------CGTATCGACATGATGTCTGGGGAG---------------------------------------------------------------------GAGGAC---------CGGGAAAACATCATACGTGCAAGGGCTACTGGCAAAGCTGTGTTGACAAACCCATTCAGGCTG---------CACTTGGGGGTAGTCCTCACTTTTGCTGTGTAT---------GGTCTAGCCGCTGATGCATCAGTTGAGGAGCGGGTGGAAGCAACTGCTGGA------------------------------------------TATCTTGGTGGAGCCTTTGATGTGGAGTCACTCGTTGAAAATTTGCTGAGTAAACTTGCTGGC---TATGATGTC---------------CCGTTCAGGAGGCATGAAATGAGATGCAGGTATAAGCAA------------------ACTAATCCTTTGGGAGCATTTGTCATATGGATGCTTGTTGGGTATATAATTTGTGCCGCATGGACTCGGTATGACAAAGTTTCAGAGGATTGTAGAAAGATGGAAGAGCTA---------------------AAAACTCAAGCAGAAGCTGCTGATGTTGCTAAGTCC---CAGTTTCTAGCCACTGTATCTCATGAGATCAGAACACCAATGAATGGCGTCCTT---------------------------------------------------------GGAATGCTCGACATGCTTTTAGGGACAGATCTGACTATGACTCAGAAGGATTATGCTCAGACTGCCCAGATGTGTGGAAGAGCATTGATAACACTTATAAATGATGTACTTGATCGGGCTAAGATTGAAGCAGGAAAGTTGGAGCTTGAG---GCAGTACCTTTTGACCTACGGTCTCTCATGGATGATGTCATCTCCTTGTTTTCTTCAAAATCCAGAGAGAAGTGCATTGAG---------------CTTGCAGTGTTTGTATGTGATGATGTTCCAAAAGTTGTTATTGGAGATCCTTGGAGGTTTCGACAGATACTGACAAATTTGGTGGGAAACGCGGTCAAA------------------------TTCACAGAGCGGGGC------CATGTATTTGTGCGGGTC------------------TGCCTG------------------------------------------------------------------------------------------------------------------------------------------------------------------------------------------------------------------------ACCTTGATGATAAGTATTGAGGACACAGGTGTTGGGATCCCGTTGCATGCTCAAGATCGTGTTTTTACA------------CCTTTCATGCAGGCTGATAGTTCAACATCAAGGAACTATGGTGGAACTGGCATAGGTTTAAGCATTAGCAAATGTTTAGCTGAACTTATGGGTGGGCATATAAGTTTCACTAGCCGTCCATTT---------------------------------------------GTTGGGAGTACATTTACATTCTCAGCTGTCCTC---------------------------GCCTTT------------------------------------AAGGGAATGAAGGCCATTTTGGTAGATGGGAGACCTGTGCGTGGAGCTGTCACACGATATCACCTTAACAGGTTGGGA------------ATT---------------------------------------------------------------------------------------------------------------------------------------------------------------------------------------------------------------------------------------------------------------------------------------------------------------------------GAGAGTGACATCTGG------------------------------------------------------------------------------------------------------------------------------------------------------------------------------------------------------------------------------------------------------------------------------------------------------------------------------TTTGTGAAACCTATAAGGGCAAGCACAATTGCTTCTTGCCTTCAACAGTTGTTA---------------CTTATTGGAAAGAATATATTGATTGTAGATGATAATAAAGTTAATCTCAGAGTTGCTGCCGCTGCGCTGAAGAAATATGGTGCCAAAGTTCATTGTGTCGACAGTGGCAAAGATGCAGTCTGCTTGCTTCAACAACACTGC------------------TTTGATGCATGCTTTATGGATGTTCAGATGCCAGAGATGGACGGATTTGAGGCAACTAGACAAATAAGGCAAATGGAA---------------------------------------------------------------------------------------------------------------------------------------------------------------------------------------------------------------------------------------------------------------------------------------CATTTACCTATTCTGGCAATGACTGCGGATGTTATTCAGGCGACATATGAAGAGTGTATAAAATCGGGAATG---------------------------------------------------GATGGGTATGTGTCCAAA------------CCCTTCGAT------------GAAGAGCAGTTATAC---------------------------------CAAGCTGTC------TTAGTG---------------------------------------------------------------------------------------------------------------------------------------------------------------------------------------------------------------------------------------
>SetitaCHK01
------------------------------------------------------------------------------------------------------------------------------GCGTGCTCGGCGGCGATGCACTGGCACCTGCGCCGGGAGAGCTTGGACCGCGCCGAG---GAGCGGCTCGTCAGCATGTGCGAGGAG------AGG---------GCCAGGATGCTGCAGGAGCAGTTCGGGGTCACCGTCAATCACGTCCACGCGCTCGCAATTCTCATCTCCACATTCCACTTCGAGAAGTTCCCCTCCGCCATCGAC------------------------------------------------CAGGAAACTTTTGCAAAATACACGGGAAGGACATCATTTGAGCGGCCACTGCTGACTGGTGTGGCATATGCTCAGCGTGTTTTCCATCATGAGAGGGAAATGTTTGAAAGCCAGCAGGGATGGATTATGAATACGGAATACGCCCCAGTGATTTTCTCC------------CGCATCGACATGATGTCTGGAGAG---------------------------------------------------------------------------------------------------AGAAGAATTTGCTGTGGGCTGTCAATAATTATG------------------------CATCTA---------------------------------------------------------------------------------------------------------------------------------TATCTTGGTGGAGCCTTTGATGTGGAGTCACTTGTGGAGAATTTGCTGAGCAAACTAGCTGGC---TACGATGTC---------------CCATTTAGGAAGCATGAAATGAGGTGCAGGTATAGAGAA------------------ACTAATCCTTTGGGCACGTTTGTCATATGGATGCTTCTGGGGTATATCATTTGTGCTGCGTGGTCTCGATATGACAAAGTTTCAGAAGATTGTAGAAAGATGGAAGAACTC---------------------AAAACTCAGGCAGAAGCTGCTGATGTCGCGAAGTCT---CAGTTCCTGGCAACTGTATCACATGAGATCAGAACACCTATGAATGGCGTCCTT---------------------------------------------------------GGAATGCTGGATATGCTTTTGGGAACAGATCTGACCATGACTCAGAAGGATTATGCTCAGACCGCACAAATGTGTGGCAGAGCATTGATAACACTGATAAATGATGTCCTTGATCGAGCAAAGATTGAAGCTGGAAAGTTAGAGCTTGAG---GCTGTGCCTTTTGATCTGCGCTCTCTCATGGATGATGTTATTTCCTTGTTTTCTTCAAAGTCGCTGGAGAAGTGCATAGAG---------------CTTGCAGTATTTGTATGTGATGATGTTCCAAAGGTTGTTCTTGGGGACCCTTGGAGGTTTCGACAGATATTGACAAATTTGGTGGGCAATGCAGTCAAA------------------------TTCACAGAACGGGGT------CATGTATTTGTTCGGGTC------------------TGTTTG------------------------------------------------------------------------------------------------------------------------------------------------------------------------------------------------------------------------ACATTGGCAATAAGCATTGAGGACACTGGTGTTGGGATACCATTGCAGGCACAAGATCGTGTTTTCACA------------CCTTTTATGCAGGCTGATAGTTCAACTTCAAGGAACTATGGTGGTACTGGCATTGGTTTAAGCATCAGCAAGTGTCTAGCTGAACTTATGGGCGGGCAGATAAGTTTCACCAGCCGCCCTTTT---------------------------------------------GTTGGAAGTACATTCACATTCTCAGCTACACTG---------------------------GCTTTT------------------------------------AAGGGAATGAAGGCCATCTTGGTTGATGGGAGACCTGTACGTAGTGCTGTCACAAGATATCACCTTAAGAGGTTGGGA------------ATA---------------------------------------------------------------------------------------------------------------------------------------------------------------------------------------------------------------------------------------------------------------------------------------------------------------------------GAGAGTGACTTCTGG------------------------------------------------------------------------------------------------------------------------------------------------------------------------------------------------------------------------------------------------------------------------------------------------------------------------------TTTGTCAAGCCTTTAAGAGCAAGCACAATTGCTTCATGTATTCAGCAGCTGCTC---------------CTGGTTGGGAAGAACATATTGATCGTAGATGATAATAAGGTCAATCTCAGAGTTGCTGCAGCTGCACTAAAAAAGTATGGTGCTAAGGTCCATTGTGTCGAAAGTGGCAAGGATGCTATCAGTCTACTTCAACCTCATTGC------------------TTCGACGCATGTTTTATGGATGTTCAGATGCCAGAGATGGATGGGTTTGAGGCAACCAGACAAATAAGGCAAATGGAG---------------------------------------------------------------------------------------------------------------------------------------------------------------------------------------------------------------------------------------------------------------------------------------CATTTGCCTGTTCTGGCAATGACAGCCGATGTTATCCAGGCAACTTATGAAGAGTGTTTAAAATCGGGAATG---------------------------------------------------AATGGATATGTGTCAAAA------------CCCTTCGAT------------GAAGAGCAACTATAC---------------------------------CAAGCAGTC------TATGTA---------------------------------------------------------------------------------------------------------------------------------------------------------------------------------------------------------------------------------------
>SorbiCHK03
------------------------------------------------------------------------------------------------------------------------------GCCGGCGCCGCGGTGATGCACTGGACCCAGCGCCGGCAGAGCATGGACCGCGCCGAG---GAGCGCCTCGTCAGCATGTGCGAGGAG------AGG---------GCCAGGATGCTGCAGGAGCAGTTTGGAGTCACCGTCAACCACGTCCACGCGATCGCCATTCTCATCGCCACCTTCAACTACGAGAAGTCCCCTCCAGCCATCGAC------------------------------------------------CCGGACACTTTTGCAACATACACGGCAAGGACATCATTTGAGCGACCCCTGCTGAATGGGGTGGCATACGCACAGCGTGTCTTCCATCATGAGAGGGAAATGTTTGAAAGCCAGCAGGGATGGATTATGAATACGGAATACGCCCCAGTGATTTTCTCT------------CGCATTGACATGATGTCTGGGGAG---------------------------------------------------------------------GAGGAC---------CAAGAAAACATTTTGCGGGCCAGGACTACTGGCAAAGCTGTGTTAACAAACCCATTCCGTTTG---------CACTTGGGAGTAGTTCTCACTTTTGCTGTGTAC---------GATCTCCCTGCTGATGCATCAGTTGAGCAACGTGTGGAAGCAACTATTGGA------------------------------------------TATCTTGGTGGAGGATTCGATGTGGAGTCACTTGTGGAAAATTTGCTAAGCAAACTTGCTGGC---TATGATGTC---------------CCATTTAGGAGGCATGAAATGAGGTGCAGGTATAGACAA------------------ACCAATCCTTTAGGCTTATTTGTCATATGGATGCTTCTGGGGTATAGCATTGCCGCTGCATATTCTAGATATGACAAAGTTACAGAAGATTGTAGAAAGATGGAAGAGCTA---------------------AAAACTCAGGCAGAAGCTGCTGATGTTGCAAAGTCT---CAGTTCCTGGCAACTGTCTCACATGAGATCAGAACACCTATGAATGGCGTCCTT---------------------------------------------------------GGAATGCTGGATATGCTTTTAGGAACAGATTTAACTATGACACAGAAGGATTATGCTCAAACTGCTCAAATGTGTGGCAGAGCATTGATAACACTGATAAATGATGTGCTTGATCGAGCAAAGATTGAAGCTGGAAAGTTAGAGCTTGAA---GCGGTGCCTTTTGACCTGCGTTCTCTCATGGATGATGTTATTTCCTTGTTTTCTTCAAAGTCACGAGAGAAGTGCATTGAG---------------CTTGCAGTATTTGTATGTGACGATGTTCCGAAGGTTGTTCTTGGAGATCCTTGGAGGTTTCGACAGATACTGACAAATTTGGTCGGGAATGCAGTCAAA------------------------TTCACGGAAAGAGGT------CATGTATTTGTGCGGGTC------------------TGTTTG------------------------------------------------------------------------------------------------------------------------------------------------------------------------------------------------------------------------ACACTAGCGATAAGTATTGAGGACACAGGTGTTGGGATACCATTGCAAGCACAGGATCGTGTGTTTACA------------CCTTTTATGCAGGCTGATAGTTCAACTTCAAGGAATTATGGTGGTACTGGCATTGGTCTAAGTATCAGCAAGTGTCTAGCTGAACTTATGGGTGGGCAGATAAGTTTCACCAGCCGTCCTTTT---------------------------------------------GTTGGAAGCACATTCACATTCTCAGCCACGCTG---------------------------GCTTTT------------------------------------AAGGGAATGAAGGCCATCTTGATAGATGGGAGACCTGTACGTAGTGCTGTTACAAAATATCACCTCAAGAGGTTGGGA------------ATA---------------------------------------------------------------------------------------------------------------------------------------------------------------------------------------------------------------------------------------------------------------------------------------------------------------------------GAGAGTGACTTCTGG------------------------------------------------------------------------------------------------------------------------------------------------------------------------------------------------------------------------------------------------------------------------------------------------------------------------------TTTGTGAAGCCTATAAGGGCAAGCACAATTGCTTCATCTATTCAACAACTGCTC---------------CTGGTTGGGAAGAACATATTGGTCGTAGATGATAATAAAGTCAATCTCAGAGTTGCTGCAGCTGCACTAAAGAAGTACGGTGCTAATGTTAGCTGTGTTGAAAGTGGCAAGGATGCTATCAGTCTACTTCAACCCCATTCC------------------TTTCATGCATGTTTTATGGATGTTCAGATGCCAGAGATGGATGGGTTTGAGGCAACCAGACAAATAAGGCAAATGGAG---------------------------------------------------------------------------------------------------------------------------------------------------------------------------------------------------------------------------------------------------------------------------------------CGTTTGCCTGTTCTGGCAATGACAGCCGATGTTATCCAGGCAACTTATGAAGAGTGTATAAAATCGGGTATG---------------------------------------------------GATGGATATGTATCTAAA------------CCCTTCGAC------------GAGGAGCAGCTATGC---------------------------------CAAGTAGTC------TTAGTA---------------------------------------------------------------------------------------------------------------------------------------------------------------------------------------------------------------------------------------
>ZeamaCHK01
------------------------------------------------------------------------------------------------------------------------------GTCTGCTCCGCGGTGATGCACTGGACCCTGCGCCGGGACAGCATGGACCGCGCCGAG---GAGCGCCTCGTCAGCATGTGCGAGGAG------AGG---------GCCAGGATGCTGCAGGAGCAGTTCGGGGTCACCGTCAACCACGTCCACGCCATCGCCATTCTCATCTCCACCTTCAACTTCGAGAAGTCCCCTCCAGCCATCGAC------------------------------------------------CAGGACACCTTTGCAAAATACACGGCAAGGACATCATTTGAGCGACCACTGCTCAATGGGGTGGCATTCGCACAGCGTGTATTCCATCATGAGAGGGAAATGTTTGAAAGCCAGCAGGGATGGGTTATGAATACGGAATACGCCCCAGTGATTTTCTCT------------CGCATTGACATGATGTCTGGGGAG---------------------------------------------------------------------GAGGAC---------CGAGAAAACATTTTCCGGGCCAGGACTACTGGCAAAGCTGTGTTAACAAACCCATTCCGGTTG---------CACTTGGGAGTAGTTCTCACGTTTGCTGTGTAC---------GATCTCCCTGCTGATGCATCAGTTGAGCAACGTGTGGAAGCAACTATTGGA------------------------------------------TATCTTGGTGGAGCCTTTGATGTGGAGTCACTTGTGGAGAATTTGTTGAGCAAACTTGCTGGC---TATGATGTC---------------CCATTTAGGAAGCATGAAATGAGATGCAGGTATAGACAA------------------ACCAATCCTTTGGGCACATTTGTCATATGGATGCTTCTAGGGTATAGCATTGCTGCTGCATATTCTCGATATGACAAAGTTACTGAAGATTGCAGAAAGATGGAAGAGCTA---------------------AAAACACAGGCAGAAGCTGCTGATGTTGCAAAATCT---CAGTTCCTGGCAACTGTGTCACATGAGATCAGAACACCTATGAATGGCGTCCTT---------------------------------------------------------GGAATGCTGGATATGCTTTTAGGAACAGATCTAACTATGACACAGAAGGATTATGCTCAAACTGCTCAAATGTGTGGCAGAGCATTGATTACACTGATAAATGATGTCCTTGATCGAGCAAAGATCGAGGCTGGAAAGTTAGAGCTTGAA---GCGGTGCCTTTTGACCTGCGTTCTCTCATGGATGATGTTGTTTCCTTGTTTTCTTCAAAGTCACGGGAGAAGTGCATTGAG---------------CTTGCAGTATTTGTATGTGACAATGTTCCAAAGGTTGTTATTGGAGATCCTTGGAGGTTTCGACAGATATTGACAAATTTGGTCGGGAATGCAGTCAAA------------------------TTCACAGAACGAGGT------CATGTATTTGTGCGGGTC------------------TGTTTG------------------------------------------------------------------------------------------------------------------------------------------------------------------------------------------------------------------------ACACTAGCAATAAGTATTGAGGACACAGGTGTCGGGATACCACTGCAAGCACAAGATCGTGTTTTTACA------------CCGTTTATGCAGGCTGACAGTTCAACTTCAAGGAATTATGGCGGTACTGGCATCGGTTTAAGCATCAGCAAGTGTCTAGCTGAACTTATGGGTGGGCAGATAAGTTTCACTAGCCATCCTTCT---------------------------------------------GTTGGAAGCACGTTCACTTTCTCAGCCACACTG---------------------------GCTTTT------------------------------------AAGGGAATGAAGGCCATCTTGGTAGATGGGAGACCTGTACGTAGTGCTGTTACAAGATATCACCTCAAGAGGTTGGGA------------ATA---------------------------------------------------------------------------------------------------------------------------------------------------------------------------------------------------------------------------------------------------------------------------------------------------------------------------GAGAGTGACTTCTGG------------------------------------------------------------------------------------------------------------------------------------------------------------------------------------------------------------------------------------------------------------------------------------------------------------------------------TTTGTGAAGCCTATAAGGGCAAGCACAATCGCTTCATCTATTCAACAACTGCTC---------------CTGGTTGGGAAGAATATATTGGTCGTAGACGATAATAAAGTCAACCTCAGAGTTGCTGCGGCTGCACTCAAGAAATATGGTGCTAATGTTAGCTGTGTTGAAAGCGGCAAGGATGCTATCAGTCTACTTCAACCCCATCGC------------------TTCGATGCATGTTTTATGGATGTTCAGATGCCAGAGATGGACGGGTTTGAGGCAACCGGACAAATAAGGCAAATGGAG---------------------------------------------------------------------------------------------------------------------------------------------------------------------------------------------------------------------------------------------------------------------------------------CATCTGCCTGTTCTGGCAATGACAGCCGATGTTATCCAGGCAACTTACGAAGAGTGCATAAAATCGGGAATG---------------------------------------------------GATGGATACGTATCTAAA------------CCCTTCGAC------------GAGGAGCAGCTATAC---------------------------------CAAGCAGTC------TTGGTA---------------------------------------------------------------------------------------------------------------------------------------------------------------------------------------------------------------------------------------
>ZeamaCHK02
------------------------------------------------------------------------------------------------------------------------------GCTTGCTCCGCGGTGATGCACTGGACCATGCGCCGGGAGAGCATGGACCGCGCCGAG---GAGCGCCTCGTCAGCATGTGCGAGGAG------AGG---------GCCAGGATGCTGCAGGAGCAGTTCGGGGTCACCGTCAACCACGTCCACGCGATCGCCATTCTCATCGCCACCTTCAACTACGATAAGTCCCCTTCCGCTATCGAC------------------------------------------------CAGGACACTTTTGCAAAATACACGGCAAGGACATCATTTGAGCGACCGCTACTCAATGGGGTGGCATATGCACAGCGTGTATTCCATCATGAGAGGGAAATGTTTGAAAGCCAGCAGGGATGGATTATGAATACAGAATATGCTCCAGTGATTTTCTCT------------CGCATTGACATGATGTCTGGAGAG---------------------------------------------------------------------GAGGAC---------CGAGAAAACATTTTGCGGGCCAGGACTACTGGCAAAGCTGTGTTAACAAACCCATTTCGGTTG---------CACTTGGGAGTAGTTCTCACTTTTGCTGTGTAC---------GATCTCCCCGCTGATGCATCAGTTGAGCAACGTGTGGAAGCAACTATTGGA------------------------------------------TATCTTGGTGGAGCGTTTGATGTGGAGTCACTTGTGGAGAATTTGCTGAGCAAACTTGCTGGC---TATGATGTC---------------CCGTTTAGGAGGCATGAAATGAGGTGCAGGTATAGACAA------------------ACCAATCCTTTGGGCACATTTGTCATATGGATGCTTCTGGGGTATAGCATTGCCGCTGCATATTCTCGATATGACAAAGTTACAGAAGATTGTAGAAAGATGGAAGAGCTA---------------------AAAACGCAGGCAGAAGCTGCTGATGTTGCAAAGTCT---CAGTTCCTGGCAACTGTGTCACATGAGATCAGAACACCTATGAATGGCGTCCTT---------------------------------------------------------GGAATGCTGGATATGCTTTTAGGAACAGATCTAACTATGACACAGAAGGATTATGCTCAAACTGCTCAAATGTGTGGCAGAGCATTGATAACGTTGATAAATGATGTCCTTGATCGAGCAAAGATTGAAGCTGGAAAGTTAGAGCTTGAA---GCGGTGCCTTTTGACCTGCGTTCTCTCATGGATGATGTTATTTCCTTATTTTCTTCAAAGTCACGGGAGAAGTGCATTGAG---------------CTTGCAGTATTTGTATGTGACAATGTTCCGAAGGATGTTCTTGGAGATCCTTGGAGGTTTCGGCAGATACTAACAAATTTGGTCGGCAATGCAGTCAAA------------------------TTCACAGAACGGGGT------CATGTATTTGTGCGGGTC------------------TGTTTG------------------------------------------------------------------------------------------------------------------------------------------------------------------------------------------------------------------------ACACTAGCGATAAGTATTGAGGACACAGGTGTTGGGATACCATTGCAAGCACAAGATCGTGTTTTTACA------------CCGTTTATGCAGGCTGATAGTTCAACTTCAAGGAATTATGGTGGTACTGGCATCGGTTTAAGCATTAGCAAGTGCCTAGCTGAACTTATGGGTGGGCAGATAAGTTTTGTCAGCCGTCCTTTT---------------------------------------------GTTGGAAGTACATTCACTTTCTCCACCACACTG---------------------------GCTTTT------------------------------------AAGGGAATGAAGGCCATCTTGATAGATGGGAGACCTGTACGTAGTGCTGTTACAAGATATCACCTCAAGAGGTTGGGA------------ATA---------------------------------------------------------------------------------------------------------------------------------------------------------------------------------------------------------------------------------------------------------------------------------------------------------------------------GAGAGTGACTTTTGG------------------------------------------------------------------------------------------------------------------------------------------------------------------------------------------------------------------------------------------------------------------------------------------------------------------------------TTTGTGAAGCCTATAAGGGCAAGCATGATTGCTTCATCTATTCAACAACTGCTC---------------CTGGTTGGGAAGAATATATTGGTAGTAGATGATAATAAAGTCAATCTTAGAGTCGCTGCAGCTGCACTCAAAAAGTACGGTGCTAATGTTAGCTGTGTTGAGAGTGGCAAAGATGCTATCAGTCTACTTCAACCCCATTGC------------------TTTGACGCATGTTTTATGGATGTTCAGATGCCAGAGATGGATGGGTTTGAGGCAACAAGACAAATAAGGCAAACAGAG---------------------------------------------------------------------------------------------------------------------------------------------------------------------------------------------------------------------------------------------------------------------------------------CATTTGCCTGTTTTGGCGATGACAGCCGATGTTATCCAGGCAACTTACGAGAAGTGTATAAAATCGGGAATG---------------------------------------------------GATGGATACGTGTCTAAA------------CCCTTCGAC------------GAGGAGCAGCTATAC---------------------------------CAAGCAGTC------TTAATA---------------------------------------------------------------------------------------------------------------------------------------------------------------------------------------------------------------------------------------
>PsemenCHK02
------------------------------------------------------------------------------------------------------------------------------TTAGTCTCTATGTGGATTTTCTATTCCATGAATTCTGATATTATTGAACGTCGCAAG---GAAACATTGGCAAGCATGTGCGATGAA------CGT---------GCCAGAATGCTGCAGGACCAGTTTTCTGTGAGCATGAATCATGTGCATGCTCTGGCGATTTTAGTTTCCACTTTCCATCACAGGAAGCATCCATCGACTATTGAT------------------------------------------------CAGAAAACTTTTGCTGAATACACTGCAAGAACCGCTTTTGAGAGGCCTCTCATGAGTGGTGTTGCCTATGCTCATAGAGTTCTTCATTCAGAGAGGGAACGGTTTGAAAAGCAGCAAGGTTGGACAATCAAAACTGAATATGCACCTGTAATATTCTCG------------TCCCTTGATATGATGTCTGGAGAG---------------------------------------------------------------------GAGGAC---------CATGAAAATATAGTGCGAGCTAGAGCAACTGGGAAAGGAGTCCTTACAAGTCCTTTTCGACTA---------CACCTTGGAGTTGTTTTGACATTTCCTGTCTAT---------GATCTTCCTCCAGATGCTACACCAGAGGAGCGTAATCGTGCTACTGCTGGG------------------------------------------TACCTGGGTGGAGCATTTGATGTGGAGTCATTAGTGGAGAACTTACTACGCCAACTTGCTGGT---TATGATATT---------------CCGTTCCGAAGGCATGTGGTGCATTGTCGGTTTTATGAG------------------ACAACTTCACTTGGAATACTTGTGATTGCTGTGTTAGTTGGTCACATAATATATGCTGCAGTAAACCGCATTGCCAAAGTGGAAGAGGACTTCCGTAAAATGGAGGAGTTG---------------------AAAAAGCAGGCTGAAGCAGCAGATATTGCCAAATCT---CAGTTTCTTGCTACTGTTTCCCATGAGATCAGGACTCCCATGAATGGTGTTCTA---------------------------------------------------------GGAATGCTGCAGATGCTTATGGACACCGATCTTGATGCAACTCAACAGGACTATGCCCAAACTGCTAAAGCTAGTGGGAAAGCCCTCATAACTCTAATAAATGAAGTTCTTGATCAGGCCAAGATTGAGTCAGGCAAGCTAGAGCTTGAG---GAAGTTCCCTTTGATTTGCGATCCATTTTGGATGATGTTCTTTCTTTATTTTCTGGGAAGACTAGAGGCAAGGGCATTGAG---------------CTTGCAGTATTTGTCTCAGATCAGGTACCAGATATCGTTGTCGGGGACCCTGGGCGATTTCGACAAATCATTACAAATCTTGTTGGAAATTCTGTGAAA------------------------TTCACAGACAGAGGT------CATATATATGTTTGTGTC------------------CACCTG------------------------------------------------------------------------------------------------------------------------------------------------------------------------------------------------------------------------AATTTAGTTGTCAGTGTTGAGGATACAGGAGTTGGAATTCCCATACATGCACAAAGGCGTGTCTTTATG------------CCCTTCATGCAAGCAGACAGTTCTACTTCCCGCACATATGGAGGAACAGGCATAGGCTTAAGTATCAGCAAATGTCTGGTGGAGCTTATGAGTGGTGAGATGGGCTTTGAAAGCAGGCCAGGT---------------------------------------------GTTGGAAGCACATTCACATTCACGGTTGTACTT---------------------------ATTCTC------------------------------------AAAGGAATGAGAGCTGTCGTGGTGGATGGAAGACCTGTTCGAGCTGAAGTAACAAAATATCATTTACGAAGGCTTGGT------------GTG---------------------------------------------------------------------------------------------------------------------------------------------------------------------------------------------------------------------------------------------------------------------------------------------------------------------------GATAAGGAAGCATGG------------------------------------------------------------------------------------------------------------------------------------------------------------------------------------------------------------------------------------------------------------------------------------------------------------------------------GTGGTAAAACCTCTTAGAGCAAGCCTGATTGCAGCATGTCTCCAGCAAGCTTTG---------------CTGTTAGGGAAGAATATTTTGGTAGTAGATGATAACGGAGTGAATAGAAGAGTTGCAGCTGGTGCGCTGAAAAAGTACGGGGCAAAAGTAGAGAATGCAGAGAGTGGGAAGGCTGCAATAGCAATGCTTCAGCCACACAAG------------------TTTGATGCATGCTTCATGGATGTTCAAATGCCAGAAATGGATGGGTTTGAGGCTACTAGAAAAGTCCGCGATCTAGAA---------------------------------------------------------------------------------------------------------------------------------------------------------------------------------------------------------------------------------------------------------------------------------------CATGTACCAATTTTGGCAATGACTGCTGATGTTATCCAGGCAACACACGAGGAATGCTCTAGATGTGGAATG---------------------------------------------------GATGGCTATGTGTCAAAA------------CCATTTGAA------------GAGGAGCAACTATAT---------------------------------AGAGCAGTG------TTTTTT---------------------------------------------------------------------------------------------------------------------------------------------------------------------------------------------------------------------------------------
>PicabiCHK01
------------------------------------------------------------------------------------------------------------------------------ATAGTCTCTATGTGGATCTTCTATTCTATGAATTATGATATTATAGAACGTCGCAAG---GAAACATTGGCAAGCATGTGCGATGAG------CGT---------GCAAGAATGCTGCAGGACCAGTTTTCTGTGAGCATGAATCATGTGCATGCTTTGGCGATTTTAGTTTCCACTTTCCATCACAGGAAGCATCCATCGGCTATCGAT------------------------------------------------CAGAAAACTTTTGCTGAATACACTGCAAGAACTGCTTTTGAGAGGCCCCTCATGAGTGGCGTTGCCTATGCTCATAGAGTTCTTCATTCAGAGAGGGAGCAGTTTGAAAAGCAGCAAGGTTGGACAATCAAAACTGAATATGCACCTGCAATTTTCTCT------------TCCCTTGATATGATGTCTGGAGAG---------------------------------------------------------------------GAGGAC---------CATGAAAATATAGTGCGAGCTAGAGCAACTGGGAAAGGAGTGCTTACAAGTCCATTTAGACTA---------CACCTTGGAGTTGTTTTGACATTTCCGGTCTAT---------GATCTACCTCCAGATGCTACACCAGAGGAGCGTAATCGAGCAACTGCTGGG------------------------------------------TACCTGGGTGGAGCATTTGATGTAGAGTCATTAGTAGAGAACTTACTACGCCAACTTGCTGGT---TATGATATT---------------CCGTTCCGAAGGCATGTGATGCATTGTCGGTTTAATGAG------------------ACAACTTCACTTGGAATATTTGTGATTGCTGTGTTAGTTGGTCACATAATATACGCTGCAGTAAACCGCATTGCCAAAGTGGAAGAAGACTTTCGTAAAATGGAGGAGTTG---------------------AAAAAGCAGGCTGAAGCGGCAGATATTGCCAAATCT---CAGTTTCTTGCTACTGTTTCCCATGAGATCAGGACTCCCATGAATGGCGTTCTA---------------------------------------------------------GGAATGTTGCAGATGCTTATGGACACAGATCTTGATGCAACCCAACAAGACTATGCTCGAACTGCTCAAGCTAGTGGGAAGGCCCTCATAACTCTAATAAATGAAGTTCTTGATCAGGCCAAGATTGAGTCAGGCAAGCTAGAGCTTGAG---GAAGTTCCCTTTGATTTGCGATCCATTTTGGATGACGTTCTTTCTTTATTTTCTGGGAAGTCTAGAGACAAGGGCATTGAG---------------CTTGCAGTATTTGTCTCAGATCAGGTGCCAGATATTGTAGTTGGCGACCCTGGGCGATTTCGACAAATCATTACAAATCTTGTTGGAAATTCTGTTAAA------------------------TTCACAGAGAGAGGT------CATATATGTGTGTGCGTC------------------CACCTA------------------------------------------------------------------------------------------------------------------------------------------------------------------------------------------------------------------------AATTTAGTTGTTAGTGTTGAGGATACGGGAGTTGGAATTCCCATGCATGCACAAAGGCGCGTCTTTATG------------CGCTTCATGCAAGCAGACAGTTCTACTTCCCGCACGTATGGAGGAACAGGCATAGGTTTAAGTATCAGCAAATGTCTGGTGGAGCTTATGAGTGGTGAGATGAACTTTAAAAGCAGGCCAGGT---------------------------------------------GTTGGAAGCACATTCACATTCACAGTTGTACTT---------------------------ATTTTC------------------------------------AAAGGAATGAGAGCTGTTGTGGTGGATGGAAAACCTGTTCGAGCCGAAATAACAAAGTATCATTTGCGGAGGCTCGGT------------GTG---------------------------------------------------------------------------------------------------------------------------------------------------------------------------------------------------------------------------------------------------------------------------------------------------------------------------GATAAGGAAGCATGG------------------------------------------------------------------------------------------------------------------------------------------------------------------------------------------------------------------------------------------------------------------------------------------------------------------------------GTGGTAAAACCTCTTAGAGCAAGCCTGATCGCAGCATGTCTCCAGCAAGCTTTG---------------TTATTAGGGAAGAATATTTTGGTAGTAGATGATAACCGAGTGAATAGAAGAGTTGCAGCTGGTGCTCTGAAGAAGTACGGGGCAAAAGTGGAGAATGCAGAGAGTGGGAAGGCTGCAATAGCAATGCTTCAACCACACAAG------------------TTTGATGCGTGCTTCATGGATGTTCAAATGCCAGAAATGGATGGGTTTGAGGCTACTAGGCAAGTACGCAATATAGAA---------------------------------------------------------------------------------------------------------------------------------------------------------------------------------------------------------------------------------------------------------------------------------------CATGTTCTGATATTGGCAATGACAGCTGATGTAATCCAGGCAACTCATGAAGAGTGCTTAAGATGTGGAATG---------------------------------------------------GATGGTTATGTGTCGAAA------------CCCTTTGAA------------GAGGAACAACTGTAC---------------------------------AGAGCAGTA------TTTTTA---------------------------------------------------------------------------------------------------------------------------------------------------------------------------------------------------------------------------------------
>PintaeCHK02
------------------------------------------------------------------------------------------------------------------------------ATAGTCTCTATGTGGATTTTCTATTCCATGAATTATGATATTATAGAACGTCGCAAA---GAAACATTGGCAAGCATGTGCGATGAG------CGT---------GCAAGAATGCTGCAGGACCAGTTTTCCGTGAGCATGAATCATGTGCATGCTTTGGCTATATTAGTTTCCACTTTCCATCACAGGAAGCATCCATCGGCTATTGAT------------------------------------------------CAGAAAACTTTTGCTGAATACACTGCAAGAACTGCTTTTGAGAGGCCCCTCATGAGTGGTGTTGCTTATGCTCATAGAGTTCATCATTCAGAGAGGGAGCAGTTCGAAAAGTGGCAAGGTTGGACAATCAAAAGTGAATATGCACCCGCGATCTTCTTT------------TCCCTTGATATGTTGTCTGGAGAG---------------------------------------------------------------------GAGGAC---------CATGAAAATATAGTGCGGGCTAGAGCAACTGGGAAAGGAGTGCTTACAAGTCCATTTAGATTA---------CACCTTGGAGTTGTTTTGACATATCCAGTCTAT---------GATCTTCCTCCAGATGCTACACCAGAGGAACGTAACCGAGCAACTGCTGGG------------------------------------------TACCTGGGTGGAGCATTTGATGTAGAGTCATTAGTGGAGAACTTACTACGCCAACTTGCTGGT---TATGATATT---------------CCGTTCCGGAGACATGTGATGCATTGTCGGTTTAATGAG------------------ACAACATCACTTGGAATATTTGTGATTGCTGTGTTAGTTGGTCACATAATATATGCTGCAGTAAACCGCATTGCTAAAGTGGAAGAAGACTTTCGTAAAATGGAGGAGTTG---------------------AAAAAGCAGGCTGAAGCAGCAGATATTGCCAAATCT---CAGTTTCTTGCTACCGTATCCCATGAGATCAGGACTCCCATGAATGGTGTTCTA---------------------------------------------------------GGAATGCTGCAGATGCTTATGGATACAGATCTTGATGCAACCCAACAGGACTATGCTCGAACTGCTCAAGCCAGTGGGAAAGCCCTCATAGCTCTAATAAATGAAGTGCTTGACCAGGCCAAGATTGAGTCAGGCAAGCTAGAGCTTGAG---GAGGTTCCCTTTGATTTGAGATCCATTTTGGATGATGTTCTTTCTTTATTTTCTGGGAAGTCTAGAGACAAAGGCATTGAG---------------CTTGCAGTATTTGTCTCAGATCAGGTGCCAGATATGGTTGTTGGTGACCCTGGGAGATTTCGACAAATCATTACAAATCTTGTTGGAAACTCTGTTAAA------------------------TTCACAGAGAGAGGT------CATATATGTGTATGTGTT------------------CACCTA------------------------------------------------------------------------------------------------------------------------------------------------------------------------------------------------------------------------AATTTAGTTGTTAGTGTTGAGGATACGGGAGTTGGAATTCCCATACATGCACAAAGGCGTGTCTTTATG------------CGCTTCATGCAAGCAGACAGTTCTACTTCACGCACATATGGAGGAACAGGCATAGGTTTAAGCATCAGCAAGCGTTTGGTGGAGCTTATGAGTGGTGAGATGAGCTTTGAAAGCAAGCCAGCT---------------------------------------------GTTGGAAGCACATTCACATTCACAGTTGTACTT---------------------------ATTTTC------------------------------------AAAGGAATGAGAGCTGTTGTGGTGGATGGAAGACCTGTTCGAGCTGAAGTAACAAAGTATCATTTGCGGAGGCTTGGT------------GTG---------------------------------------------------------------------------------------------------------------------------------------------------------------------------------------------------------------------------------------------------------------------------------------------------------------------------GATAAGGAAGCATGG------------------------------------------------------------------------------------------------------------------------------------------------------------------------------------------------------------------------------------------------------------------------------------------------------------------------------GTGGTAAAACCTCTTAGAGCAAGCCTGATCGCAGCATGTCTCCAGCAAGCTTTG---------------CTATTAGGGAAGAATATTTTGGTAGTAGATGATAACAAAGTGAATAGAAGAGTTGCAGCTGCTGCTCTGAAGAAGTACGGGGCAAAAGTGGAGAATGCAGATAGTGGGAAGGATGCAATAGCAATGCTTCAGCCACACAAG------------------TTTGATGCATGCTTCATGGATGTTCAAATGCCAGAAATGGATGGGTTCGAGGCTACTCGGCAAGTACGTAATATAGAA---------------------------------------------------------------------------------------------------------------------------------------------------------------------------------------------------------------------------------------------------------------------------------------CATGTACCCATATTGGCAATGACAGCTGATGTAATCCAGGCAACTAATGAGGAGTGCACAAGATGTGGAATG---------------------------------------------------GATGGTTATGTGTCAAAA------------CCCCTTGAA------------GAAGAACAACTGTAC---------------------------------AGAGAAGTA------GTTTTG---------------------------------------------------------------------------------------------------------------------------------------------------------------------------------------------------------------------------------------
>EncbarCHK03
------------------------------------------------------------------------------------------------------------------------------GTAGTCTCTCTGTGGGCTTTCTATTCCATGAATACTGATATCATTGAACGTCGGAAG---GAAACATTAGCAAACATGTGTGATGAG------CGG---------GCAAGAATGCTACAAGACCAGTTTGCTGTGAGCATGAATCATGTGCATGCTTTGGCAATATTGGTTTCCACTTTCCATCACAGAAAGCAACCATCGGCCATTGAT------------------------------------------------CAGAAAACATTTGCTGAATATACTGCAAGAACTGCTTTTGAGAGGCCCCTACTAAGTGGGGTTGCATATGCACAAAAAGTTCTTCATTCAGAGAGGGAGCAGTTTGAAAGACAGCAAGGGTGGACTATCAAAATGGAATATGCACCTACAATCTTCTCA------------TGCCTTGACATGATGTCTGGAGAG---------------------------------------------------------------------GAGGAC---------CATGAAAACATATTGCGAGCTAGAGCTACTGGAAAGGGAGTCCTTACTAGCCCTTTTCGACTG---------CACCTTGGAGTTGTTCTGACATTTGCCGTCTAT---------GATCTTCCTTCAGATGCTACACCAGAGGAGCGCATTCAAGCAACGGCAGGG------------------------------------------TATTTGGGTGGAGCATTTGATGTAGAATCATTGGTGGATAACTTACTGCATCAACTTGCTGGT---TATGATATT---------------CCGTTGCGGAAGCATGTGATGCATTGCAGGTTCAACAAG------------------ACAACTTCCGTTGGAATACTTGTGATTGCTGTGTTAGTTGGACATATAATACATGCCGCAGTAAACCGTATTGCGAAAGTAGAGGAGGACTTTCGTAAAATGGAGGAGTTG---------------------AAAGTGCGGGCTGAAGCTGCTGATATTGCCAAATCT---CAGTTTCTTGCTACAGTTTCACATGAGATAAGGACACCCATGAATGGTGTTCTA---------------------------------------------------------GGAATGTTGCAGATGCTTATGGATACAGACTTGGACGCAACTCAGCAGGATTATGCTCGAACTGCTCAAGCCAGTGGAAAGGCCCTAATAACATTAATAAATGAAGTTCTTGATCAGGCCAAGATTGAGTCAGGAAGGCTAGAACTTGAG---GCTGTTCCTTTTGACTTGCGAGCAATTTTGGATGATGTTCTCTCTTTATTCTCTGGGAAGTCTCGAGACAAGGGTATTGAG---------------CTTGCAGTATTTGTCTCAAATCAGGTGCCAGATTTTCTCATTGGAGATCCTGGGCGTTTTCGACAAATTGTTACAAATCTTGTGGGAAATTCGGTTAAA------------------------TTCACAGAGAAGGGT------CATATTTATGTGTGTGTC------------------CACCTA------------------------------------------------------------------------------------------------------------------------------------------------------------------------------------------------------------------------AATTTAGTAGTAAGTGTGGAGGATACGGGGGTTGGAATTCCTTTACATGCACAGGAGCGTGTCTTCACA------------CCTTTTATGCAAGCAGACAGTTCTACTTCCCGTACATATGGAGGAACAGGGATAGGTTTAAGTATCAGTAGATGTCTGGTGGAGCTTATGGGCGGTGAAATGGGCTTTGTAAGTCGACCAGGG---------------------------------------------CTTGGAAGCACATTCACATTTACTGCTGTACTC---------------------------ACTTTC------------------------------------AAAGGAATGAGAGCTGTGGTGGTGGATGGAAGACCTGTCCGGTCTGAAGTTACAAAGTATCATTTACAGAGGCTTGGT------------GTG---------------------------------------------------------------------------------------------------------------------------------------------------------------------------------------------------------------------------------------------------------------------------------------------------------------------------GATAAGGAGGCATGG------------------------------------------------------------------------------------------------------------------------------------------------------------------------------------------------------------------------------------------------------------------------------------------------------------------------------GTCGTAAAGCCTTTGAGGGCAAGCATGGTGGCAGCGTGCCTTCAGCAGGCTTTG---------------CTACATGGAAAGAATATTTTGGTAGTAGATGACAATAGAGTGAATCGACGAGTTGCTGCTGGTGCTCTGAAGAAGTATGGTGCAAATGTGGAAAGTGCTGAAAGTGGAAAGGCTGCAATAGCACTGCTTCAGCCACATAGG------------------TTTGATGCTTGCTTCATGGATGTCCAAATGCCAGAAATGGATGGGTTTGAGGCTACTAGACAAGTCCGGGATCGTGAA---------------------------------------------------------------------------------------------------------------------------------------------------------------------------------------------------------------------------------------------------------------------------------------CATGTAACCATACTGGCAATGACAGCTGATGTAATCCAGGCCACTCACGAGGAATGCTTGAGATGTGGAATG---------------------------------------------------GACGGTTACGTATCTAAA------------CCATTTGAA------------GAAGAACAACTGTAC---------------------------------AGGGCAGTA------TTTTTG---------------------------------------------------------------------------------------------------------------------------------------------------------------------------------------------------------------------------------------
>EncbarCHK02
------------------------------------------------------------------------------------------------------------------------------GTAGGTTCTCTGTGGCTTTTTCTTTCCATGTATGATGAGATTGTTGAACGCAGAAGG---GAAACCTTGACAAGCATGTGTGATGAG------CGT---------GCAAGGATGCTTCAAGACCAGTTTGCTGTGAGCATGAATCATGTGCATGCCTTGGCAATACTTATTTCCACTTTCTACCATGGGAAGCAGCCCTCAGCAATTAAT------------------------------------------------CAGAGAATTTTTGCTGAATATACTGCAAGGACTTCTTTTGAGAGGCCCCTAGTGAGCGGCGTTGCGTATGCTCAAAAAGTCCTCCATTCGGAGAGGGAGCAGTTTGAGAGGCAGCAAGGTTGGACGATAAAGAAGGAATACGCACCTGTCATCTTTTCT------------TCTCTCGATATGATGTCGGGAAAG---------------------------------------------------------------------GAAGAC---------CGTGAAAACATTTTGCGTGCCAGAGCGACTGGAAAGGCAGTCCTCACGAGTCCTTTTCGACTC---------CACCTTGGGGTTATTCTGACCTTTGCTGTCTAT---------GATCTTCTTCCTGATGCAACGCCAGAGGAGCGCATCGAAGCAACGGCAGGG------------------------------------------TACTTGGGTGGAGCCTTTGATGTAGAGGCATTGGTGAAGAACCTGCTGCGTCAACTTGCTGGC---TATGATATT---------------CCGATCCGAAAGCATGAAATGCGTTGCAGGTTTAGCCAG------------------ACAACTTCAATTGGAATACTTGTTATTGCTTTGTTAGTTGGGCACATATTCCATGCAGCCATAAACCGCATTGCTAAAGTGGAGGATGACTTTCGTAAAATGGAGGAGTTG---------------------AAAGTGCGTGCTGAAGCAGCCGACATTGCTAAATCT---CAGTTTCTTGCTACTGTTTCTCATGAGATAAGAACACCCATGAATGGGGTGCTA---------------------------------------------------------GGAATGTTGCAGATGCTGATGGACACGGGCTTAGATGCAACTCAGAAAGATTATGCAAGAACGGCTCAAGCTAGTGGAAAGGCCCTAATAACACTAATAAATGAAGTTCTAGATCAGGCCAAGATTGAATCAGGCAAACTAGAGCTAGAG---TCGGTTCCTTTTGATTTGCGAGCAAATTTGGATGATGTGCTCTCCCTCTTCTCTGGAAAGTCTCGAGACAAGGGCATTGAG---------------CTTGCAGTATTTGTCTCCGATGAGGTGCCAGAGCTTCTGATTGGGGACCCAGGGAGATTTCGACAGATTGTTACGAATCTTGTTGGAAATTCAGTTAAA------------------------TTCACAGAACAGGGT------CACATTTTGGTGTGTGTC------------------CACCTT------------------------------------------------------------------------------------------------------------------------------------------------------------------------------------------------------------------------CATTTAATAGTCAGTGTGGAGGATACAGGTGTTGGAATCCCCTTACATGCACAGAAACGTGTCTTCATG------------CCCTTCATGCAAGCAGATAGCTCTACTTCCCGCACATATGGAGGAACTGGTATAGGTCTTAGCATCAGTAGATGCCTGGTGGAGCTCATGGGTGGGGAGATGGGCTTTGTAAGTCGGCCTGGT---------------------------------------------GTTGGAAGCACATTTACATTCACTGTCGTCTTG---------------------------GCTTTC------------------------------------AAAGGAATGAGAGCTGTTGTGGTGGATGGAAGACCTGTCCGTGCTGCAGTTACAAGGTTCCACTTGCAGAGACTTGGT------------GTG---------------------------------------------------------------------------------------------------------------------------------------------------------------------------------------------------------------------------------------------------------------------------------------------------------------------------GATGGTGAAGCTTGG------------------------------------------------------------------------------------------------------------------------------------------------------------------------------------------------------------------------------------------------------------------------------------------------------------------------------GTTGTAAAGCCTCTCAGGGCAAGCATGGTGGCAGCATGTCTTCAACAAGCATTG---------------CTGTTGGGAAAGAAGATATTGGTAGTAGACGATAATCAAGTGAATCGTAGAGTTGCTGATGGTGCTCTGAAGAAGTATGGGGCTACTGTGGAGTGTGCTGAAAGTGGGAAGGTTGCAATAGCAATGCTTCATCCACATACA------------------TTCGATGCTTGCTTTATGGATGTGCAAATGCCTGAAATAGATGGGTTTGAGGCTACTAAGCAAATCCGAAACCTGGAA---------------------------------------------------------------------------------------------------------------------------------------------------------------------------------------------------------------------------------------------------------------------------------------CATGTTCCAATACTGGCCATGACAGCTGATGTAATTCAGGCGACTCACGAGCAGTGCATGAGATGTGGAATG---------------------------------------------------GATGGTTATGTGTCTAAA------------CCATTTGAA------------GAGGAACAACTGTAT---------------------------------AGAGCAGTG------TTTCTG---------------------------------------------------------------------------------------------------------------------------------------------------------------------------------------------------------------------------------------
>StaeriCHK01
------------------------------------------------------------------------------------------------------------------------------GTAGGCTCTCTATGGCTTTTTCTTTCCATGTGTGATGAGATTGTCGAACGCAGACGG---GAAACCTTAACAAGCATGTGTGATGAG------CGT---------GCAAGGATGCTTCAAGACCAGTTTGCTGTGAGCATGAATCATGTGCATGCCTTGGCAATACTTATTTCCACTTTCTACCACGGGAAGCAGCCCTCGGCGATTAAT------------------------------------------------CAGAGAACTTTTGCTGAATATACTGCAAGGACTTCTTTTGAGAGGCCCTTGGTGAGCGGCGTTGCGTATGCTCAAAAAGTCCTCCATTCGGAGAGGGAGCAGTTTGAGAGGCAGCAAGGTTGGACGATAAAGAAGGAATATGCTCCTGTCATCTTTTCT------------TCCCTCGATATGATGTCTGGAAAG---------------------------------------------------------------------GAAGAC---------CGTGAAAACATTTTGCGTGCCAGAGCGACTGGAAAGGCAGTCCTCACGAGTCCTTTTAGACTC---------CACCTTGGCGTTATTCTGACCTTTGCTGTCTAT---------GATCTTCCTCCTGATGCAACACCAGAGGAGCGCATTGAAGCAACGGCAGGA------------------------------------------TACTTGGGTGGAGCCTTTGATGTAGAGGCATTGGTGAAGAACCTACTGCGTCAACTTGCTGGC---TATGATATT---------------CCGATCCGAAGGCATGAAATGCATTGCAGGTTTAGCCAT------------------ACAACTTCAATTGGAATATTGGTTATTGCTTTGTTAGTTGGACACATATTCCATGCAGCCATAAACCGTATTGCTAAAGTGGAGGATGACTTTCGTAAAATGGAGGAGTTG---------------------AAAGTGCGGGCTGAAGCAGCTGACATTGCTAAATCT---CAGTTTCTTGCTACCGTTTCTCATGAGATAAGAACACCCATGAATGGGGTGCTA---------------------------------------------------------GGAATGTTGCAGATGTTGATGGACACGGGCTTAGATGTAACTCAGAAAGATTATGCAAGAACGGCTCAAGCTAGTGGAAAGGCCCTAATAACACTAATAAATGAAGTTCTCGATCAGGCCAAGATTGAATCAGGCAAATTAGAGCTGGAG---TCTGTTCTTTTTGATTTGCGAACAAATTTGGATGATGTGCTCTCCCTCTTCTCCGGAAAGTCTAGAGACAAGGGCATTGAG---------------CTTGCGGTATTTGTCTCCGATCAGGTGCCAGAATTTCTGATTGGGGACCCAGGGAGATTTCGACAAATTGTTACAAATCTTGTTGGAAATTCAGTTAAA------------------------TTCACAGAACAGGGC------CACATTTTGGTGTGTGTC------------------CATCTT------------------------------------------------------------------------------------------------------------------------------------------------------------------------------------------------------------------------AACCTAGTAGTCAGTGTGGAGGATACAGGTGTTGGAATCCCTGTACATGCACAGAAACGTGTCTTCATG------------CCCTTCATGCAAGCAGATAGCTCTACTTCCCGCACATATGGAGGAACTGGTATAGGTCTTAGCATCAGTAGATGCCTGGTGGAACTTATGGGTGGGGAGATGGGCTTTGTAAGTCGGCCTGGT---------------------------------------------GTTGGAAGCACATTTTCATTCACTGTTGTTTTG---------------------------GCTTTC------------------------------------AAAGGAATGAGAGCTGTTGTGGTGGATGGAAGACCTGTCCGTGCTGCAGTTGCCAGGTTTCACTTGCAGAGACTTGGT------------GTG---------------------------------------------------------------------------------------------------------------------------------------------------------------------------------------------------------------------------------------------------------------------------------------------------------------------------GATGATGAAGCTTGG------------------------------------------------------------------------------------------------------------------------------------------------------------------------------------------------------------------------------------------------------------------------------------------------------------------------------GTTGTAAAGCCTCTCAGGGCAAGCATGGTGGCAGCATGTCTTCAACAAGCATTG---------------CTGTTGGGAAAGAAGATATTGGTAGTAGATGATAATCAAGTGAATCGTAGGGTTGCTGCTGGTGCTCTGAAGAAGTATGGGGCTAGTGTGGAGTGTGCTGAAAGTGGAAAGGTTGCAATAGCAATGCTTCATCCACATACA------------------TTTGATGCTTGCTTTATGGATGTGCAAATGCCCGAAATAGATGGGTTCGAGGCTACTAAGCAAATCCGAAACCTAGAA---------------------------------------------------------------------------------------------------------------------------------------------------------------------------------------------------------------------------------------------------------------------------------------CACGTTCCAATACTAGCCATGACAGCTGATGTAATTCAGGCCACTCACGAGCAGTGCACGAGATGTGGAATG---------------------------------------------------GACGGTTATGTGGCTAAA------------CCATTTGAA------------GAGGAACAACTGTAT---------------------------------ATAGCAGTG------TTTCTG---------------------------------------------------------------------------------------------------------------------------------------------------------------------------------------------------------------------------------------
>PsemenCHK04
------------------------------------------------------------------------------------------------------------------------------ATATTATCTGTGTATATCTTTCGTTCCATGAATACTGATATCATTGAAAGGAGAAAC---GAGATGCTGGTCAGTATGTGTGACGAG------CGT---------GCGAGGATGCTTCAAGATCAGTTTGCTGTTAGTATGAATCACGTTCATGCCTTGGCAATACTGGTATCTACTTTTCACCATAGGAAGCAGCCCTCTGCAATCGAT------------------------------------------------CAGAAAACGTTTGCTGAATACACTGCAAGAACTGCTTTTGAGAGGCCTCTAATGAGTGGTGTTGCATATGCCCAAAAAGTTCTTCATTTGGAAAGAGAGAAGTTCGAGAAGCAGCAAGGATGGACAATTAAAATGGAATATGCTCCTGCAATCTTTTCA------------TCTCTTGACATGATGTCTGGAGAG---------------------------------------------------------------------GAAGAT---------CGTGAAAATATCTTGCGAGCCAGAGCTACTGGAAAGGCAGTCCTTACAAGTCCCTTCAAACTT---------CACCTTGGGGTTGTTTTGACATTCGCAGTGTAT---------GATCTTTCTCCAGATGCTACAGAAGAGGAGCGAATTAAAGCAACTGCAGGA------------------------------------------TACCTGGGTGGAGCCTTTGATGTGGAATCATTGGTGGAGAATTTACTCCGGCAACTGGCTGGC---TATGACATT---------------CCATTCCGAAAGCATGAGATGCACTGCAGGTTTCAACAG------------------ACTACCTCAATTGGTGTATTTGTGATTGCTTTCTTGATTGGGCACATATTATATGCAGCAGTAAACCACATTGCCAAAGTGGAGGATGATTTTCGCAAGATGGAGGAATTA---------------------AAAGTGCGAGCTGAAGCAGCTGATGTTGCAAAATCT---CAGTTTCTTGCTACTGTCTCTCACGAGATAAGAACACCCATGAATGGTGTTTTA---------------------------------------------------------GGAATGTTGCAAATGCTGTTGGACACAGATCTTGATGCAACACAACAGGACTTTGCTCGAACTGCTCAAGCGAGTGGAAAGGCCCTGATAACATTAATTAATGAAGTCCTTGATCGGGCAAAGATTGAGTCAGGAAGACTAGAACTTGAG---ACGGTACCCTTCGATTTGCGAGCAATTTTGGATGATGTGCTTTCTCTTTTCTCAGGGAAGACTAGAGACAAGGGCATTGAG---------------CTTGCAGTATTTGTTTCTGATCAAGTGCCAGAGCTTCTTATTGGTGATCCAGGGCGATTTCGGCAAATTATAACTAATCTTGTTGGAAATTCAGTTAAA------------------------TTCACAGAACACGGC------CATATTTTTGTTCATGTC------------------CACCTA------------------------------------------------------------------------------------------------------------------------------------------------------------------------------------------------------------------------AATTTAGTAGTCATTGTGGAAGATACGGGGATAGGAATTCCCTTGCATGCACAGGAACGCGTCTTCATG------------CCCTTCATGCAAGCGGACAGTTCTACTTCCCGAACATATGGAGGAACAGGGATAGGGTTAAGCATAAGCAGATGTCTCGTGGAACTTATGGGTGGTGAGATAAAATTTGTTAGCCATCCCCAT---------------------------------------------ATTGGAAGCACTTTCACATTCACTGCTCTCTTA---------------------------GGATTC------------------------------------AAAGGAATGAAAGCTGTTGTAGTAGACGGAAGACATGTCCGAGCTCAAGTTACGAAGTATCATTTGCAAAGGCTTGGT------------GTG---------------------------------------------------------------------------------------------------------------------------------------------------------------------------------------------------------------------------------------------------------------------------------------------------------------------------GATAAGGAATCTTGG------------------------------------------------------------------------------------------------------------------------------------------------------------------------------------------------------------------------------------------------------------------------------------------------------------------------------GTGGTTAAGCCTCTTAGAGCAAGCATGGTGGCAGCATGTCTTCAGCAAGAATTA---------------TTGTTTGGAAAGAAAATATTGGTAGTAGATGACAATAGAGTGAATCGAAGGGTGGCTGCTGGTGCTCTGAAAAAATATGGAGCAAATGTGGAGTGCGCTGAAAGTGGGAAGGCCGCAATTGCAATGCTGCAGTTGCATAAG------------------TTTGATGCCTGCTTCATGGACGTTCAAATGCCTGAAATGGATGGGTTTGAAGCAACTAGACAAATCCGTAACATGGAA---------------------------------------------------------------------------------------------------------------------------------------------------------------------------------------------------------------------------------------------------------------------------------------CATGTACCCATATTTGCTATGACGGCTGATGTAATCCAGGCAACTTATGAGGAATGCTTGAGATGTGGAATG---------------------------------------------------GATGGTTATGTGTCAAAA------------CCCTTTGAA------------GAAGAAGAACTCTAT---------------------------------AGAGCTGTG------TTCTGT---------------------------------------------------------------------------------------------------------------------------------------------------------------------------------------------------------------------------------------
>PicabiCHK02
------------------------------------------------------------------------------------------------------------------------------GTGGGATCCCTGTGGGTTTTCTATTGTATGAATGCTGCCATAGTTGAACGTCGGAAG---GAGATGCTGACAAGCATGTGTGATGAA------CGT---------GCGAGGATGCTGCAGGACCAGTTTGCAGTGAGTATGAACCACGTGCATGCTTTGGCACTGCTGGTGTCTACTTTCCATCTTGGGAAGCAGCCCTCAGCTATTGAT------------------------------------------------CAGAAGACATTTGCAGAATATGCTAAACGGACTGCTTTTGAGAGGCCACTGACAAGTGGTGTTTCTTATGCTCAAAAAGTTCTTCACTCACAGAGAGAGCAGTTTGAGAAGCAGCAAGGATGGAACATAAAAAAGGAATATGCGCCAGTTATATTCTCT------------TCGCTTGATATGATGTCAGGGAAG---------------------------------------------------------------------GAGGAT---------CGTGAAAACATCTTGCGAGCTAGGGCAACTGGGAAGGGAGTCCTAACCACTCCTTTC---ACC---------CACCTTGGAGTCGTTTTGACATTCACTGTTTAC---------GATCTCCCGCCAGATGCTACACCTGAAGAGCGCATTGAAGCAACTGCAGGA------------------------------------------TATTTAGGTGGATCTTTTGATGTAGAGTCACTAGTGGAAAACTTACTACACCAACTTGCTGGA---TATGATATT---------------CCATTCCGGAAGCATCAGATGCTTTGCAGGTTTACCCAG------------------ACAACGTCACTTGGAATACTTGTAATTGCTCTGTTAGTTGGGCACATATTCCATGCAGCCCTAAACCGCATCGCTAAAGTTGAGGAGGACTTCCGTAAAATGGAGGAATTG---------------------AAAGTGCAGGCTGAAGCAGCGGACGTTGCCAAATCA---CAGTTTCTTGCTACTGTTTCGCACGAGATCAGAACCCCCATGAATGGGGTTCTA---------------------------------------------------------GGAATGTTGCAGATGCTCATGGACACTAAATTGGATGCAACTCAACAGGATTTCGCACGAACAGCGCAAGCTAGCGGAAAAGCCCTGATAACACTGATAAATGAAGTGCTTGATCAGGCCAAGATTGAGTCAGGCAGGTTAGAGCTTGAG---GCAGTTCCCTTCGACTTGCGAGCTATTTTGGATGATGTTCTTTCTCTATTCTCAGGAAAATCCCGCGATAAGCATATTGAG---------------CTTGCAGTATATATCTCCGACAAGGTACCACAGATTCTCATTGGTGATCCTGGCCGATTTCGACAAATTGTTACAAATCTGGTTGGAAATTCGATCAAG------------------------TTCACAGAACAAGGT------CATATCTTTGTCTCTGTA------------------CATCTT------------------------------------------------------------------------------------------------------------------------------------------------------------------------------------------------------------------------AATTTATGTGTTAGTATTGAAGATACAGGGGTTGGAATTCCTTTAAATGCACAGGAGCGTGTATTCATT------------CCCTTTATGCAAGCTGATAGTTCCACTTCCCGTACATATGGAGGAACAGGTATAGGTTTAAGCATCAGCAGATGTCTAGTGGAGCTCATGAGTGGGAGAATGGACTTTGTAAGCAAGCCAGAT---------------------------------------------ATTGGAAGCACATTTGTATTCACGGCTGTCTTT---------------------------ATTTTT------------------------------------AAAGGCATGAGAGCATTGGTGGTCGATGGAAGACCTGTCCGAGCTTCAGTTACTGAATATCAGTTGAAGAGACTTGGT------------GTG---------------------------------------------------------------------------------------------------------------------------------------------------------------------------------------------------------------------------------------------------------------------------------------------------------------------------GATAAGGAAGCTTGG------------------------------------------------------------------------------------------------------------------------------------------------------------------------------------------------------------------------------------------------------------------------------------------------------------------------------GTGGTAAAGCCTCTGAGAGCAACCATGGTTGCAGCATGCCTTCAGCAGGCATTG---------------CTATTTGGCAAGCAGATTTTGGTAGTAGATGACAATAGAGTCAATCTCAGAGTTGCTGCTGGTGCTCTGAAGAAATATGGGGCCAATGTGGAGTGTGCTGAAAGTGGGAAGGTTGCTGTGGAAATGCTTCAGCCACATAAG------------------TTTGATGCATGCTTCATGGATGTACAAATGCCAGAAATGGATGGGTTTGAGGCTACTAGACAAGTGCGTGATCTAGAA---------------------------------------------------------------------------------------------------------------------------------------------------------------------------------------------------------------------------------------------------------------------------------------CATGTGCCAATATTGGCAATGACTGCTGATGTTATCCAGGCAACACATGAGGAATGCTCTAAATGTGGAATG---------------------------------------------------GATGGTTATGTGTCAAAA------------CCATTTGAA------------GAGGAGCAACTTTAT---------------------------------CGCGTGCTC------TCCTTC---------------------------------------------------------------------------------------------------------------------------------------------------------------------------------------------------------------------------------------
>PintaeCHK01
------------------------------------------------------------------------------------------------------------------------------GTGGGATCCCTGTGGGCTTTCTATTGTATGAATACTGCCATGGTTGAACGTCGGAAG---GAGTTGCTGACAAGCATGTGTGATGAA------CGC---------GCGAGGATGCTGCAGGACCAGTTTGCAGTGAGTATGAATCACGTGCATGCTTTGGCACTGTTGGTGTCCACCTTCCATATTGGGAAACAACCCTCGGCAATTGAT------------------------------------------------CAGAAGACATTTGCAGAATATGCTAAACGAACTGCTTTTGAGAGACCACTGACAAGTGGTGTTTCATATGCCCAAAAAGTTCTTCACTCACAGAGAGAGGAGTTCGAGAGGCAGCAAGGGTGGGAAATAAAAATGGAATATGCACCAGTTATATTCTCG------------TCGCTTGATATGATGTCCGGGAAG---------------------------------------------------------------------GAGGAT---------CGTGAAAATGTCTTGCGAGCTAGGGCAAGTGGGAAGGGAGTGCTAACCAGTCCTTTC---ACC---------CACCTTGGAGTCGTTTTGTCATTTACGGTTTAC---------GATCTCCCTCCAGATGCTACACCTGAGGAGCGCATTGAAGCAACTGCAGGA------------------------------------------TATTTAGGTGGATCTTTTGATGTAGAGTCACTAGTGGAAAACTTACTACAACAACTTGCTGGA---TTTGATATT---------------CCATTCCGGAGGCATCAGATGCTTTGCAGGTTTACCCAG------------------ACAACGTCACTTGGAATACTTGTAATTGCTCTGCTAGTTGGGCACATATTCTATGCAGCCCTAAATCGCATCGCTAAAGTTGAAGAAGACTTCCGTAAAATGGCAGAACTG---------------------AAACTGAAGGCTGAAGCAGCAGACATTGCCAAATCA---CAGTTTCTTGCTACTGTTTCGCATGAGATCAGAACCCCCATGAATGGGGTTCTA---------------------------------------------------------GGAATGTTGCAGATGCTCATGGACACTGGATTGGATGCAACTCAACAGGATTTTGCACGAACAGCTCAAGCTAGTGGAAAAGCCCTGATAACACTGATAAATGAAGTGCTTGATCAGGCCAAGATTGAGTCAGGCAGGTTCGAGCTTGAG---GCAGTTCCCTTCGATTTGCGAGCTATTTTGGATGATGTTCTCTCTTTATTCTCAGGAAAATCTAGAAATAAGCAAATTGAG---------------GTACAGCTGAAGTCCTTTGACCTC---------------------------------------------------------------AATAATGGAAAG------------------------TTCACAGAACACGGT------CATATCTTTGTCTCTGTA------------------CATCTT------------------------------------------------------------------------------------------------------------------------------------------------------------------------------------------------------------------------AATTTGTGTGTCAGTATTGAAGATACAGGGGTTGGAATTCCTTTAAATGCACAGGAGCGTGTATTTGTT------------CCCTTTATGCAAGCTGATAGTTCCACTTCCCGCACATATGGAGGTACAGGTATAGGTTTAAGCATCAGCAGATTTCTGGTGGAACTCATGAATGGGAGAATGGACTTTGTAAGCAAGCCAGCT---------------------------------------------ATTGGAAGCACATTTGTATTCACTGCTGTCTTT---------------------------GTTTTT------------------------------------AAAGGCATGAGAGCACTGGTGATCGATGGAAGACCTATCCGAGCTTCAGTTACTGAATATCACTTGAAGAGACTTGGT------------GTG---------------------------------------------------------------------------------------------------------------------------------------------------------------------------------------------------------------------------------------------------------------------------------------------------------------------------GATAAGGATGCTTGG------------------------------------------------------------------------------------------------------------------------------------------------------------------------------------------------------------------------------------------------------------------------------------------------------------------------------GTGGTAAAGCCTTTGAGAGCAAGCATGGTTGCAGCATGCCTTCAGCAGGCATTG---------------CTATTTGGCAAGCAGATTTTGGTAGTAGATGACAATAAAGTTAATCTTAGAGTTGCTGCTGGTGCTCTGAAGAAATATGGGGCCAATGTGGAG---------------------------------------------------------------------------------------------------------------TTTGAGGCTACTAGACAAGTCCGCGATCTAGAA---------------------------------------------------------------------------------------------------------------------------------------------------------------------------------------------------------------------------------------------------------------------------------------CATGTGCCAATATTGGCAATGACTGCTGATGTTATCCAGGCAACACATGAGGAATGCTCTAAATGTGGAATG---------------------------------------------------GATGGTTATGTGTCAAAA------------CCATTTGAA------------GAGGAGCAACTTTAT---------------------------------AGAGCAGTG------TTTTTT---------------------------------------------------------------------------------------------------------------------------------------------------------------------------------------------------------------------------------------
>EncbarCHK01
------------------------------------------------------------------------------------------------------------------------------GTGGGATCTGTGTGGATTTTCCATTCTATGAATGCTGCTATTGGCGAACGCCGGAAG---GAAATGCTGATGGGCATGTGTGACGAG------CGT---------GCAAGGATGCTGCAGGACCAGTTTGCGGTCAGCATGAATCACGTACATGCTTTGGCAATACTGGTTTCCACCTTTCATCACGGGAAGCAGCCATCTGCCATTGAT------------------------------------------------CAGAAAACATTTGCAGAATATACGGCAAGGACTGCTTTTGAGAGACCTCTAACAAGCGGGGTTGCCTATGCTAAAAAAGTACTTCATTCGGAGAGAGAGCAATTTGAGAGGCAGCAAGGGTGGACGATCAGAATGGAATATGCACCAGTGATATTCTCG------------TCCCTTGATATGATGTCTGGAAAG---------------------------------------------------------------------GAAGAC---------CGCGAGAACATCTTGCGAGCAAGAGCAACTGGAAAGGGAGTCCTCACCAGTCCTTTT---ATA---------CACCTTGGAGTTGTTCTAACATTTACTGTCTAT---------GATCTTCCTCCAGATGCCAGACCTGAGGAGCGCATTCAAGCAACAGAAGGG------------------------------------------TATTTGGGTGGAGCGTTTGATGTAGAGTCATTAGTGGAGAACTTATTACATCAACTTGCTGGC---TTAGACATT---------ATTCATCCATTCAGGAAGCACGAGATGCTTTGCAGGTTTAAGCAG------------------ACGACTTCAATTGGAATACTTGTGATTGCTCTGTTAGTTGGCCACATTTTCCATGCAGCACTAAACCGCATTGCTAAAGTCGAGGAAGACTTCCGTAAAATGGAGGAACTG---------------------AAAGTACGAGCTGAAGCAGCAGATGTTGCCAAATCT---CAGTTTCTTGCTACTGTTTCCCATGAAATCAGAACCCCGATGAATGGTGTTTTA---------------------------------------------------------GGAATGTTGCAGATGCTGTTGGATACAAAATTGGATGCAACTCAGCAGGATTTTGCACAAACAGCTCAAGCCAGTGGAAAGGCCCTAATAACATTGATAAATGAAGTTCTTGATCAGGCTAAGATTGAGTCAGGCAGGCTAGAGCTTGAG---GCAGTTCCGTTTGATTTGCGAGCAATTCTTGATGATGTTCTCTCTCTTTTCTCTGGAAAATCTCGAGATAAGGGTATTGAG---------------CTTGCTGTATTTATCTCCGATCACGTGCCACAGATTCTCATTGGTGACCCTGGGCGTTTTCGACAGATAATCACAAATCTGGTTGGN------NNNNNN------------------------NNNNNNNAACGTGGT------CACATATTTGTCTGTGTC------------------CACCTT------------------------------------------------------------------------------------------------------------------------------------------------------------------------------------------------------------------------AAATTATCAGTCAGTGTGGAGGATACAGGGGTTGGAATTCCTTCACAAGCACAGAAACGTGTCTTCATG------------CCCTTCATGCAAGCTGATAGCTCTACGTCCCGCACATATGGAGGAACAGGGATAGGTCTAAGCATCAGTAAATGTCTGGTGGAGCTCATGAGTGGGGAGATGAATTTTGTCAGTAAAGAAGGT---------------------------------------------GTTGGAAGCACTTTCACATTCACTGCTCTCTTT---------------------------GTTTTC------------------------------------CAAGGCATGAGAGCAGTGGTTGTTGATGGAAGACCTGTCCGAGCTGCGGTTACAAAATATCATTTGCAGAGGCTTGGT------------GTG---------------------------------------------------------------------------------------------------------------------------------------------------------------------------------------------------------------------------------------------------------------------------------------------------------------------------GATAAGGAAGCTTGG------------------------------------------------------------------------------------------------------------------------------------------------------------------------------------------------------------------------------------------------------------------------------------------------------------------------------GTTGTAAAGCCTCTAAGAGCAAGCATGGTGGCGGCATGTCTTCAGCAAGCATTG---------------CTTTTTGGTAAGCAGATCTTGGTAGTTGATGATAACATAGTGAATCGTAGAGTTGCTGCTGGTGCTCTGAAAAAGTATGGGGCTAATGTGGAGTGTGCTGAAAGTGGTAAGGCTGCACTAGAAAAGCTTCAACCACATAGT------------------TTTGATGCTTGCTTCATGGATGTACAAATGCCAGAAATGGATGGGTTTGAGGCTACTAGACAAGTACGAATTATAGAA---------------------------------------------------------------------------------------------------------------------------------------------------------------------------------------------------------------------------------------------------------------------------------------CATGTACCAATATTAGCAGTGACTGCTGATGTAATCCAGGCAACACACGAGGAGTGCTCTAGGTGTGGAATG---------------------------------------------------GATGGTTATGTATCAAAA------------CCATTTGAA------------GAGGAACAACTGTAC---------------------------------AGAGAAGTG------TTTTTT---------------------------------------------------------------------------------------------------------------------------------------------------------------------------------------------------------------------------------------
>GnemonCHK01
------------------------------------------------------------------------------------------------------------------------------------------------------------------------------------------------------------------------------------------------------------------------------------------------------GTTTCTACCTTCCACCATAGGAAGAACCCCTCTGCAATTGAC------------------------------------------------CAGAAAACCTTTGCTGAGTACACTGCACGAACATCATTTGAAAGGCCCCTAATGAGTGGTGTAGCATATGCCAGAAAAGTTCTTCATTCAGACAGGGAATTGTTTGAGCAGGAACAAGGCTGGACAATTAAAATGGAATATGCCCCTGCCATATTTTCG------------TCACTTGATCTCTTGTCAGGAGAT---------------------------------------------------------------------GAAGAT---------AGGGAAAATATCTTGAGAGCCAGGGCCACCGAAAAAGGAGTCCTCACCAGCCCCTTTAGGCTG---------CATCTTGGTGTTGTTTTAACATTCGCAGTCTAC---------GACCTACCTCCAAATGCAACGCCAGAAGAAAGAATTCAAGCTACTGTAGGA------------------------------------------TACCTAGGAGGAGCCTTTGATGTAGAGTCTTTAGTAGAGAACTTGNNNNNNNNNNTTGCTGGC---TATGATGTA---------------CCTGTGAGAAAGCATGAGATGCGATGCAGGTATCTAGAC------TNN---------ACTTCTTCAGTTGGTGGGTTTGTGATTGCTTTTTTAATTGGTTACATATTACATGCAGCTGTTGCCCACATTGCAAAAGTACAGGAGGACTTTCGAAAGATGGAAGAGCTT---------------------AAGATGAAAGCAGAAGAAGCAGATATTGCAAAATCA---CAGTTTCTTGCAACAGTTTCTCATGAGATCAGGACTCCAATGAATGGTGTTCTA---------------------------------------------------------GGAATGTTGCAGATGCTCATGGACACACAGCTTGATGCAACTCAACAGGATTATGCTCGAACAGCTCAAGACAGTGGAAAAGCATTGATAACTTTGATAAACGAAGTGCTTGACCAGGCAAAGATCGAGTCAGGAAGGCTTGAGCTAGAA---GCTGTGCCCTTTGATGTCCGGGCTATTCTCGATGATGTTCTTTCGTTGTTCTCAGGAAAATCTAGAGACAAAGGCATAGAG---------------CTTGCTGTTTATATATCGGATCGTGTGCCACGGATTCTTATTGGTGACCCTGGGAGATTTCGACAAGTTGTTACAAATCTTGTTGGAAATTCTGTCAAG------------------------TTCACAGAGACTGGT------CATATCTTCGTTTGTGTT------------------CATCTT------------------------------------------------------------------------------------------------------------------------------------------------------------------------------------------------------------------------AATTTATGTGTTACTGTTGAAGACACAGGGGTTGGAATCCCATTGAATGCCCAGCAGCGTGTTTTCACT------------CCTTTTATGCAAGCAGATAGTTCTACCTCTCGAACATATGGTGGAACTGGTATAGGCTTGAGTATTAGCAGATGCCTTGTTGAACTTATGAGTGGTAAAATGGACTTCAAGAGCACACCTAAT---------------------------------------------GTTGGGAGCACTTTCTCTTTCACCGTTGAATTT---------------------------TTGTTC------------------------------------AAGGGCATGAGAGCATTGATCATCGATGGAAGACTTGTTAGAGCAGCTGTTACAAAATATCACTTAAAACGCCTCGGT------------GTG---------------------------------------------------------------------------------------------------------------------------------------------------------------------------------------------------------------------------------------------------------------------------------------------------------------------------GACAAAGAAGCCTGG------------------------------------------------------------------------------------------------------------------------------------------------------------------------------------------------------------------------------------------------------------------------------------------------------------------------------GTTGTAAAGCCTTTGCGAGCAAGTATGGTTGCAGCTTGTCTTCAGCAGGCATTG---------------TTATCTGGAAAAAATATCTTGGTGGTAGATGATAATGGAGTCAACCGTAAAGTTGCTGCTGGTGCTCTAAAGAAATATGGAGCTAGTGTAATTAGTGCGGATAGTGGGAGGGCAGCCTTGGAGTTGCTTCGTCCACACAAC------------------TTTGATGCATGCTTCATGGATGTGCAAATGCCAGAAATGGATGGGTTTGAGGCCACAAGACAAATCCGGTATTTGGAA---------------------------------------------------------------------------------------------------------------------------------------------------------------------------------------------------------------------------------------------------------------------------------------CATGTTCCTATTTTCGCAATGACTGCTGATGTGATTCAAGCAACCCACGAAGAATGCATTAGATGTGGAATG---------------------------------------------------GATGGTTATGTCTCCAAA------------CCATTTGAA------------GAGGAGCAGCTTTAC---------------------------------AGGGCTGTG------TTTTTT---------------------------------------------------------------------------------------------------------------------------------------------------------------------------------------------------------------------------------------
>GnemonCHK02
------------------------------------------------------------------------------------------------------------------------------TGCGTAAGCGCCATTATATTCTATCTGATGAGGGCTGCCGTTGTGGAGCGCAGGCGG---GATATGCTGGTCAGTATGTGTGACGAA------CGT---------GCCAGAATGTTGCAGGACCAGTTCGCCGTCAGCGTCAACCACGTCCACGCCCTTGCCCTGCTCGTCTCCACTTTCCATCTCGCCAAGGACCCCTCCGCGCTCGAC------------------------------------------------CAGAAAACGTTTGCGGAGTATGCGGCTCGGACCGCGTTCGAGAGGCCGTTGACGAGCGGCGTGTCGTATGCGCAGAAGGTTCTGCACTCGGAGCGGGAGCAGTTCGAGCGGCAGCAGGGATGGAGGATCAAGCAGGAGTATGCCCCGGTCATCTTCTCC------------TCCCTCGATATGATGTCTGGCAAG---------------------------------------------------------------------GAGGAT---------CGTGAGAACATATTGAGGGCCAGAGCAAGTGGGAAGGGTGTATTGACGAGTCCTTTC---ACA---------CATCTTGGAGTGGTTCTAACATTCACAGTCTAC---------GATCTTCCTGTGGATGCTACCCCTGAAGAACGCATTGAAGCAACTGCAGGG------------------------------------------TACTTGGGAGGGGCTTTTGATGTGGAATCACTTGTGGAAAACCTTCTGCATCAACTTGCTGGG---GTTGACATC---------------CCATCTCGCAAACATGAGATGGTCTGCAGATTTGCCCAG------------------ACTACCCCGTTAGGAGTGCTTGTGATTGCTCTGTTACTTGGCCACATATTTCATGCAGCCTTAAACCGTATAGCCAAAGTTGAAGAAGATTTCCGTAAGATGGAGGAGTTG---------------------AAAGTACGAGCTGAAGCAGCAGATATTGCAAAATCA---CAGTTTCTTGCAACAGTTTCTCATGAGATCAGGACTCCAATGAATGGTGTTCTA---------------------------------------------------------GGAATGTTGCAGATGCTCATGGACACACAGCTTGATGCAACTCAACAGGATTATGCTCGAACAGCTCAAGACAGTGGAAAAGCATTGATAACTTTGATAAACGAAGTGCTTGACCAGGCAAAGATCGAGTCAGGAAGGCTTGAGCTAGAA---GCTGTGCCCTTTGATGTCCGGGCTATTCTCGATGATGTTCTTTCGTTGTTCTCAGGAAAATCTAGAGACAAAGGCATAGAG---------------CTTGCTGTTTATATATCGGATCGTGTGCCACGGATTCTTATTGGTGACCCTGGGAGATTTCGACAAGTTGTTACAAATCTTGTTGGAAATTCTGTCAAG------------------------TTCACAGAGACTGGT------CATATCTTCGTTTGTGTT------------------CATCTT------------------------------------------------------------------------------------------------------------------------------------------------------------------------------------------------------------------------AATTTATGTGTTACTGTTGAAGACACAGGGGTTGGAATCCCATTGAATGCCCAGCAGCGTGTTTTCACT------------CCTTTTATGCAAGCAGATAGTTCTACCTCTCGAACATATGGTGGAACTGGTATAGGCTTGAGTATTAGCAGATGCCTTGTTGAACTTATGAGTGGTAAAATGGACTTCAAGAGCACACCTAAT---------------------------------------------GTTGGGAGCACTTTCTCTTTCACCGTTGAATTT---------------------------TTGTTC------------------------------------AAGGGCATGAGAGCATTGATCATCGATGGAAGACTTGTTAGAGCAGCTGTTACAAAATATCACTTAAAACGCCTCGGT------------GTG---------------------------------------------------------------------------------------------------------------------------------------------------------------------------------------------------------------------------------------------------------------------------------------------------------------------------GACAAAGAAGCCTGG------------------------------------------------------------------------------------------------------------------------------------------------------------------------------------------------------------------------------------------------------------------------------------------------------------------------------GTTGTAAAGCCTTTGCGAGCAAGTATGGTTGCAGCTTGTCTTCAGCAGGCATTG---------------TTATCTGGAAAAAATATCTTGGTGGTAGATGATAATGGAGTCAACCGTAAAGTTGCTGCTGGTGCTCTAAAGAAATATGGAGCTAGTGTAATTAGTGCGGATAGTGGGAGGGCAGCCTTGGAGTTGCTTCGTCCACACAAC------------------TTTGATGCATGCTTCATGGATGTGCAAATGCCAGAAATGGATGGGTTTGAGGCCACAAGACAAATCCGGTATTTGGAA---------------------------------------------------------------------------------------------------------------------------------------------------------------------------------------------------------------------------------------------------------------------------------------CATGTTCCTATTTTCGCAATGACTGCTGATGTGATTCAAGCAACCCACGAAGAATGCATTAGATGTGGAATG---------------------------------------------------GATGGTTATGTCTCCAAA------------CCATTTGAA------------GAGGAGCAGCTTTAC---------------------------------AGGGCTGTG------TTTTTT---------------------------------------------------------------------------------------------------------------------------------------------------------------------------------------------------------------------------------------
>WelmirCHK01
------------------------------------------------------------------------------------------------------------------------------TGCATAACTGTAACGATGTTCTGTACAATGAGGGCGGGAGTTGCAGAGCGGAGGAAG---GAGATGCTTGTGAGCATGTGCGACGAG------CGG---------GCGAGGATGTTGCAAGATCAGTTCGCTGTGAGCGTCAATCACGTCCACGCTCTCGCATTGTTGGTCTCCACTTTTCATCTCGGCAAGCAGCCATCCGCCATCGAC------------------------------------------------CAGAAAACGTTTGCAGAGTATGCCGCAAGGACCGCTTTCGAGAGGCCGTTGACAAGCGGCGTGTCTTACGCGCAGAAGGTGCTTCATTCAGAAAGAGAAGCGTTCGAGGCGAGGCAGGGATGGAAAATCAAACAGGAATATGCGCCCGTCATATTTTCA------------TCACTTGATATGATGTCTGGAAAG---------------------------------------------------------------------GAGGAT---------CGGGAGAACATCCTAAGAGCCAGAGCTACTGGAAAAGGAGTACTGACAAGTCCGTTC---ACC---------CACCTGGGAGTTGTTCTGACATTCACAGTCTAC---------GACTTGCCTCCGGAGGCCACACCTGAAGAACGCATAGAAGCTACTGCAGGA------------------------------------------TATTTAGGGGGAGCTTTTGATGTAGAATCATTGGTGGAAAATCTGTTACATCAGCTTTCTGGG---TTCGACATT---------------CCATTTCGGAAACATCAGATGCTCTGCAGGTTTACCCAA------------------ACCAGCCCTTTTGGAGTGCTCGTAATATTTCTTTTAGTGGGACAGATATTCCATGCTACACAGACCCGCATTGCTAAAGTTGAAGAAGATTATCGTAAGATGGAAGAGCTC---------------------AAGATGCGTGCAGAAGCAGCAGATATTGCAAAATCA---CAGTTTCTTGCCACAGTTTCCCACGAGATCAGAACCCCCATGAATGGTGTACTA---------------------------------------------------------GGAATGTTACAGATGCTTATGGATACTGAGCTTGATGCAACTCAGCAGGATTACGCTCGTACAGCTCAAGACAGTGGGAAAGCACTTATAGCGTTGATAAATGAAGTGCTTGACCAGGCAAAAATCGAGTCTGGACGGCTAGAGCTAGAA---GCAGTGCCCTTTGATGTCCGAGCGATTCTCGACGATGTTCTTTCTTTGTTCTCAGGAAAATCCAGAGACAAGGGCATCGAG---------------CTTGCTGTTTATATATCTGAGCGGGTACCTCAAATCCTAGTCGGCGACCCTGGGAGGTTTCGGCAGATTGTCATGAATCTTGTTGGAAACTCTGTAAAG------------------------TTCACAGAGAGTGGT------CATATTTTTGTTTGCGTT------------------CGACTT------------------------------------------------------------------------------------------------------------------------------------------------------------------------------------------------------------------------AACTTATGTGTCAGTGTGGAAGATACAGGGGTTGGAATCCCTTTGAAGGCTCAGGAGCGTGTTTTTACT------------CCCTTTATGCAAGCTGATAGCTCCACTTCTCGAACATACGGGGGTACTGGCATAGGCTTGAGCATCAGCAGGTGTCTCGTTGAGCTTATGGGTGGGAAAATTGACTTTGTCAGCATACCCGAC---------------------------------------------ATTGGGAGCACATTCACATTCACAGTTGTGTTT---------------------------GTCTTC------------------------------------AACGGGATGAGAGCATTGGTTGTTGATGGAAGGCTTGTTCGAGCGGAAGTGACAAAGTATCACCTAAAACGGCTTGGT------------GTA---------------------------------------------------------------------------------------------------------------------------------------------------------------------------------------------------------------------------------------------------------------------------------------------------------------------------GACAAAGAAGCTTGG------------------------------------------------------------------------------------------------------------------------------------------------------------------------------------------------------------------------------------------------------------------------------------------------------------------------------GTGGTAAAGCCCCTAAGGGCAAGCATGGTTGCTGCTTGCCTTCAACAGGCATTG---------------TTATCTGGGAAAAACATTTTGGTCGTGGACGACAATGGGGTCAATCGCAGAGTTGCTGCAGGGGCTCTGAAAAAGTATGGAGCCAATGTGAGGTGTGCTGAGAGTGGAAAGGCTGCATTGGAGTTCCTTCATCCCCATGAC------------------TTTGATGCATGCTTCATGGATGTCCAGATGCCAGAAATGGATGGATTTGAGGCTACTAGACAAGTTCGTAATTTGGAG---------------------------------------------------------------------------------------------------------------------------------------------------------------------------------------------------------------------------------------------------------------------------------------CATGTTCCTATTCTGGCAATGACTGCAGATGTGATACAGGCAACACATGAAGAATGCAGTAGGTGTGGAATG---------------------------------------------------GATGGTTATGTCTCCAAA------------CCATTCGAA------------GAAGAGCAACTTTAC---------------------------------AGGGCGGTG------TTCTTT---------------------------------------------------------------------------------------------------------------------------------------------------------------------------------------------------------------------------------------
>BlespiCHK01
------------------------------------------------------------------------------------------------------------------------GGCTTGGTTGTCGCTGGCATTGTCTACCATTTCTTCAGCAGACAATTCTACAAGCACTATGAA---GATGTGCTTGCAAACATGTGTGATGAA------CGG---------GCCCGAATGCTTCAGCATCAGTTTGCAGTGAGCATTAATCATGTGCATGCGCTTGCAGTGTTGGTGTCTACTTTCTACCTACGTACATACCCGACTGTCCTTGAT------------------------------------------------CAGGACACTTTTGCGGAATACACTGCACGGACTTCCTTTGAAAGACCTCTAATGACGGGTGTTGCATATGCCCACAGGGTGTTGCATGCGGAGAGAGATGCTTTTGAGAGGATGCAAGGGTGGACAATTAAGACCGAATATGCACCCACCATTTTCTCA------------TCCCTTGACATGATGTCTGGAGAG---------------------------------------------------------------------GAAGAC---------CGTGATAATATTTTCCGTGCAAGAGCTTCTGGCAAGGGTGCCTTGACAAAGCCTTTTCGGCTG---------CATCTCGGCGTAGTTTTAACTTACGCCGTGTAC---------TTGCTCCCTCCGGATGCCTCACCTGAAGAAAGGAACAAAGCAGCTGCGGGT------------------------------------------TATTTGGGTGGAGCATTCGATGTGGAGTCCCTTGTAGAAAATCTCTTAAGCCGGCTCGCCAAA---TTCGACATA---------------CCTTTTAGGAAACATCATATGCAGTGCAGGTTGTCAAGA------------------GGGTTTGCAGGTGGGGTATTGACGTTCGTTGCACTAATCTGTGCCATGATATATAATGCACATACGCATGTCAAGAAAGTTGAGGAAGGTTATCGTAAGATGGAAGTGCTT---------------------AAAGTGCAAGCAGAAGCAGCTGATATAGCGAAGTCT---CAGTTCCTGGCAACGGTTTCTCACGAGATAAGAACTCCAATGAACGGTGTACTT---------------------------------------------------------GGAATGTTGCAAATGCTGCTCGACACACAGCTCAATGCAGCTCAGCAAGATTTCGCTAGGACTGCCCAAGCAAGCGGAAAGGCGCTAATAACCCTTATAAATGAGGTCCTTGATCAAGCGAAAATCGAGTCTGGTCGCATTGAACTTGAG---ATGGTGCCGTTTGATATCCGAGCTATCCTTGACGATGTCCTTTCACTCTTTTCTGGAAAAACACGGGGTGAAGGCATTGAG---------------CTTGCGGCATTTGTCTCTGAAAGAGTACCATCTACCCTAATAGGAGATCCGGGTCGTTTACGACAGATAATGGCTAATCTTGTGGGAAACTCTGTAAAG------------------------TTCACAGAAAGGGGC------CACATATTTGTATGTGTG------------------CATCTA------------------------------------------------------------------------------------------------------------------------------------------------------------------------------------------------------------------------AAGCTCTTCATTAGTGTAGAAGACACGGGTATCGGGATTCCTTCACAGGCCAAACCAAGAATCTTCAAG------------CCTTTTATGCAAGCGGATAGCTCAACCTCGCGCATGCATGGTGGAACCGGGATCGGCTTGAGCATCAGCAATTGTTTGGTTAACTTAATGGGGGGTCAAATGGGCTTCGACAGCATTGAAAAT---------------------------------------------GTGGGCTCAACGTTCACATTCACTGTGCAATTG---------------------------AAGTTT------------------------------------AAGGGCATGAAAGCTTTGATTGTGGATGGGCGGCCTCTACGCTCTGAAGTCACAAAGCAACATCTACAACGGCTGGGG------------ATT---------------------------------------------------------------------------------------------------------------------------------------------------------------------------------------------------------------------------------------------------------------------------------------------------------------------------GATAAAGATGCATGG------------------------------------------------------------------------------------------------------------------------------------------------------------------------------------------------------------------------------------------------------------------------------------------------------------------------------GTAATCAAACCATTGCACGCTAGAATGATAGCCGCATGCCTTGAGCAGATACTG---------------TTGTCTGGGAGGCTAATCCTTGTTGTTGATGACAATAGAATCAACCGGCTAGTTGCTGCTGGTGCATTGAAGAAGTATGGCGCAGACGTGGAGTGCGCTGATAGTGGTAAAGCTGCGATAGCAAAGCTTCATCCGCATGGG------------------TTCGATGCTTGTTTCATGGACATCCAGATGCCGGAAATGGATGGGTTTGAGACAACCTTGAAGATTAGGGAGGTTGAA---------------------------------------------------------------------------------------------------------------------------------------------------------------------------------------------------------------------------------------------------------------------------------------CGCGTTCCCATACTGGCCATGACTGCCGATGTTATCCAAGCAACATACGACGAGTGTGTCCGATGCAAGATG---------------------------------------------------GATGGTTATGTCTCCAAG------------CCTTTTGAA------------GAAGAGCAGCTATAC---------------------------------AATGCAGTC------GTGCTG---------------------------------------------------------------------------------------------------------------------------------------------------------------------------------------------------------------------------------------
>WooilvCHK01
------------------------------------------------------------------------------------------------------------------------GGCTTGGTTGTCGCTGGCATTGTCTATCATTTCTTCAGCAGACAGTTCTACAAGCAATACGAA---GATGTCCTTGCAAACATGTGTGATGAA------CGG---------GCGCGAATGCTTCAGCATCAGTTTGCGGTGAGCATTAATCATGTGCACGCGCTTGCCGTGTTGGTGTCCACTTTCTACCTACGTAAATATCCGACTGTCCTTGAT------------------------------------------------CAGGACACTTTTGCCGAATACACTGCGGGGACTTCATTTGAAAGGCCTCTAATGACAGGTGTAGCATATGCCCACAGGGTGTTGCATGCTGAGAGGGATGCTTTTGAGAGGATGCAAGGCTGGACAATCAAGACCGAATATGCACCAACCATTTTCTCA------------TCCCTTGACATGATGTCCGGAGAG---------------------------------------------------------------------GAAGAC---------CGGGATAATATTTTCCGTGCAAGAGCTTCTGGCAAGGGTGCCTTGACAAAGCCCTTTCGGCTT---------CATCTCGGTGTAGTTCTTACTTATGCTGTGTAC---------TTGCTCCCTCTGGATGCCTCACCTGAAGAGAGGAACAAAGCAGCTGCAGGT------------------------------------------TATTTGGGTGGAGCATTTGATGTGGAGTCCCTTGTAGAAAATCTCTTAAGCCGGCTGGCCAAA---TTTGACATA---------------CCTTTTAGGCAACATCACATGCAGTGCAGGTTGTCAAGA------------------GGGTTTGCAGGTGGGGTGTTGTCATTCGTCACACTAATTTGTGCCATGATATACAATGCACACACTCATGTCAAGAAAGTTGAGGAAGGGTATCGCAAGATGGAAGTGCTT---------------------AAAGTGCAAGCAGAGGCAGCTGACATAGCGAAGTCT---CAGTTCCTGGCAACAGTATCTCATGAGATAAGAACTCCAATGAATGGTGTACTT---------------------------------------------------------GGAATGCTGCAAATGCTGCTAGACACACAGCTCAACGCAGCTCAACAAGATTTTGCTAGGACTGCCCAAGCAAGCGGGAAGGCACTAATAACCCTTATCAATGAGGTCCTTGATCAAGCAAAAATTGAGTCTGGGCGCATTGAACTGGAG---ATGGTGCCCTTTGATATCCGTGCTATCCTTGATGATGTCCTTTCACTTTTTTCTGGAAAAACACGGGGTGAAGGCATTGAG---------------CTTGCGGCATTTGTTTCTGAAAGGGTGCCGTCCACCCTAATAGGAGATCCAGGTCGGTTACGACAAATAATGGCTAATCTTGTGGGAAACTCCGTAAAG------------------------TTCACAGAAAGGGGT------CACATATTTGTGTGTGTG------------------CATCTA------------------------------------------------------------------------------------------------------------------------------------------------------------------------------------------------------------------------AAGCTCTTCATCAGTGTTGAGGACACGGGTATCGGGATTCCTTCACAAGCCAAACCAAGAATATTCAAG------------CCTTTTATGCAAGCGGATAGCTCAACCTCACGCATGCATGGCGGAACGGGGATTGGCTTGAGCATCAGTAATTGTTTGGTTAACTTAATGGGGGGACAGATGGGCTTTGACAGCACTGAAAAC---------------------------------------------GTGGGCTCGACTTTTACATTCACTGTTCAATTG---------------------------AAGTTT------------------------------------AAGGGCATGAAAGCCTTGATCGTTGATGGGCGGCCTCTACGTTCTGAAGTCACAAAACAACATTTACAACGGCTGGGG------------ATT---------------------------------------------------------------------------------------------------------------------------------------------------------------------------------------------------------------------------------------------------------------------------------------------------------------------------GATAAAGATGCATGG------------------------------------------------------------------------------------------------------------------------------------------------------------------------------------------------------------------------------------------------------------------------------------------------------------------------------GTAATTAAACCATTGCGAGCTAGAATGATAGCTGCATGCCTTGAACAGATACTG---------------TTGTCTGGGAAGCTAATCCTTGTTGTCGACGACAATAGAATCAACAGGCTAGTTGCTGCTGGTGCACTGAAGAAGTATGGCGCAGACGTGGAGTCCGCTGATAGTGGTAAAGCTGCGGTAGCGAAGCTTCATCCGCATAGG------------------TTCGATGCTTGTTTCATGGACATCCAGATGCCGGAAATGGATGGGTTTGAGACAACCTTGAAGATTAGAGAGGTTGAA---------------------------------------------------------------------------------------------------------------------------------------------------------------------------------------------------------------------------------------------------------------------------------------CGCGTTCCCATACTGGCCATGACTGCCGATGTTATCCAAGCAACGTACGACGAGTGTGTCCGATGCAAGATG---------------------------------------------------GATGGTTATGTCTCCAAG------------CCTTTTGAA------------GAAGAGCAGCTATAC---------------------------------AATGCAGTC------GTGCTA---------------------------------------------------------------------------------------------------------------------------------------------------------------------------------------------------------------------------------------
>CysfraCHK01
------------------------------------------------------------------------------------------------------------------------GGCTTGGTTGTTGCTGGCATTGTCTACCATTTTTTCAGTAGACAATTCTACAAGCACTACGAA---GATGTGCTTGCAAACATGTGCGATGAA------CGA---------GCACGAATGCTTCAGCATCAGTTTGCTGTGAGCATTAACCATGTGCACGCGCTTGCGGTGTTGGTGTCGACTTTCTACCTACGTACATACCCCACTGTCCTTGAT------------------------------------------------CAGGACACTTTTGCTGAATATACTGCACGGACCTCATTTGAAAGGCCTCTAATGACAGGTGTAGCATATGCCCACAGGGTGTTACATACTGAGAGGGATGCTTTTGAGAGGATGCAAGGCTGGACAATTAAGACCGAATACGCACCAACCATTTTCTCG------------TCCCTTGACATGATGTCTGGAGAG---------------------------------------------------------------------GAAGAC---------CGTGATAATATTTTCCGTGCAAGAGCTTCTGGCAAGGGTGCCTTAACAAAGCCTTTTCGGCTT---------CATCTCGGTGTAGTTCTAACTTACGCTGTGTAC---------TTGCTCCCTCCGGATGCCTCACCTGAAGAAAGGAACAAAGCAGCTGCAGGT------------------------------------------TATTTGGGAGGAGCGTTTGATGTGGAGTCCCTTGTAGAAAATCTCTTAAGCCGGCTGGCAAAA---TTTGACATA---------------CCTTTTAGGCAACATCATATGCAGTGCAGGTTGTCAAGA------------------GGTTTTGCAGGTGGGGTGTTGTCGTTCGTTGCGTTAATCTGTGCCATGATATACAATGCACATACTCATGTCAAGAAAGTTGAGGAAGGCTATCGCAAGATGGAAGAGCTT---------------------AAAGTGCAAGCAGAGGCAGCTGATATAGCAAAGTCT---CAGTTCCTGGCAACAGTTTCTCATGAGATAAGAACTCCGATGAATGGTGTACTT---------------------------------------------------------GGAATGCTGCAAATGCTGCTTGACACACGGCTCAATGCAGCTCAGCAAGATTTTGCTAGGACTGCCCAAGCAAGTGGGAAGGCACTAATAACCCTTATAAATGAGGTCCTTGATCAAGCGAAAATTGAGTCTGGGCGCATTGAACTTGAG---ATGGTGCCCTTTGATATCCGCGCTATCCTTGATGATGTCCTTTCACTTTTTTCTGGAAAAACACGGGGTGAAGGCATTGAG---------------CTTGCGGCATTTGTCTCTGAAAGGGTACCGTCTGCCCTAATAGGAGACCCAGGGCGTTTACGACAGATAATGGCTAATCTTGTTGGAAACTCGGTAAAG------------------------TTCACAGAAAGGGGC------CACATATTTGTATGTGTG------------------CATCTA------------------------------------------------------------------------------------------------------------------------------------------------------------------------------------------------------------------------AAGCTCTTCATTAGTGTTGAGGACACGGGTATTGGGATTCCGTCACAAGCCAAACCAAGAATATTCAAG------------CCTTTTATGCAAGCAGATAGCTCGACCTCCCGCATGCATGGTGGAACAGGGATTGGCTTGAGCATCAGTAATTGTTTGGTTAACTTAATGGGGGGACAAATGGGCTTTGACAGTATTGAAAAC---------------------------------------------GTGGGCTCGACTTTTACATTCACTCTTCCATTG---------------------------AAGTTT------------------------------------AAGGGCATGAAAGCTTTGATTGTCGATGGGCGGCCTCTACGTTCTGAAGTCACAAAACAACATCTTCAAAGGCTGGGG------------ATT---------------------------------------------------------------------------------------------------------------------------------------------------------------------------------------------------------------------------------------------------------------------------------------------------------------------------GATAAAGATGCATGG------------------------------------------------------------------------------------------------------------------------------------------------------------------------------------------------------------------------------------------------------------------------------------------------------------------------------GTAATTAAACCATTGCGAGCTAGAATGATAGCGGCATGCCTTGAGCAGATACTG---------------TTGTCTGGGAGGCTAATCCTTGTTGTCGACGACAACAGAATCAACAGGCTAGTTGCTGCTGGTGCATTGAAGAAGTATGGAGCAGAAGTGGAGTGTGCTGATAGTGGTAAAGCTGCGATATCAAAGCTTCATCCCCATAGA------------------TTCGATGCTTGTTTCATGGACATCCAAATGCCAGAAATGGATGGGTTTGAGACAACCTTGAAGATCAGGGAGGTTGAA---------------------------------------------------------------------------------------------------------------------------------------------------------------------------------------------------------------------------------------------------------------------------------------CGCGTCCCCATACTGGCCATGACTGCCGATGTTATCCAAGCAACGTACGACGAATGTGTCCGATGCAAGATG---------------------------------------------------GATGGTTATGTCTCCAAG------------CCTTTTGAA------------GAAGAGCAGCTATAC---------------------------------AATGCAGTT------GTGCTG---------------------------------------------------------------------------------------------------------------------------------------------------------------------------------------------------------------------------------------
>CysfraCHK02
------------------------------------------------------------------------------------------------------------------------GGCTTGGTTGTTGCTGGCATTGTCTACCATTTTTTCAGTAGACAATTCTACAAGCACTACGAA---GATGTGCTTGCAAACATGTGCGATGAA------CGA---------GCACGAATGCTTCAGCATCAGTTTGCTGTGAGCATTAACCATGTGCACGCGCTTGCGGTGTTGGTGTCGACTTTCTACCTACGTACATACCCCACTGTCCTTGAT------------------------------------------------CAGGACACTTTTGCTGAATATACTGCACGGACCTCATTTGAAAGGCCTCTAATGACAGGTGTAGCATATGCCCACAGGGTGTTACATACTGAGAGGGATGCTTTTGAGAGGATGCAAGGCTGGACAATTAAGACCGAATACGCACCAACCATTTTCTCG------------TCCCTTGACATGATGTCTGGAGAG---------------------------------------------------------------------GAAGAC---------CGTGATAATATTTTCCGTGCAAGAGCTTCTGGCAAGGGTGCCTTAACAAAGCCTTTTCGGCTT---------CATCTCGGTGTAGTTCTAACTTACGCTGTGTAC---------TTGCTCCCTCCGGATGCCTCACCTGAAGAAAGGAACAAAGCAGCTGCAGGT------------------------------------------TATTTGGGAGGAGCGTTTGATGTGGAGTCCCTTGTAGAAAATCTCTTAAGCCGGCTGGCAAAA---TTTGACATA---------------CCTTTTAGGCAACATCATATGCAGTGCAGGTTGTCAAGA------------------GGTTTTGCAGGTGGGGTGTTGTCGTTCGTTGCGTTAATCTGTGCCATGATATACAATGCACATACTCATGTCAAGAAAGTTGAGGAAGGCTATCGCAAGATGGAAGAGCTT---------------------AAAGTGCAAGCAGAGGCAGCTGATATAGCAAAGTCT---CAGTTCCTGGCAACAGTTTCTCATGAGATAAGAACTCCGATGAATGGTGTACTT---------------------------------------------------------GGAATGCTGCAAATGCTGCTTGACACACGGCTCAATGCAGCTCAGCAAGATTTTGCTAGGACTGCCCAAGCAAGTGGGAAGGCACTAATAACCCTTATAAATGAGGTCCTTGATCAAGCGAAAATTGAGTCTGGGCGCATTGAACTTGAG---ATGGTGCCCTTTGATATCCGCGCTATCCTTGATGATGTCCTTTCACTTTTTTCTGGAAAAACACGGGGTGAAGGCATTGAG---------------CTTGCGGCATTTGTCTCTGAAAGGGTACCGTCTGCCCTAATAGGAGACCCAGGGCGTTTACGACAGATAATGGCTAATCTTGTTGGAAACTCGGTAAAG------------------------TTCACAGAAAGGGGC------CACATATTTGTATGTGTG------------------CATCTA------------------------------------------------------------------------------------------------------------------------------------------------------------------------------------------------------------------------AAGCTCTTCATTAGTGTTGAGGACACGGGTATTGGGATTCCGTCACAAGCCAAACCAAGAATATTCAAG------------CCTTTTATGCAAGCAGATAGCTCGACCTCCCGCATGCATGGTGGAACAGGGATTGGCTTGAGCATCAGTAATTGTTTGGTTAACTTAATGGGGGGACAAATGGGCTTTGACAGTATTGAAAAC---------------------------------------------GTGGGCTCGACTTTTACATTCACTCTTCCATTG---------------------------AAGTTT------------------------------------AAGGGCATGAAAGCTTTGATTGTCGATGGGCGGCCTCTACGTTCTGAAGTCACAAAACAACATCTTCAAAGGCTGGGG------------ATT---------------------------------------------------------------------------------------------------------------------------------------------------------------------------------------------------------------------------------------------------------------------------------------------------------------------------GATAAAGATGCATGG------------------------------------------------------------------------------------------------------------------------------------------------------------------------------------------------------------------------------------------------------------------------------------------------------------------------------GTAATTAAACCATTGCGAGCTAGAATGATAGCGGCATGCCTTGAGCAGATACTG---------------TTGTCTGGGAGGCTAATCCTTGTTGTCGACGACAACAGAATCAACAGGCTAGTTGCTGCTGGTGCATTGAAGAAGTATGGAGCAGAAGTGGAGTGTGCTGATAGTGGTAAAGCTGCGATATCAAAGCTTCATCCCCATAGA------------------TTCGATGCTTGTTTCATGGACATCCAAATGCCAGAAATGGATGGGTTTGAGGCTACGCGACAAATCCGAAGGATTGAA---------------------------------------------------------------------------------------------------------------------------------------------------------------------------------------------------------------------------------------------------------------------------------------CATCTGCCAATTTTTGCTATGACGGCAGATGTCATTCAAGCAACGCCCGATGAATGTGAGAAATGCGGCATG---------------------------------------------------GATGGGTATGTGTCAAAA------------CCGTTTGAA------------GAAGAGCAACTGTAC---------------------------------CTAGTGGTT------TGTTTG---------------------------------------------------------------------------------------------------------------------------------------------------------------------------------------------------------------------------------------
>WooscoCHK01
------------------------------------------------------------------------------------------------------------------------GGTGTAGGAGTGGCCTTGATTGTGTACCAATTCTTTAGTAGACAACATTACCAACATTATGTG---GATGTACTGGCCAACATGTGCGATGAG------CGA---------GCGAGGATGCTGCAACATCAATTCTCAGTAAGCATGAATCATGTCCAGGCTCTTGCAATCCTCGTATCTACCTTTTATGTCGGAAGGCATCCAACCGCACTTGAC------------------------------------------------CAGGACATATTTGCAGAATACACTGCAAGAACTGCTTTTGAGAGGCCTCTAATGACTGGAGTAGCGTACGCACACAGGGTCTTCCATCATCAAAGGGAAGCATTTGAGAAAGAGCAAGGTTGGATTATCAAAACCGAGTATGCACCCACCATATTCTCT------------TCACTGGATATGATGTCTGGAGAG---------------------------------------------------------------------GAGGAT---------CGTGATAACATTCTACGGGCTAGGGCCTCCGGCAAGGGTGTCTTAACAGGTCCATTCAGGCTT---------CATCTTGGTGTTGTATTGACATTTGCAGTGTAT---------GAAGTGCCTCCAGATGCTACAACTGAGGAGAGGATTGATGCAGCTGTGGGG------------------------------------------TACTTGGGTGGAGCTTTTGATTTTGAATCTCTTGTTGACAACCTTCTTCTGCAGCTTGCCAAA---TATGACTTA---------------CCTTTCAGGAAGCATCAAATGTGCTGCAGGCTAGCAAGT------------------GGATTTGCCACTGGTGTGCTAGCGTTTGTTGCCCTTATATGCGCCATGGTTTACAATGCACACAAACATGTCAAGAAGGTAGAAGAAGACTATCGGAAGATGGAAGAGCTT---------------------AAAGTTCAAGCAGAAGCAGCTGATATAGCCAAGTCT---CAGTTTTTGGCAACTGTCTCACATGAGATAAGAACTCCAATGAATGGAGTGCTT---------------------------------------------------------GGCATGCTACAAATGCTTCTCGACACTCAGCTGGATGCAACCCAGCAAGATTTTGCTAGAACTGCACAAGCAAGTGGAAAAGCACTGGTAATGCTCATAAATGAGGTACTAGATCAAGCCAAAATTGAATCAGGCCGCATTGAACTAGAG---GCAGTACCTTTTGACCTCCGTGCCATTCTTGATGACGTCCTATCCCTTTTCTGTGGAAAAACCAGAGGGGAGGGCATTGAG---------------CTAGCCGTTTATGTTTCAGAGAGAGTACCATCTGCTCTCATTGGAGATCCTGGTAGGATTCGACAAATTATCACCAACCTTGTTGGAAATTCTGTAAAA------------------------TTTACAGAGAAAGGC------CACATTTTTGTGTGTGTT------------------CACTGG------------------------------------------------------------------------------------------------------------------------------------------------------------------------------------------------------------------------AAGCTTTTTATTAGTGTGGAGGATACAGGAGTTGGAATCCCTTCACAAGCACAACAGCGGATTTTCATG------------CCTTTCATGCAGGCTGATAGCTCCACTTCACGCACGTATGGAGGCACTGGGATAGGATTGAGTATCAGCAGGTGTTTGGTTGAGCTCATGAAGGGGGAGATGCGCCTTGAAAGTAAAGAGAAT---------------------------------------------GTGGGCTCGACTTTCTCTTGCAGCCTTGTTCTG---------------------------AAGTTC------------------------------------AAGGACATAAAAGTTCTTATCATAGATGGGAGGCTCGTACGGTTGGAGGTTACACGGCATCATCTTCAGAGACTTGGT------------CTT---------------------------------------------------------------------------------------------------------------------------------------------------------------------------------------------------------------------------------------------------------------------------------------------------------------------------GACAAAGATGCCTGG------------------------------------------------------------------------------------------------------------------------------------------------------------------------------------------------------------------------------------------------------------------------------------------------------------------------------GTGATCAAACCGCTCCGAGCTAGCATGATCGCTGCTTGTTTACAGCAAGTGCTT---------------TTGTGTGGGAAGAAAGTACTCGTGGTGGATGACAACAAGGTCAATCGCATTGTGGCTGCCGGTGCATTGAAGAAGTATGGTGCCCATGTCGAATGTGCAGATAGTGGCAAAGCTGCGATTGCAAAACTCAAACCACATGTA------------------TTTGATGCATGTTTTATGGACATACAGATGCCCGAGATGGATGGATTTGAAGCAACTCGGAATATCCGCAAGCTGGAG---------------------------------------------------------------------------------------------------------------------------------------------------------------------------------------------------------------------------------------------------------------------------------------CATGTACCAATATTAGCCATGACTGCTGATGTAATCCAGGCAACCTATGATGAATGTGTTAGATGCAAAATG---------------------------------------------------GATGGCTATGTGTCAAAG------------CCTTTTGAA------------GAAGAGCAGTTGTAT---------------------------------GTAGCAGTT------CTC------------------------------------------------------------------------------------------------------------------------------------------------------------------------------------------------------------------------------------------
>OsmspCHK01
------------------------------------------------------------------------------------------------------------------------GGTTTAGTGGTTGCTTGTATCGTCTATCATTTTTTCAGCAGGGAGCACTACAAGCACTTTGAA---GACATGCTTGTAAACATGTGTGATGAG------CGG---------GCAAGGATGTTGCAACACCAGTTTGCTGTGAGCATGAATCATGTACATGCATTGGCAATCTTGGTTTCTACTTTTCATCTTGGGAAGCACCCAACAGCGCTTGAT------------------------------------------------CAGGAAACCTTTGCTGAGTACACTGCAAGGACTGCTTTTGAAAGGCCCTTGATGACTGGAGTAGCATATGCCCAGAGGGTGCTTCACTCAGAAAGGGAGGCTTTTGAGAGGGAGCAAGGGTGGACAATTAAGACCGAATATGCCCCTACCGTTTTCTCT------------TCTCTTGACATGATGTCTGGAGAA---------------------------------------------------------------------GAAGAC---------CGTGAGAATATACTGCGAGCAAGAGCATCTGGAAAGGGAGTTTTGACAAGTCCTCTAAAACTT---------CATCTTGGTGTTGTTCTAACTTTTGCTGTCTAC---------GAAGTCCCTCCAGATGCCACAACTGAGGAGCGGATTGAAGCAGCTGCAGGA------------------------------------------TACTTGGGCGGGGCTTTTGATGTGGAATCACTGGTTGAGAATTTGCTCTTGCAACTTGCAAAG---TACGACATA---------------CCTTTCCGGAAACATGAAATGCGATGCAGGTTGGCAAGA------------------GGCTTTGCCAGTGGAGTATTGGCACTTGTTGCATTGATCTGTTCAATGGTGTACAATGCGCATACCCATGTCAAAAAGGTAGAGGAGGATTATCGCAAAATGGAGGAGCTT---------------------AAAGTTCACGCAGAAGCAGCTGATATAGCAAAGTCT---CAGTTTTTGGCAACAGTATCTCATGAGATTCGAACTCCCATGAATGGTGTACTT---------------------------------------------------------GGGATGTTACAAATGCTTATGGACACAGAACTGGATACAACCCAGCAAGACTTTGCTCGAACAGCTCAAGCTAGTGGGAAAGCCCTAATAACACTGATCAATGAAGTCCTTGATCAAGCTAAGATAGAGTCAGGACGCATTGAACTGGAG---GCAGTGCCTTTTGATCTGCGGGCAATTCTTGATGATGTTCTCTCACTCTTCTCTGGGAAAACAAGGGATAAAGGCATTGAG---------------CTTGCTGTGTTCGTCTCTGAGAGGGTACCTCATGTCCTTATTGGTGATCCTGGCCGGTTTCGACAAATTATCACCAACCTGGTTGGAAACTCAGTGAAA------------------------TTCACAGAAAAGGGC------CATATTTTTGTATGTGTT------------------CACCTG------------------------------------------------------------------------------------------------------------------------------------------------------------------------------------------------------------------------AAACTCTTTGTCAGCGTTGAGGATACAGGTGTGGGTATTCCCTTACAAGCCCAACAGCGGATTTTCATG------------CCTTTTATGCAAGCAGACAGCTCCACATCACGCACTTATGGAGGAACCGGGATTGGCTTGAGTATTAGTAGATGCCTTGTTGAGCTAATGAATGGTGAAATGAGATTTGAGAGTGAGAAAGAT---------------------------------------------GTAGGAACAACTTTCACATGTACTCTTGTATTG---------------------------AGGTTC------------------------------------AAGGGGATGAGAGCCCTCATTATTGACGGAAGGCCTGTCCGATCGGAAGTGACAAAATATCATTTACAGAGATTAGGT------------GTG---------------------------------------------------------------------------------------------------------------------------------------------------------------------------------------------------------------------------------------------------------------------------------------------------------------------------GACAAAGATGCCTGG------------------------------------------------------------------------------------------------------------------------------------------------------------------------------------------------------------------------------------------------------------------------------------------------------------------------------GTAGTCAAACCACTGCGGGCAAGTATGATTGCTGCTTGTCTTCAGCAAGCTCTT---------------TTGTATGGGAAGCAGATCTTAGTGGTTGATGACAATAAAGTAAACCGCAGAGTGGCTGCTGGTGCCTTAAAGAAGTACGGGGCCAATGTCGAGTGTTGTGATAGCGGGAAAGCTGCCATTACGTTGCTTCAACCACACAAG------------------TTTGATGCCTGCTTCATGGATATTCAAATGCCAGAGATGGATGGGTTTGAGGCCACAAGGCAAATACGGAAAATCGAA---------------------------------------------------------------------------------------------------------------------------------------------------------------------------------------------------------------------------------------------------------------------------------------CACACGCCAATCTTAGCCATGACAGCTGATGTAATTCAGGCTACATATGAGGAGTGCATCAAATGTGGAATG---------------------------------------------------GATGGGTATGTGTCTAAG------------CCTTTTGAA------------GAAGAACAGCTCTAC---------------------------------AGGGCAGTC------TTTTTT---------------------------------------------------------------------------------------------------------------------------------------------------------------------------------------------------------------------------------------
>OsmspCHK02
------------------------------------------------------------------------------------------------------------------------GGTCTAGTAGTGGCTTGCATTGTTTACCATTTTTTCAGCCGAGAACATTACAGGCACTTTGAA---GATGTCCTTGCAAATATGTGTGATGAG------CGG---------GCAAGGATGTTACAGCATCAGTTTGCAGTGAGCATGAATCATGTTCATGCACTGGCAATCTTAGTCTCAACTTTTTATATTGGAAAGCTTCCAACAGCTCTTGAT------------------------------------------------CAGGACACATTTGCAGAGTACACTGCAAGGACTGCTTTTGAGAGACCTTTGATGACCGGAGTAGCATATGCTCATAAGGTTCTGCACTCAGAAAGACATGCTTTTGAAAGAGAGCAAGGATGGACGATAAAAACCGAATATGCTCCGACCATTTTTTCT------------TCTCTTGACATGATGTCTGGAGAG---------------------------------------------------------------------GAAGAT---------CGTGAAAATATTTTACGAGCAAGGGCATCTGGCAAGGGAGTTCTGACAAGCCCTTTTAGGCTT---------CATCTTGGTGTTGTTTTAACATTTGCTGTATAT---------GAAGTTCCTCAAGATGCCACATCTGAAGAGCGGATTGAAGCAGCTGCAGGA------------------------------------------TATGTGGGTGGAGCATTTGATGTAGAATCGCTTGTGGAAAATTTACTCCGTCAACTTGCCAAG---TTTGATATA---------------CCTTTCAGGAAACATCAGATGCGCTGTAGGTTGGCAAGA------------------GGGTTTGCAAGTGGAGTGTTGGCGTTTGTTGCATTAATTTGTTCCATGGTGTACAATGCACATACTCATGTCAAAAAAGTAGAGGAAGACTATCGCAAGATGGAGGAGCTC---------------------AAAGTACAGGCAGAAGCAGCTGATATTGCTAAGTCT---CAGTTTTTGGCAACAGTCTCTCATGAGATTCGAACTCCAATGAATGGTGTGCTT---------------------------------------------------------GGGATGCTTCAAATGCTTTTGGACACTCAACTAGATGCAACCCAGCAAGATTTTGCTCGAACAGCTCAGGCCAGTGGGAAAGCACTGATAACTTTGATAAATGAAGTCCTTGATCAAGCTAAAATTGAATCTGGCCGCATTGAACTAGAG---GCTGTACCTTTTGATCTTCGGGCTATCCTTGATGATGTTCTTTCACTCTTCTCTGGAAAAACTCGGGGCGAGGGCATTGAG---------------CTCGCGGTGTTTGTTTCAGAGAGGGTGCCACGCATCCTAATAGGAGATCCTGGTCGGTTTCGACAAATTATCACCAACCTTGTGGGAAACTCAGTGAAA------------------------TTCACAGAAGAGGGC------CATATTTTTGTATGCGTG------------------CACCTT------------------------------------------------------------------------------------------------------------------------------------------------------------------------------------------------------------------------AAACTCTTTGTCAGCGTTGAGGATACAGGTGTGGGTATTCCCTTACAAGCCCAACAGCGGATTTTCATG------------CCTTTTATGCAAGCAGACAGCTCCACATCACGCACTTATGGAGGAACCGGGATTGGCTTGAGTATTAGTAGATGCCTTGTTGAGCTAATGAATGGTGAAATGAGATTTGAGAGTGAGAAAGAT---------------------------------------------GTAGGAACAACTTTCACATGTACTCTTGTATTG---------------------------AGGTTC------------------------------------AAGGGGATGAGAGCCCTCATTATTGACGGAAGGCCTGTCCGATCGGAAGTGACAAAATATCATTTACAGAGATTAGGT------------GTG---------------------------------------------------------------------------------------------------------------------------------------------------------------------------------------------------------------------------------------------------------------------------------------------------------------------------GACAAAGATGCCTGG------------------------------------------------------------------------------------------------------------------------------------------------------------------------------------------------------------------------------------------------------------------------------------------------------------------------------GTAGTCAAACCACTGCGGGCAAGTATGATTGCTGCTTGTCTTCAGCAAGCTCTT---------------TTGTATGGGAAGCAGATCTTAGTGGTTGATGACAATAAAGTAAACCGCAGAGTGGCTGCTGGTGCCTTAAAGAAGTACGGGGCCAATGTCGAGTGTTGTGATAGCGGGAAAGCTGCCATTACGTTGCTTCAACCACACAAG------------------TTTGATGCCTGCTTCATGGATATTCAAATGCCAGAGATGGATGGGTTTGAGGCCACAAGGCAAATACGGAAAATCGAA---------------------------------------------------------------------------------------------------------------------------------------------------------------------------------------------------------------------------------------------------------------------------------------CACACGCCAATCTTAGCCATGACAGCTGATGTAATTCAGGCTACATATGAGGAGTGCATCAAATGTGGAATG---------------------------------------------------GATGGGTATGTGTCTAAG------------CCTTTTGAA------------GAAGAACAGCTCTAC---------------------------------AGGGCAGTC------TTTTTT---------------------------------------------------------------------------------------------------------------------------------------------------------------------------------------------------------------------------------------
>ArgnivCHK01
------------------------------------------------------------------------------------------------------------------------GGCTTCATCGTTGCTTGCATTGTGTACCACTTTTTCAGCAGTGAGCACTACAAGCACTATGAG---GATACACTAGTCAACATGTGCGATGAA------AGA---------GCCCGCATGCTGCAACATCAATTTGCTGTGAGTATGAACCATGTACATGCCTTGGCAATTCTGGTCTCTACTTTCCACTTGGGGAAGTACCCATCAGCCATTGAT------------------------------------------------CAGAAAACCTTTGCGAGCTACACCGCTCGGACTGCATTTGAGCGCCCCCTCATGACTGGAGTAGCGTATGCCCAAAGGGTTCTGCATGCGGAACGAGAGGCTTTTGAGAATGAGCAAGGATGGACCATCAAGACCGAATATGCTCCAACAGTACTTTTT------------TCTCTTGATATGATGTCAGGAGAG---------------------------------------------------------------------GAGGAT---------CGGGAGAATATACTGAGGGCCCGCGTGTCTGGGAAGGGTGTCCTCACAAGCCCATTCAAGCTT---------CACCTGGGTGTTGTCCTGACATTTGCGGTGTAC---------GACCTTTCTCCAGACGCGACATCAGACGAAAGGATGAAAGCAGCAGCAGGG------------------------------------------TACCTGGGTGGAGCGTTTGATTTTGAGTCACTTGTACAGAACTTGCTAGAGCAGCTTGCAAAG---TACGACATT---------------CCCTACAGGAAGCATGAGATGAGATGCAGGTTAGCAAGG------------------GGGTTTGCTAGTGGGGTACTTGCACTTGTAGCGCTCATTTGCTTCATGGTGTATAATGCGCACATGCATGTGAGGAAGGTAGAAGAGGATTATCGAAAGATGGAGGAGTTG---------------------AAAGTTAGAGCTGAGGCTGCTGACATTGCAAAGTCA---CAGTTTTTGGCAACTGTTTCTCATGAAATTCGGACACCTATGAACGGAGTACTG---------------------------------------------------------GGAATGTTGCAAATGCTCATGGACACAGAGTTGGATACTACCCAGCAGGACTTTGCTAGAACTGCTCAAGCCAGTGGCAAAGCGTTAATAACACTGATCAATGAAGTTCTTGACCAGGCAAAGATAGAGTCTGGTCGTATTGAACTAGAG---GCAGTTCCATTTGATTTGCGAACTATCATCGACGATGTGCTCTCTCTTTTCTCAGGGAAGACTCGAGACAAGGGTATAGAG---------------CTTGCTGGGTTTGTTTCTGATAGAGTGCCCCATGTACTGGTCGGAGATCCTGGACGATTCAGGCAAATTATCACCAACCTTGTGGGGAACTCTGTGAAA------------------------TTCACAGAAACTGGC------CACATTTTTGTATGCGTC------------------CATCTT------------------------------------------------------------------------------------------------------------------------------------------------------------------------------------------------------------------------CGACTCTTTGTGAGCGTAGAGGACACGGGTGTTGGCATCCCTTTACAAGCTCAACAGAGAATTTTCATG------------CCCTTCATGCAAGCAGATAGTTCAACCTCTCGAACATATGGTGGCACTGGGATCGGCTTAAGTATAAGCAAATGCCTTGCTGAGCTCATGAATGGGGAGATGAAGTTCAAGAGTGTGGAAGAG---------------------------------------------GTTGGATCAACCTTCACATGCACTCTTGAGCTG---------------------------AGGTTT------------------------------------AAGGGCATGAGAGCTCTTGTCGTTGATGGGAAGCATGTCAGATCCGAAGTGACAAAGTACCACCTTCAAAGACTAGGG------------GTA---------------------------------------------------------------------------------------------------------------------------------------------------------------------------------------------------------------------------------------------------------------------------------------------------------------------------GATAAAGATGCATGG------------------------------------------------------------------------------------------------------------------------------------------------------------------------------------------------------------------------------------------------------------------------------------------------------------------------------GTGGTGAAGCCATTGCGACCGAGCTTGATGGCTGCTTGTCTTCAACAAGCTCTC---------------TTACACGGGAGAAAAATTCTTGTCGTAGATGACAACCTTGTTAACCGGAGAGTAGCAGCTGGTGCCTTGAAGAAATATGGTGCGAGTGTAGAGTGTTGTGACAGTGGAAAAGCGGCAATTGCACTACTACAGCCTCACAGC------------------TTTGATGCTTGCTTCATGGACATTCAAATGCCAGAGATGGACGGGTTTGAGGCCACACAACACATTCGTAGAATCGAG---------------------------------------------------------------------------------------------------------------------------------------------------------------------------------------------------------------------------------------------------------------------------------------CGCGTCCCAATTTTTGCAATGACAGCTGATGTTATTCAGGCAACTCCTGATGAATGTGAGAAGTGTGGAATG---------------------------------------------------GACGGGTATGTGTCAAAA------------CCGTTCGAA------------GAAGAACAACTTTAC---------------------------------CTAGTGGTA------TGCTTG---------------------------------------------------------------------------------------------------------------------------------------------------------------------------------------------------------------------------------------
>NelnucCHK06
TTGCCAGACATACTGAGGAATAAAAATGGGGCGATCTTAATGAGTTTCTCGGCCATCGCTGGTGTTTTTCTCAAGCTTCCGAGGATCTTCTTGAAGATATGTCGCTGGGTTTTAGTTAGA------GCTGGGTCTGTCTGGTTATTTTGGTACCTGAACAAGAATATCAATCTGAGGAGGGAA---GAGATGCTTGCCAACATGTGTGATGAG------CGT---------GCTCGTATGTTGCAGGACCAGTTCAATGTGAGCATGAATCATGTCCATGCCTTGGCAATCCTCATCTCAACATTTCATCATGGGAAGCAACCTTCTGCTATTGAT------------------------------------------------CAAAAAACATTTGCAGAATACGCAGAGAGAACATCTTTTGAAAGGCCGCTTACTAGTGGTGTTGCCTATGCTTTGAAAGTGTTGCATTCTGAGAGGGAGCAATTTGAGAAGCAGCATGGTTGGACAATAAAGAAAGAATATGCTCCTGTTATATTCTCC------------TCTATTGACATGATGTCTGGAAAG---------------------------------------------------------------------GAAGAC---------CGTGAAAACATACTGCGAGCAAGAGCATCTGGAAAAGGAGTCCTGACATCTCCCTTCAAGCTA---------AACCTTGGCGTGGTGCTCACATTTGCTGTGTAT---------GAACTCCCATCCAATGCTACACCTCAGCAACATATTGAAGCAACTGAGGGG------------------------------------------TATTTGGGTGCATCTTATGATATTCAATCCTTGGTGGAAAAGCTTCTTCACCAGCTTGCCAGT---TATGATACA---------------CCATTTCGGAAGCACAAAATGCATTGCAGATTTAAACAG------------------ACATCATCAGTAGGAGCCCTGGTGATCACATTGCTTGTGGGTCATATATTTCATGCAGCAATAAACCGAATAGAGAAGGTGGAGGATGACTATCGTGAGATGATGGAGCTC---------------------AAAGTTCGAGCTGAAGCTGCTGATGTGGCAAAATCC---CAGTTCCTGGCAACGGTTTCTCACGAGATAAGGACTCCAATGGTTGGTGTTTTA---------------------------------------------------------GGCATGCTGCAGATGCTGATAGACACAGAGCTTGATGCAACTCAGCTGGACTATGCACAGACTGCTCATGCCAGCGGGAAAGATCTAATATCATTAATTAATGAGGTCCTTGACCAGGCTAAGATAGAATCAGGCAGGCTTGAGCTTGAA---GCTGTTCCATTTGATCTGCGTCCAATCCTTGATAGTGTAATGTCGCTTTTCTCTGACAAGTCACATGTCAAAGGCATTGAG---------------TTGGCTGTTTACATCTCTAATCGGGTGCCTGAAGTTGTCAACGGGGACCCTAGAAGGCTTGGGCAGATAATTACAAATCTGGTTGGGAACTCAATCAAG------------------------TTCACAGAGAAAGGG------CATATATTTGTCTCGGTG------------------CATCTA------------------------------------------------------------------------------------------------------------------------------------------------------------------------------------------------------------------------AGATTACTAATAACAGTAGAAGATACAGGTGTGGGAATCCCACAAGAGGCACAGAGCCGCATTTTCATG------------CCTTTCATGCAGGCTGACAGTTCCACCTCACGAACATATGGTGGGACAGGTATAGGCTTGAGCATTAGCAAGCGTTTGGTGGATATGATGGATGGCGAAATTGGATTTGTGAGTGAACCTGGG---------------------------------------------ACTGGTAGTACATTTGCATTTACTGTGGCTTTG---------------------------GAATTA------------------------------------CATGGACTGAGAGCATTGGTGGTTGATGGAAGAAGTATCCGTGCTGAGGTCACAAGGTATCATTTGCAGAGACTTGGA------------ATA---------------------------------------------------------------------------------------------------------------------------------------------------------------------------------------------------------------------------------------------------------------------------------------------------------------------------GATGAAGACGCTTGG------------------------------------------------------------------------------------------------------------------------------------------------------------------------------------------------------------------------------------------------------------------------------------------------------------------------------GTAGTGAAGCCCCTACGTTTAAGTATGATGACCGCATGTTTCCAACAAACCCTT---------------CTAAGTGGAAAGCAGATACTGGTTGTGGATGACAATATTGTTAACCGCAGGGTGGCAGAAGCTGCCCTTAAGAAGTATGGAGCTGTTGTTACATGTGTGGAGAGTGGGAAGGCTGCTCTAGGGATGCTTCAACCACACAAG------------------TTTGATGCTTGCTTCATGGATCTCCAAATGCCAGAGATGGATGGGTTTGAAGCTACAAGGCAAATTCGCTGTATGGAG---------------------------------------------------------------------------------------------------------------------------------------------------------------------------------------------------------------------------------------------------------------------------------------CACACACCAATACTAGCTATGACGGCTGATGTTATTCAAGCAACACAAGAAGAGTGCATGAAATGTGGGATG---------------------------------------------------GATGGCTATGTTTCAAAG------------CCATTTGAA------------GAAGAACAGCTTTAC---------------------------------TCAGCAGTG------TTCTTT---------------------------------------------------------------------------------------------------------------------------------------------------------------------------------------------------------------------------------------
>GosraiCHK01
---------------------------------------ATGAGTTGTTCTTCTGGAACTGGGAATTTTGTGAAGCTCTCAGGGCTCCTCGGGGAAATACATAGATGTGCTTTAGTCAAG------CTTACATCCATCTGGTTATTTTGGCATTTAAACCAGAAGATCAATTTGAGGAGAGAA---GAGACTCTTACCAACATGTGCGATGAA------AGA---------GCACGGATGTTGCAAGATCAATTTAATGTTAGCATGAATCATGTTCATGCTCTGGCTCTTCTTGTATCAACTTTTCACCACGGGAAGCATCCATCTGCTATTGAT------------------------------------------------CAGAAAACATTTGGTGAATATACCGAGAGAACAGCTTTTGAGAGGCCACTTACCAGTGGGGTTGCTTATGCATTGAAAGTTCTTCACTCAGAGAGGGAGCAATTTGAGAAACAGCATGGATGGACAATAAAGAAAGAATATGCACCAGTGATATTTTCA------------TCTATTGACATGATGTCTGGAAAG---------------------------------------------------------------------GAAGAC---------CGTGAGAACATTTTGCGGGCAAGGGCAACTGGAAAGGGAGTATTGACATCACCTTTTAAGCTG---------CACGTTGGTGTTGTGCTCACATTTGCTGTTTAT---------GATTTGCCTCCAGATGCTACTCCAGAGTTACGTATTGAAGCAACAATGGGG------------------------------------------TACCTAGGTGCATCATATGATGTCCCCTCCCTGGTGGAGAAGCTTCTGCACCAACTTGCTAGC---TACGATACA---------------CCATTAAGGAAGCATGAGATGCACTGCAGGTTCAAGCAA------------------AATGCATCACTAGGAGTCCTAGTTATCACTTTACTTGTTGGTCATATCTTCCATGCAGCTATAAGTCGAATTGCAAAAGTTGAGAATGACTACCGTGAGATGATGGAGCTC---------------------AAAGCTCGTGCTGAAGCTGCAGATATAGCAAAATCT---CAGTTTCTAGCTACTGTTTCCCATGAGATCCGGACTCCAATGAATGGTGTTCTA---------------------------------------------------------GGTATGCTGAAGATGCTGATGGACACGGATCTTGATGCGGTCCAAAGGGACTATGCTGAGACTGCTCATGCTAGTGGGAAAGATCTTATCTCGCTGATAAATGAGGTCCTTGATCAGGCTAAGATAGAATCAGGCAGGCTTGAACTTGAG---GATGTGCCCTTCGATCTACGTTCTCTTCTTGATAATGTTCTCTCACTCTCCTCGGACAAATCTAATGATAAAGGGATTGAG---------------TTGGCGGTTTATGTTTCTGATCGGGTTCCCGAAGTTGTTGTTGGTGATCCTGGGCGGTTTCGGCAAATAATTATCAATCTTGTTGGAAATTCAATTAAG------------------------TTCACGGATAAGGGA------CATATTTTTGTCTCAGTG------------------CATCTG------------------------------------------------------------------------------------------------------------------------------------------------------------------------------------------------------------------------AAATTACTGGTGACTGTTGAGGATACAGGTGTGGGAATTCATTTGGGTGCTCAAGATCGGATTTTCACT------------CCTTTTGTGCAAGCTGACAGTTCAACTTCACGACATTATGGTGGGACTGGAATAGGATTGAGCATCAGCAAACATCTGGTGGAACTCATGCATGGGGAGATAGGGTTTGTCAGTGAACCTGGC---------------------------------------------ATTGGCAGTACTTTCTCATTTACTGGATCTTTT---------------------------GAGTTT------------------------------------CAAGGTTTGAGAGCACTGGTTGTTGATAATAGAAGCATACGAGCTGAGGTCACTAGATACCATCTACGGAGATTGGGA------------ATA---------------------------------------------------------------------------------------------------------------------------------------------------------------------------------------------------------------------------------------------------------------------------------------------------------------------------GACAAAGATGCTTGG------------------------------------------------------------------------------------------------------------------------------------------------------------------------------------------------------------------------------------------------------------------------------------------------------------------------------GTAGTAAAGCCTCTTCGGTTGAGCGTCATCATTGCCTGTTTCCAGGAACTCCTA---------------CTTAGAGAAAAACGAATTTTAGTGGTTGATGATAACAAGGTTAACAGAAGAGTGGCAGAAGGTGCTTTAAAGAAATATGGAGCAATTGTTTCCTGTGTGGAAAAAGGCCAGGATGCGCTGGACAAGCTTAGACCACATAAT------------------TTTGATGCCTGCTTCATGGATCTTCAGATGCCGGAAATGGACGGGTTTGAAGCAACTAGGCAAATCCGCAGTGTGGAG---------------------------------------------------------------------------------------------------------------------------------------------------------------------------------------------------------------------------------------------------------------------------------------CACATTCCAATATTGGCAATGACAGCTGATGTCATCCAGGCTACAAACGAAGAGTGCATGAAATGTGGGATG---------------------------------------------------GATGGCTATGTGTCGAAG------------CCTTTTGAG------------GAAGAGCAACTTTAT---------------------------------TCAGCTGTT------TTTTTC---------------------------------------------------------------------------------------------------------------------------------------------------------------------------------------------------------------------------------------
>GosraiCHK05
------------------------------------------------------------------------------------------------------------------------------CTTACATCCATCTGGTTATTTTGGCATTTAAACCAAAAGATCATTCTGAGGAGAGAA---CACACACTCGCCAACATGTGTGATGAG------AGA---------GCACGGATGTTGCAAGATCAGTTCAATGTTAGCATGAATCATGTTCATGCCTTGGCAATTCTTGTATCCACTTTTCACCATGGGAAGCATCCATCCGCCATTGAT------------------------------------------------CAGAAAACATTTGGTGAGTATACTGAGAGAACAGCTTTTGAGAGGCCGCTTACCAGTGGTGTTGCTTATGCATTGAAAGTTCTTCACTCAGAGAGGGAGCAGTTTGAGAAGCAGCATGGATGGACAATAAAGAAAGAATATGCACCAGTGATATTTTCA------------TCTATTGACATGATGTCTGGACAG---------------------------------------------------------------------CAAGAC---------CTTGAGAACATCCTGCGAGCAAGGGCAACCGGAAAGGGTGTATTGACATCACCTTTTAAGCTA---------CACCTTGGTGTTGTGCTCACATTTGCAGTTTAT---------GATTTGCCTCCAGATGCTATACCTGAGCAACGTACTGAAGCGACTGTGGGG------------------------------------------TATCTGGGTGCATCTTATGATGTCCCCTCCCTGGTGGAGAAGCTTTTGCACCAACTTGCTAGC---TACGACACA---------------CCATTAAGGAAGCACGAGATGCACTGCAGGTTCAAGCAA------------------AATGCATCTGTGGGAGTCTTAGTTATTACTTTGCTTGTTGGTCATATCTTCCATGCAGCTATATGTCGTATCGCGAAAGTGGAGAACGACTGCCGAGAGATGATGGAGCTC---------------------AAAGCTCGTGCTGAAGCTGCAGATGTAGCTAAATCT---CAGTTTCTAGCTACTGTTTCCCATGAGATCCGAACTCCAATGAATGGTGTTTTA---------------------------------------------------------GGTATGCTGAAAATGTTGATGGACACTGATCTTGATGCGATCCAAAGGGACTACGCTGAGACTGCTCATGCTAGTGGTAAAGATCTTATATCGCTGATAAATGAAGTTCTTGATCAGGCTAAGATAGAATCAGGCAGGCTTGAACTTGAG---GATGTGCCCTTTGATCTACGCAACCTTCTCGATAGCATTCTCTCACTCTCCTCTGACAAATCTAATGATAAAGGAATCGAG---------------TCGGCGGTTTATGTATCTGATCGGGTTCCTGAAGTTGTTGTTGGTGACCCTGGGCGGTTTCGACAAATAATTACTAATCTTGTTGGAAACTCAATTAAG------------------------TTCACGGATAAGGGA------CATATTTTTGTCTCGGTG------------------CATCTG------------------------------------------------------------------------------------------------------------------------------------------------------------------------------------------------------------------------AGATTACTTGTAACAGTTGAGGACACAGGCGTCGGGATTCGTTTAGATGCACAAGATCAAATTTTCACT------------CCTTTTGTTCAAGCCGACAGTTCCACTTCACGACATTATGGTGGGACTGGAATAGGATTGAGCATCAGCAAACATCTGGTGGAACTCATGCATGGGGAGATCGGGTTTGCGAGTGAACCTGAC---------------------------------------------GTTGGCAGTACTTTCTCATTTACTGGAGCTTTT---------------------------GAGTTC------------------------------------CAAGGATTGGGAGCACTTATTATTGATAATAGAAGCATCCGTGCTGAGGTCACAAAATACCATCTTCGAAGACTGGGA------------ATA---------------------------------------------------------------------------------------------------------------------------------------------------------------------------------------------------------------------------------------------------------------------------------------------------------------------------GACAAAGATGTTTGG------------------------------------------------------------------------------------------------------------------------------------------------------------------------------------------------------------------------------------------------------------------------------------------------------------------------------GTAGTGAAACCTCTTCGGTTGAGTGTCTTAATTGCCTGTTTCCAAGAAGCCCTT---------------CTTAGAGAAAAGCGGATTTTAGTCGTCGATGACAATAAGGTTAACAGAAGAGTGGCAGAAGGTGCTTTAAAGAAATATGGAGCAATTGTCACCTGTGTGGAAAGAGGCCACGATGCACTCAACAAGCTTAAGCCACATACT------------------TTCGATGCCTGCTTCATGGATCTCCAGATGCCAGAAATGGATGGGTTTGAAGCAACTAGGCAGATCCGCAGTGCGGAG---------------------------------------------------------------------------------------------------------------------------------------------------------------------------------------------------------------------------------------------------------------------------------------CACATTCCAATATTAGCAATGACAGCTGATGTGATCCAGGCTACATATGAAAAGTGCCTGAAATGTGGGATG---------------------------------------------------GATGACTATGTATCGAAG------------CCTTTTGAG------------GAAGAGCAACTTTAT---------------------------------TTGGCCGTT------TTTTTT---------------------------------------------------------------------------------------------------------------------------------------------------------------------------------------------------------------------------------------
>TheobrCHK01
---------------------------------------ATGAGTTGTTCTTCTGGAACTGGGAATTTTGTGAAGCTCTCAAGGCTCCTTGGGGAAATACGTAAGTGTGCTTTGGTCAAG------TTTACATCCTTCTGGTTATTTTGGCATTTAAACCAAAAGATCATTTTAAGGAGAGAA---GAGACACTTGCCAACATGTGTGATGAA------AGA---------GCACGGATGTTGCAGGATCAGTTCAATGTTAGCATGAATCATGTTCATGCGTTGGCTATTCTCGTATCCACTTTTCACCATGGGAAGCATCCATCTGCTATTGAT------------------------------------------------CAGAAAACATTTGGTGAATATACTGAAAGAACAGCTTTTGAGAGGCCACTTACTAGTGGTGTCGCTTATGCACTGAAAGTTCTTCACTCAGAGAGGGAGCAGTTTGAGAAGCAGCATGGATGGACAATAAAGAAAGAATATGCACCAGTAATATTTTCA------------TCTATTGACATGATGTCTGGAAAG---------------------------------------------------------------------GAAGAC---------CGTGAGAACATCCTGCGGGCAAGGGCAACTGGAAAGGGAGTATTGACATCTCCTTTTAAGCTG---------CACCTTGGTGTTGTTCTCACATTTGCTGTTTAT---------GATTTGCCTCCAAGTGCTACACCAAGGCAACGAACTGAAGCTACTGTGGGG------------------------------------------TACCTGGGTGCGTCTTATGATGTCCCCTCTCTGGTGGAGAAGCTTCTGCACCAACTTGCCAGC---TACGACACA---------------CCATTAAGGAAGCATGAGATGCACTGCAGGTTCAAGCAA------------------AATGCATCAGTAGGAGTCCTAGTTATTACTTTGCTTGTCGGTCATATCTTCCATGCTGCTATATGTCGAATTGCAAAAGTAGAGAATGACTACCGTGAGATGATGGAGCTC---------------------AAAGCTCGTGCTGAAGCTGCAGATGTGGCCAAATCT---CAGTTTCTAGCAACTGTTTCCCATGAGATCAGGACTCCGATGAATGGTGTTTTA---------------------------------------------------------GGTATGCTGAAAATGCTGATGGATACAGAGCTTGATGCGATCCAAAGGGACTATGCTGAGACTGCTCATGCTAGTGGGAAAGATCTTATCTCACTGATAAATGAGGTCCTTGATCAGGCTAAGATAGAATCAGGCAGGCTTGAGCTTGAG---GATGTGCCCTTTGATCTACGCACTCTTCTTGATAACGTCCTCTCACTTTCCTCAGACAAATCTAATTATAAAGGGATTGAG---------------TTGGCAGTTTATGTATCCGATCGGGTTCCTGAAGTTGTTGTTGGTGATCCCGGGCGGTTTCGGCAAATAATTACAAATCTTGTTGGAAATTCAATTAAG------------------------TTCACGGATAAGGGA------CATATTTTTGTCTCAGTG------------------CATCTG------------------------------------------------------------------------------------------------------------------------------------------------------------------------------------------------------------------------AAATTACTAGTAACAGTTGAGGACACAGGTGTGGGAATTCGTTTAGATGCACAGGATCGAATTTTCACT------------CCTTTTGTGCAAGCTGACAGTTCCACTTCACGACATTATGGTGGGACTGGAATAGGATTGAGCATCAGCAAACGTCTTGTACAACTCATGCATGGGGAGATCGGGTTTGTGAGTGAACCTGGC---------------------------------------------ACTGGCAGTACTTTCTCATTCACTGCAGCTTTT---------------------------GAGTTC------------------------------------CAAGGTTTGGGAGCACTGATTATTGATAATAGAAGCATCCGAGCTGAGGTTACAAGATACCATCTTCGGAGATTGGGA------------ATA---------------------------------------------------------------------------------------------------------------------------------------------------------------------------------------------------------------------------------------------------------------------------------------------------------------------------GACAAAGATGTTTGG------------------------------------------------------------------------------------------------------------------------------------------------------------------------------------------------------------------------------------------------------------------------------------------------------------------------------GTAGTGAAGCCACTTCGGTTGAGTGTCTTGATTGCCTGTTTCCAAGAAGCCCTT---------------CTACGAGAAAAGCGGATTTTAGTGGTTGATGACAATAAGGTTAACAGAAGAGTGGCAGAAGGTGCTTTAAAGAAATATGGAGCAATTGTTTCCTGTGTGGAAAGAGGCCAGGATGCACTGCACAAGCTTAAGCCACATAAT------------------TTTGATGCTTGCTTCATGGATCTCCAGATGCCAGAAATGGATGGGTTTGAAGCTACTAGGCAAATCCGCTGCGTGGAG---------------------------------------------------------------------------------------------------------------------------------------------------------------------------------------------------------------------------------------------------------------------------------------CACATTCCAATTTTAGCAATGACAGCTGATGTCATCCAAACTACAAATGAAGAGTGCATGAAATGTGGGATG---------------------------------------------------GATGGCTATGTGTCAAAG------------CCTTTTGAG------------GAAGAGCAACTTTAT---------------------------------TCAGCTGTT------TTTTTT---------------------------------------------------------------------------------------------------------------------------------------------------------------------------------------------------------------------------------------
>CarpapCHK03
------------------------------------------------------------------------------------------------------------------------------ATTGGGTCC------------------------------------------------------ACATTGGCCAATATGTGTGATGAG------CGG---------GCTCGGATGTTGCAGGATCAGTTCAATGTGAGCATGAACCATGTTCATGCCTTGGCTATTCTTGTTTCTACCTTTCACCATGGAAAAAACCCATCTGCTATTGAT------------------------------------------------CAGAAGACATTTGGTGAATATACTGAAAGAACAGCTTTTGAGAGACCACTTACTAGTGGTGTTGCTTATGCTCTGAAAGTTCTTCACTCAGAAAGAGAGCAATTTGAAAGGCAGCATGGATTTACAATAAAGAAAGAATATGCACCAGTCATCTTTTCC------------TCTATTGACATGATGTCTGGAAAG---------------------------------------------------------------------GAAGAC---------CGTGAAAACATCTTGCGAGCAAGGGCAACTGGGAAGGGTGTATTGACATCTCCCTTTAAGCTT---------CACTTGGGTGTTGTGCTGACATTTGCTGTTTAT---------GACCTTCCCCCAGATGCAACCCCAGAACAGCGTATTGAAGCTACTGTGGGT------------------------------------------TACCTGGGGGCATCTTATGATGTCCCATCGCTTGTGGAGAAGCTTTTGCATCAACTTGCCAGC---TATGATACA---------------CCATTAAGGAAGCATGAGATGCACTGCAGGTTCAAGCAC------------------AATGCCTCAGTAGGAGTCTTGGTTATTACTTTGCTTCTTGGTCATATCTTCCATGCAGCAATAAGTCGCATTGCAGAAGTGGAGGATGACTGTCAAAAGATGATGGAGCTC---------------------AAGGCTCGTGCTGAAGCTGCAGATGTGGCAAAGTCT---CAGTTCTTAGCAACAGTTTCCCACGAGATAAGGACTCCAATGAATGGTGTTTTA---------------------------------------------------------GGCATGTTGCAATTGTTGATGGACACTGATCTTGATGCAAACCAAATGGACTGTGCCAAGACTGCTCATGCTAGTGGAAAAGATCTTATCTCGCTAATAAACGAGGTTCTTGACCAGGCAAAGATAGAATCAGGCAGGCTTGAACTTGAA---CGAGTGCCTTTTGACATACGAGCTGTTCTTGATAATGTCTTATCACTTTTCTCAAGAAAATCATTTGAAAAGGGAATTGAG---------------TTGGCCATTTATGTTTCGGATCAAGTTCCTGAAGTTGTTGTTGGTGACCCTGGGCGGTTTCGGCAGATAATTACAAACCTAGTTGGAAATTCAATCAAG------------------------TTCACAGACAAAGGG------CATATATTTGTATCAGTC------------------CATCTA------------------------------------------------------------------------------------------------------------------------------------------------------------------------------------------------------------------------GAATTGCTTGTGACAGTTGAGGATACAGGGGTTGGTATTCCTCTAGATGCACAAGATCGCATTTTCACT------------CCTTTTATGCAGGCTGACAGTTCTACTTCTCGAACATATGGTGGAACTGGAATTGGATTGAGCATCAGCAAGCGGCTGGTAGAACTCATGGATGGGGAGATTGGGTTTGTGAGTAAATGTGGC---------------------------------------------GCTGGCAGTACCTTTTCTTTTACTGGAGCTTTC---------------------------GATTTC------------------------------------CGTGGGTTGACGGCTTTGATTATTGATAACAGAAGTATTCGGGCTGCTGTCACAAGATATCATCTCCACAGATTGGGA------------ATT---------------------------------------------------------------------------------------------------------------------------------------------------------------------------------------------------------------------------------------------------------------------------------------------------------------------------GATGGAGATGTGTGG------------------------------------------------------------------------------------------------------------------------------------------------------------------------------------------------------------------------------------------------------------------------------------------------------------------------------ATAATTAAACCTCTTCGGTTGAGTGCCTTGATTGCCTGCTTTCAAGAAGCCCTT---------------CTGAGAGAAAGGCGAATTTTAGTGGTAGATGACAATTTAGTAAACCGGAGAGTTGCAGAAGGCGTACTTAAAAAATACGGAGCAATTGTTGCTTGCGTAGAGAGTGGCAGGGCTGCACTAGAAATGCTTAAGCCACATAGC------------------TTTGATGCCTGCTTTATGGATCTCCAGATGCCAGAAATGGATGGATTTGAAGCAACTAGGCAAATTCGGGCTATGGAG---------------------------------------------------------------------------------------------------------------------------------------------------------------------------------------------------------------------------------------------------------------------------------------CACATTCCGATATTAGCTATGACTGCAGATGTGATTCAAGCTACTAATGAGGAGTGCATGAAATGTGGAATG---------------------------------------------------GATGATTATGTGTCGAAA------------CCTTTTGAA------------GAAGGGCAGCTTTAT---------------------------------GCAGCTGTG------TTTTTT---------------------------------------------------------------------------------------------------------------------------------------------------------------------------------------------------------------------------------------
>MusacuCHK03
---------------------------------------------------------------------------------------------------------------------------------------------------------ATGAAGGCAGATATTACTGAAAGGAGGAAA---GAGACTCTGGTAAATATGTGTGATGAG------AGA---------GCTCGAATGCTCCAGGATCAATTCAATGTGAGCATGAATCATGTGCATGCGTTAGCCATTCTGGTCTCAACTTTTCACCATGGGAAGCAACCTTCTGCTATTGAT------------------------------------------------CAGAAAACATTTGCAGAGTTCACAGCAAGAACAGCATTTGAAAGGCCACTGATGAGTGGTGTTGCCTATGCTTTGAGAGTATTACACAGGGAGAGGGAGGAGTTCGAGAAGCAGCATGGTTGGAAGATAAAGAAGGAATATGCACCTGTTATATTCTCA------------TCTATTGATATGATGTCCGGCAAG---------------------------------------------------------------------GAAGAC---------CGTGAAAACATATTGCGAGCAAGGGCTAATGGGAAGGGAGTCTTAACGTCTCCTTTTAATCTT---------CACCTTGGTGTGGTGCTTACGTTCGCGGTGTAT---------AATCTGCCTCCAAATGCTACACCAAAAGAGCGCATTGAGGCTACTGTAGGA------------------------------------------TACCTTGGTGCATCATTTGATGTCCCATCTTTGGTGGAAAAGCTTCTTCACCAGCTTGCCAGC---TATGACACA---------------CCAACCCATAAGCATGAAATGCATTGCAGATTCAAGCAC------------------ACAACGTCACTAGGGGTTGCAGTAATTGTTCTGCTTGTTGGGCATATATTTCATGCAGCTCTAGACCGCATTGAGGAGGTGGAAGATGATTATCGTCAAATGAGAGAGCTG---------------------AAAGTCCGAGCAGAAGCTGCTGATGTAGCAAAATCT---CAATTTTTGGCAACAGTTTCGCATGAAATCAGGACTCCAATGAATGGCGTCTTG---------------------------------------------------------GGTATGTTACGGATGCTGATGGACACAGATCTTGATGCAACCCAAGAGGATTTTGCTATGACTGCCCAATCAAGTGGAAAAGCTCTAATAGCTCTGATAAATGAGGTCCTTGATCAGGCTAAGATAGAATCTGGCAGGCTTGAGCTAGAG---GCTGTTCCTTTTGATCTTCGTGATGTTTTGGACAATGTTCTATTTCTATTTTCTGATAAACCACAAGCCAAAGGCATAGAG---------------ATGGCAGTCTGTGTATCTCAACAAGTTCCAGATATTCTAATTGGAGATCCTGGACGATTCAGGCAGATCATCACAAATCTTGTTGGAAACTCAGTGAAG------------------------TTCCATGAGAGAGCA------AAATATGTTATTTTAATA------------------GAAAAG------------------------------------------------------------------------------------------------------------------------------------------------------------------------------------------------------------------------AGCTTGATGGTGACTGTTGAAGACACTGGTGTCGGTATACCTCAAGATGCTCAGATCCGTATATTCACA------------CCATTCATGCAAGCTGACAGCTCTACCTCGCGGACATACGGTGGAACTGGATTAGGACTGAGCATTAGCAAATGCTTAGTGGAACTGATGGGGGGAGAAATAGGCTTTATTAGTAAACCTGGG---------------------------------------------ATTGGCAGCACATTTTCTTTCACTGCTGTTTTC---------------------------GATTTC------------------------------------CAAGGTATGAGAGCACTGGTTACTGATGGGAGAAGCATACGTGCTGAAAGTACCGCGTATCATTTGAAAAGATTAGGA------------ATA---------------------------------------------------------------------------------------------------------------------------------------------------------------------------------------------------------------------------------------------------------------------------------------------------------------------------GATAAAGATGCATGG------------------------------------------------------------------------------------------------------------------------------------------------------------------------------------------------------------------------------------------------------------------------------------------------------------------------------GTT---AAACCATTGCGTCTGAGTATGATTGCTGCTTGTATTCGGAAAGCACTA---------------CTTATTGGAAAAAATGTCCTAGTTGTTGATGACAATGCAGTCAACCGAAAAGTGGCTGCTTGTGCTTTAAAGAAATTTGGTGCTACAGTTACTTGTGCACACAGTGGGAAGGAGGCTATTAGAATGCTCCAGCCTCACAAT------------------TTTGATGCATGCTTTATGGATGTTCAGATGCCAGAGATGGATGGTTTCGAAGCCACGAGACAGATCCGTCTCATGGAA---------------------------------------------------------------------------------------------------------------------------------------------------------------------------------------------------------------------------------------------------------------------------------------CATGTACCTATACTGGCTATGACGGCTGACATAATTCAGGCAACTCATGAAGAGTGTTTGCGGTGTGGTATG---------------------------------------------------GATGATTATGTGTTGAAG------------CCCTTCGAA------------GAACAGCAACTCTAT---------------------------------TCTGCTGTG------TTCTTT---------------------------------------------------------------------------------------------------------------------------------------------------------------------------------------------------------------------------------------
>MusacuCHK13
---------------------------------------------------------------------------------------------------------------------------------------------------------ATGAATGCAGATATTACTGAAAGGAGGAAA---GAGACTCTTGTTAACATGTGTGATGAG------AGA---------GCTCGGATGCTGCAGGATCAGTTCAATGTGAGCATGAATCATGTGCATTCATTAGCCATTCTAGTCTCAACTTTTCACCATGGAAAGCAACCTTCTGCTATTGAT------------------------------------------------CAGAAAATATTTGCTGAATACACAGCAAGAACATCATTTGAAAGGCCATTGATGAGCGGTGTTGCATATGCTTTGAGAGTATTACACTCGGAGAGGGAGGAGTTCGAGAAGCAGCATGGATGGAAGATAAAGAAGGAATATGCTCCTGTTATATTCTCA------------TCCATTGATATGATGTCTGGCAAG---------------------------------------------------------------------GAAGAC---------CGAGAGAACATATTACGAGCACGGGCTACTGGGAAAGGGGTCTTAACTTCTCCTTTTCATCTT---------CACCTTGGCGTGGTGCTTACTTTCGCAGTGTAT---------AACCTGCCTCCAAATGCCACGGCAGAAGAGCGCATTAAGGCTACTGTTGGA------------------------------------------TATCTTGGTGCATCATTTGATGTCCCATCTTTGGTGGAAAAACTTCTTCATCAGCTTGCCAGC---TATGACACA---------------CCAACCCGGAAGCATGAAATGCATTGCAGATTCAAGCAC------------------ACCATGTCAATAGGGGTTGCAGTAATTGTTCTGCTAATTGGACATATATTTCATGCGGCTTTGAACCGCATTGAGGAGGTAGAAGATGATTACCGTCAAATGAGAGAGCTG---------------------AAAGGCCAAGCAGAAGCTGCTGATATAGCAAAATCT---CAGTTTCTGGCAACAGTTTCCCATGAAATAAGGACTCCAATGAATGGTGTCTTA---------------------------------------------------------GGTATGTTACAGATGTTGATGGACACAGATCTCGATGCAACCCAACAGGACTTTGCAATGACTGCTCAATCAAGTGGAAAGGCTCTAATAACTCTAATAAATGAGGTCCTTGATCAGGCTAAGATAGAGTCTGGCAGGCTTGAGCTAGAG---GCTGTTCCCTTTGATCTCCGTGATGTTCTGGACAATGTGCTATCTCTTTTCTCTGATAAGTCACAAGCTAAAGGCATAGAG---------------ATGGCAGTGTATGTATCTGAACAAGTTCCAGAGATTTTGATTGGAGACCCTGGAAGGTTCAGGCAGATCATCACAAATCTTGTTGGGAATTCAGTGAAG------------------------TTA------------TCTCCCCAGTTCTTCATTATGTAC------------------AGACAA------------------------------------------------------------------------------------------------------------------------------------------------------------------------------------------------------------------------AATTTGATGGTGACTGTTGAAGACACTGGTGTTGGAATACCTCAAGATGCTCAGAGCCGTATTTTCACA------------CCATTTATGCAAGCAGACAGTTCTACTTCAAGGACATATGGTGGGACTGGTATAGGCTTGAGCATTAGCAAATGCTTAGTGGACCTTATGGGAGGAGAAATAGGCTTTGTTAGCAAGCCTGGG---------------------------------------------ATTGGCAGTACTTTTTCTTTCACTGCTGTA------------------------------------------------------------------------------------GGACTGGTTGCTGATGGGAGAAGCATTCGTGCTAGAATCCTCAAGTATCATTTGCAAAGGTTGGGA------------ATA---------------------------------------------------------------------------------------------------------------------------------------------------------------------------------------------------------------------------------------------------------------------------------------------------------------------------------------------------------------------------------------------------------------------------------------------------------------------------------------------------------------------------------------------------------------------------------------------------------------------------------------------------------------------------------------------------------------------------------------------------GGAAAAAGCATCCTGGTTGTTGATGACAATGCAGTCAACCGTAAAGTTGCTGCTGGTGTTCTGAAGAAATTTGGTGCTTTAGTTACAAGTGCTGACAGTGGGAAGGAGGCTATTAGAATGCTACAACCTCACAAT------------------TTTGATGCTTGCTTTATGGATGTTCAAATGCCAGAGATGGATGGGTAT------------------------------------------------------------------------------------------------------------------------------------------------------------------------------------------------------------------------------------------------------------------------------------------------------------------------------CTGATTATCTACAAGATGGATATCTTTTCT---------------------------GGCTTG---------------------------------------------------GCGATATATATT------------------------------------------------TTCTAT---------------------------------GCTGCA------------------------------------------------------------------------------------------------------------------------------------------------------------------------------------------------------------------------------------------------------
>AmbtriCHK02
------------------------------------------------------------------------------------------------------------------------------TCAGTTACAGCATGGTTATTTCTTCACATGAAAAGCAATATCCATTCGAGGAATGAA---GAGACGCTTGCTAGTATGTGTGATGAG------AGG---------GCGAGAATGCTACAAGATCAGTTCAATGTTAGTATGAATCATGTCCATGCTTTGGCCATACTTGTCTCCACTTTTCACCATGGGAAAAACCCATCTGCAATTGAT------------------------------------------------CAGAAAACATTTGCCGAGTATACAGCTAGAACTGCATTTGAGAGGCCACTGACCAGTGGCGTGGCTTATGCATTGAAAGTATTGCACTCAGAGAGAGAGGAGTTTGAGAAGCAGCATGGTTGGACCATAAAGAAGGAATACGCTCCCGTTATCTTCTCT------------TCCATCGATATGATGTCGGGAAAG---------------------------------------------------------------------GAGGAC---------CGAGAAAACATATTAAGAGCGAGAACCTCCGCAAAGGGTGTCCTCACATCTCCTTTCAAGCTT---------CATCTTGGGGTCGTTCTCACATTTGCTGTATAT---------GACCTTCCATCAACAGCCACACCTGAAGAGCGCATTCAAGCCACCCAAGGG------------------------------------------TATTTGGGCGCGTCTTTTGATGTCCCTTCTTTGGTTGACAAGCTTCTCCAACAACTTGCTAGT---TATGATACG---------------CCATTCAGGAAGCATGAGATGCACTGCAGGTTCAAGCAG------------------ACTACTTCACTTGGCGTTCTTGTGATTGTGTTGCTTGTTGGGCACATTTTCCATGCTGCTATAAACCGCATTGCTAAAGTGGAGAATGATTATCGTAAAATGATGGAACTT---------------------AAAGTGAGAGCGGAAGCTGCAGATGTAGCAAAGTCT---CAGTTTTTAGCCACTGTTTCTCATGAGATCAGGACACCAATGAATGGCGTACTA---------------------------------------------------------GGTATGCTGCAAATGCTTATGGACACAAATTTGGATGCCACCCAACAAGATTATGCAGTGACAGCACAAGAAAGTGGAAAAGCTTTGATAGCTTTGATAAATGAGGTCCTAGACCAAGCTAAGATCGAGTCCGGGAAGTTGGAGCTTGAG---AATGTTCCATTTGATCTTCGCTCAGTTCTAGATATGGTCGTATCTCTCTTCTCGGAAAAATCTCAGGACAAAGGCATAGAA---------------TTGGCTGTATACATCTCGGATCGAGTGCCTGAAATTCTTATTGGGGATTCCGGGCGCTTCAGCCAAATCATTACAAATCTGGTCGGAAACTCAATAAAG------------------------TTCACGGAAGTTGGG------CATATATTTGTTTCTGTA------------------CATTTA------------------------------------------------------------------------------------------------------------------------------------------------------------------------------------------------------------------------AATTTACTCGTAACAGTCGAGGACACTGGTGTTGGGATACCCGAAGATGCCCAAAGCCGAATATTTATG------------CCTTTTGTGCAAGCAGATAGTTCCACCTCTAGAACATATGGAGGAACTGGAATAGGCTTGAGCATAAGCAAACGTTTAGTGGGTCTAATGGGTGGTGAGATAGGCTTTGTTAGTGAGCCCGGA---------------------------------------------ATTGGGAGTACTTTTGCCTTTACAGCTTCCTTC---------------------------GACTTT------------------------------------AGAGGCAGACATGGGGTTGTGGTGGATGGTAGGAATGTGCGTGCTGAGGTGACCAAATATCATTTGCAAAGGCTCGGG------------ATC---------------------------------------------------------------------------------------------------------------------------------------------------------------------------------------------------------------------------------------------------------------------------------------------------------------------------GACAAGGAGGCATGG------------------------------------------------------------------------------------------------------------------------------------------------------------------------------------------------------------------------------------------------------------------------------------------------------------------------------GTAGTTAAGCCCCTTAGAGTAAGCATGATAGCTGCTTGCCTTCAAGAGGCCTTA---------------CTTTGTGACAAGAGAATTTTGGTAGTGGATGATAACGCGGTGAATAGGAAGGTGGCAGCAGGTGCACTGAAGAAGTATGGTGCGATTGTTGAGTGCAAAGATAGTGGGAAGGCAGCACTCAGTATGCTTCACCCACATGAG------------------TTTGATGCATGCTTTATGGATGTTCAGATGCCAGAGATGGACGGGTTCGATGCCACAAGACAAATCCGACTAGTAGAA---------------------------------------------------------------------------------------------------------------------------------------------------------------------------------------------------------------------------------------------------------------------------------------CATGTTCCTATACTCGCCATGACGGCGGATGTCATACAAGCAACACACGAACAGTGCGTGCGTTGTGGAATG---------------------------------------------------GACGACTATGTGTCCAAG------------CCCTTTGAG------------CAAGAGCAGCTATAC---------------------------------TCAGCTGTC------TTCTTC---------------------------------------------------------------------------------------------------------------------------------------------------------------------------------------------------------------------------------------
>OrsaJaCHK01
------------------------------------------------------------------------------------------------------------------------------TGTAGTTCTGTCTGGATATTTTCAAGCATGCATGCTGATGTTGTTGCTAGAAGAATT---GAGAATCTTGAAAATATGTGTGATGAG------AGA---------GCTAGGATGCTACAAGATCAGTTCAATGTAAGCATGAACCATGTGCATGCATTGGCTATTTTAGTCTCAACTTTTCACCATGGGAAGAATCCTTCTGCTATTGAT------------------------------------------------CAGAAAACATTTGAGGATTTCACGGCTAGGACAACATTTGAAAGGCCATTGATGAGTGGTGTTGCCTATGCTTTGAAGGTGCTGCACAGCGAAAGGGAGTTGTTTGAGCAAAAGCTTGGATGGAAGATTAAGAAAGAGTATGCACCTGTTATTTTCTCC------------TCAGTTGACATGATGTCTGGGAAG---------------------------------------------------------------------GAAGAT---------CGTGATAATATATTGCGCTCACGGGCAACAGGCAAAGGGGCCCTAACAGCCCCTTTCCCACTT---------CACCTTGGTGTGGTGCTAACGTTCACTGTGTAT---------GATCTTCCTCCAGATGCAACTCCAGAGGAGCGTATTGAAGCTACGCTGGGT------------------------------------------TATCTTGGTGCCTCATTTGATGTTCCGTCTCTGGTGGAGAGACTCCTGGAGCAACTTGCTAGC---TATGACATC---------------CCGACACGCAAACACGTAATGCATTGCAGATTCAAGCAT------------------ATGATATCTTCAGCAGTAGCTATAATTGTTTTGCTTGTTGGCTATATTATCTATGCTACTCTGAATTCTCTTGAAGAGGCAGAAGATAATTATACGACAATGAGAGATTTA---------------------AAAGGACGAGCTGAAGCTGCAGATGTTGCTAAGTCC---CAGTTTCTAGCAACTGTTTCACATGAGATTAGAACTCCAATGAATGGTGTACTA---------------------------------------------------------GGTATGCTACAGATGCTCATGGATACGGAACTTGATACAACTCAGCGGGATTTTGTAGTTACAGCTCAAGAAAGTGGAAAGTCATTGATAAACTTAATAAATGAAGTACTTGATCTCGCTAAGATAGAATCAGGCAAAATTGAGCTGGAG---GCGGTGCGATTTGATGTCCGTGATATTCTTGACAATGTGGTATCTTTGTTTTCTGAAAAATCATGGGCTAAGGGCATAGAG---------------TTGGCTGTACTTGTATCTGATCAAGTTCCAGATGTTCTGATCGGGGACCCGTGGCGGTTTCGGCAAATCATTACAAATCTTGTAGGGAATTCTATGAAG------------------------TTTACTGAACAAGGT------CATATCTTCATTCGAGTG------------------CATTTA------------------------------------------------------------------------------------------------------------------------------------------------------------------------------------------------------------------------AACTTACTAGTAACTGTCGAAGACACTGGCATAGGAATAACTAAGGATGCTCAAACTCGCATTTTTACA------------CCTTTCATGCAAGCGGATGGTTCCACCTCAAGGACATATGGTGGAACTGGAATTGGTTTGAGTATTACGAAACGCCTGGTTGAATTGATGGGTGGAGAAATAGGGTTTGTGAGTAAACCAGGA---------------------------------------------GTTAGTAGTACATTTTCTTTTACTGCTATTTTC---------------------------GATTTT------------------------------------CAAGGAATGAGAGCGCTTGTTGTTGACGGAAGATGTGCTCGTGCTGAGGTTACCATGTACCATCTGCGGAGACTTGGA------------ATA---------------------------------------------------------------------------------------------------------------------------------------------------------------------------------------------------------------------------------------------------------------------------------------------------------------------------GACAAAGAAGCTTGG------------------------------------------------------------------------------------------------------------------------------------------------------------------------------------------------------------------------------------------------------------------------------------------------------------------------------TCT---AAACCCCTTCGTCTTAGTACTGTTGCTGCTTGTCTTAGTAAAGCACTA---------------CTAACAGGAAAAAACATTTTAGTTGTGGACGACAATGCTGTTAATCGCATAGTTGCAGCTGGTGCTTTGAAGAAATATGGAGCTATAGTTACCTGTGTGGACAGTGGAAAGGAGGCAATTTCTAGGCTCCAGCCACATAAA------------------TTTGATGCTTGTTTTATGGATGTTCAGATGCCTGAGATGGATGGGTTTGAAGCTACTAGATTAGTTCGTTCTGTAGAA------------------------------------------------------------------------------------------------------------------------------------------------------------------------------------------------------------------------------------------------------------------------------------------------------------------------------------------------------------------------------------------------------------------GATAACAATATTGCAAAG------------AAGTTTGAT------------TGGACTGCTATTTAT---------------------------------GTTTCATTT------TGGATG---------------------------------------------------------------------------------------------------------------------------------------------------------------------------------------------------------------------------------------
>OrybarCHK02
------------------------------------------------------------------------------------------------------------------------------TGTAGTTCTGTCTGGATATTTTCAAGCATGCATGCTGATGTTGTTGCTAGAAGAATT---GAGAATCTTGAAAATATGTGTGATGAG------AGA---------GCTAGGATGCTACAAGATCAGTTCAATGTAAGCATGAACCATGTGCATGCATTGGCTATTTTAGTCTCAACTTTTCACCATGGGAAGAATCCTTCTGCTATTGAT------------------------------------------------CAGAAAACATTTGAGGATTTCACGGCTAGGACAACATTTGAAAGGCCATTGATGAGTGGTGTTGCCTATGCTTTGAAGGTGCTGCACAGCGAAAGGGAGTTGTTTGAGCAAAAGCTTGGATGGAAGATTAAGAAAGAGTATGCACCTGTTATTTTCTCC------------TCAGTTGACATGATGTCTGGGAAG---------------------------------------------------------------------GAAGAT---------CGTGATAATATATTGCGCTCACGGGCAACAGGCAAAGGGGCCCTAACAGCCCCTTTCCCACTT---------CACCTTGGTGTGGTGCTAACGTTCACTGTGTAT---------GATCTTCCTCCAGATGCAACACCAGAGGAGCGTATTGAAGCTACGCTGGGT------------------------------------------TATCTTGGTGCCTCATTTGATGTTCCGTCTCTGGTGGAGAGACTCCTGGAGCAACTTGCTAGC---TATGACATC---------------CCGACACGCAAACACGTAATGCATTGCAGATTCAAGCAT------------------ATGATATCTTCAGCAGTAGCTATAATTGTTTTGCTTGTTGGCTATATTATCTATGCTACTCTGAATTCTCTTGAAGAGGCAGAAGATAATTATACGACAATGAGAGATTTA---------------------AAAGGACGAGCTGAAGCTGCAGATGTTGCTAAGTCC---CAGTTTCTAGCAACTGTTTCACATGAGATTAGAACTCCAATGAATGGTGTACTA---------------------------------------------------------GGTATGCTACAGATGCTCATGGATACGGAACTTGATACAACTCAGCGGGATTTTGTAGTTACAGCTCAAGAAAGTGGAAAGTCATTGATAAACTTAATAAATGAAGTACTTGATCTTGCTAAGATAGAATCAGGCAAAATTGAGCTGGAG---GCGGTGCGATTTGATGTCCGTGATATTCTTGACAATGTGGTATCTTTGTTTTCTGAAAAATCATGGGCTAAGGGCATAGAG---------------TTGGCTGTACTTGTATCTGATCAAGTTCCAGATGTTCTGATCGGGGACCCGTGGCGGTTTCGGCAAATCATTACAAATCTTGTAGGGAATTCTATGAAG------------------------TTTACTGAACAAGGT------CATATCTTCATTCGAGTG------------------CATTTA------------------------------------------------------------------------------------------------------------------------------------------------------------------------------------------------------------------------AACTTACTAGTGACTGTCGAAGACACTGGCATAGGAATAACTAAGGATGCTCAAACTCGCATTTTTACA------------CCTTTCATGCAAGCGGATGGTTCCACCTCAAGGACATATGGTGGAACTGGAATTGGTTTGAGTATTACGAAACGCCTGGTTGAATTGATGGGTGGAGAAATAGGGTTTGTGAGTAATCCAGGA---------------------------------------------GTTAGTAGTACATTTTCTTTTACTGCTATTTTC---------------------------GATTTT------------------------------------CAAGGAATGAGAGCGCTTGTTGTTGACGGAAGATGTGCTCGTGCTGAGGTTACCATGTACCATCTGCGGAGACTTGGA------------ATA---------------------------------------------------------------------------------------------------------------------------------------------------------------------------------------------------------------------------------------------------------------------------------------------------------------------------GACAAAGAAGCTTGG------------------------------------------------------------------------------------------------------------------------------------------------------------------------------------------------------------------------------------------------------------------------------------------------------------------------------TCT---AAACCCCTTCGTCTTAGTACTGTTGCTGCTTGTCTTAGTAAAGCACTA---------------CTAACAGGAAAAAACATTTTAGTTGTGGACGACAATGCTGTTAATCGCATAGTTGCAGCTGGTGCTTTGAAGAAATATGGAGCTATAGTTACCTGTGTGGACAGTGGAAAGGAGGCAATTTCTAGGCTCCAGCCACATAAA------------------TTTGATGCTTGTTTTATGGATGTTCAGATGCCTGAGATGGATGGGTTTGAAGCTACTAGATTAGTTCGTTCTGTAGAA---------------------------------------------------------------------------------------------------------------------------------------------------------------------------------------------------------------------------------------------------------------------------------------CATGTACCTATATTAGCCATGACAGCGGATGTAATTCAAGCAACTTTTGAGGGATGTATGGAATGTGGAATG---------------------------------------------------GATGGATATGTGGCAAAG------------CCATTTGAA------------GAACAGCAACTTTAC---------------------------------TCTGCAGTT------TTCCTA---------------------------------------------------------------------------------------------------------------------------------------------------------------------------------------------------------------------------------------
>OryglaCHK04
------------------------------------------------------------------------------------------------------------------------------TGTAGTTCTGTCTGGATATTTTCAAGCATGCATGCTGATGTTGTTGCTAGAAGAATT---GAGAATCTTGAAAATATGTGTGATGAG------AGA---------GCTAGGATGCTACAAGATCAGTTCAATGTAAGCATGAACCATGTGCATGCATTGGCTATTTTAGTCTCAACTTTTCACCATGGGAAGAATCCTTCTGCTATTGAT------------------------------------------------CAGAAAACATTTGAGGATTTCACGGCTAGGACAACATTTGAAAGGCCATTGATGAGTGGTGTTGCCTATGCTTTGAAGGTGCTGCACAGCGAAAGGGAGTTGTTTGAGCAAAAGCTTGGATGGAAGATTAAGAAAGAGTATGCACCTGTTATTTTCTCC------------TCAGTTGACATGATGTCTGGGAAG---------------------------------------------------------------------GAAGAT---------CGTGATAATATATTGCGCTCACGGGCAACAGGCAAAGGGGCCCTAACAGCCCCTTTCCCACTT---------CACCTTGGTGTGGTGCTAACGTTCACTGTGTAT---------GATCTTCCTCCAGATGCAACACCAGAGGAGCGTATTGAAGCTACGCTGGGT------------------------------------------TATCTTGGTGCCTCATTTGATGTTCCGTCTCTGGTGGAGAGACTCCTGGAGCAACTTGCTAGC---TATGACATC---------------CCGACACGCAAACACGTAATGCATTGCAGATTCAAGCAT------------------ATGATATCTTCAGCAGTAGCTATAATTGTTTTGCTTGTTGGCTATATTATCTATGCTACTCTGAATTCTCTTGAAGAGGCAGAAGATAATTATACGACAATGAGAGATTTA---------------------AAAGGACGAGCTGAAGCTGCAGATGTTGCTAAGTCC---CAGTTTCTAGCAACTGTTTCACATGAGATTAGAACTCCAATGAATGGTGTACTA---------------------------------------------------------GGTATGCTACAGATGCTCATGGATACGGAACTTGATACAACTCAGCGGGATTTTGTAGTTACAGCTCAAGAAAGTGGAAAGTCATTGATAAACTTAATAAATGAAGTACTTGATCTTGCTAAGATAGAATCAGGCAAAATTGAGCTGGAG---GCGGTGCGATTTGATGTCCGTGATATTCTTGACAATGTGGTATCTTTGTTTTCTGAAAAATCATGGGCTAAGGGCATAGAG---------------TTGGCTGTACTTGTATCTGATCAAGTTCCAGATGTTCTGATCGGGGACCCGTGGCGGTTTCGGCAAATCATTACAAATCTTGTAGGGAATTCTATGAAG------------------------TTTACTGAACAAGGT------CATATCTTCATTCGAGTG------------------CATTTA------------------------------------------------------------------------------------------------------------------------------------------------------------------------------------------------------------------------AACTTACTAGTGACTGTCGAAGACACTGGCATAGGAATAACTAAGGATGCTCAAACTCGCATTTTTACA------------CCTTTCATGCAAGCGGATGGTTCCACCTCAAGGACATATGGTGGAACTGGAATTGGTTTGAGTATTACGAAACGCCTGGTTGAATTGATGGGTGGAGAAATAGGGTTTGTGAGTAATCCAGGA---------------------------------------------GTTAGTAGTACATTTTCTTTTACTGCTATTTTC---------------------------GATTTT------------------------------------CAAGGAATGAGAGCGCTTGTTGTTGACGGAAGATGTGCTCGTGCTGAGGTTACCATGTACCATCTGCGGAGACTTGGA------------ATA---------------------------------------------------------------------------------------------------------------------------------------------------------------------------------------------------------------------------------------------------------------------------------------------------------------------------GACAAAGAAGCTTGG------------------------------------------------------------------------------------------------------------------------------------------------------------------------------------------------------------------------------------------------------------------------------------------------------------------------------TCT---AAACCCCTTCGTCTTAGTACTGTTGCTGCTTGTCTTAGTAAAGCACTA---------------CTAACAGGAAAAAACATTTTAGTTGTGGACGACAATGCTGTTAATCGCATAGTTGCAGCTGGTGCTTTGAAGAAATATGGAGCTATAGTTACCTGTGTGGACAGTGGAAAGGAGGCAATTTCTAGGCTCCAGCCACATAAA------------------TTTGATGCTTGTTTTATGGATGTTCAGATGCCTGAGATGGATGGGTTTGAAGCTACTAGATTAGTTCGTTCTGTAGAA---------------------------------------------------------------------------------------------------------------------------------------------------------------------------------------------------------------------------------------------------------------------------------------CATGTACCTATATTAGCCATGACAGCGGATGTAATTCAAGCAACTTTTGAGGGATGTATGGAATGTGGAATG---------------------------------------------------GATGGATATGTGGCAAAG------------CCATTTGAA------------GAACAGCAACTTTAC---------------------------------TCTGCAGTT------TTCCTA---------------------------------------------------------------------------------------------------------------------------------------------------------------------------------------------------------------------------------------
>OrsaInCHK04
---------------------------------------------------------------------------------------------------------------------------------------------------------ATGCATGCTGATGTTGTTGCTAGAAGAATT---GAGAATCTTGAAAATATGTGTGATGAG------AGA---------GCTAGGATGCTACAAGATCAGTTCAATGTAAGCATGAACCATGTGCATGCATTGGCTATTTTAGTCTCAACTTTTCACCATGGGAAGAATCCTTCTGCTATTGAT------------------------------------------------CAGAAAACATTTGAGGATTTCACGGCTAGGACAACATTTGAAAGGCCATTGATGAGTGGTGTTGCCTATGCTTTGAAGGTGCTGCACAGCGAAAGGGAGTTGTTTGAGCAAAAGCTTGGATGGAAGATTAAGAAAGAGTATGCACCTGTTATTTTCTCC------------TCAGTTGACATGATGTCTGGGAAG---------------------------------------------------------------------GAAGAT---------CGTGATAATATATTGCGCTCACGGGCAACAGGCAAAGGGGCCCTAACAGCCCCTTTCCCACTT---------CACCTTGGTGTGGTGCTAACGTTCACTGTGTAT---------GATCTTCCTCCAGATGCAACACCAGAGGAGCGTATTGAAGCTACGCTGGGT------------------------------------------TATCTTGGTGCCTCATTTGATGTTCCGTCTCTGGTGGAGAGACTCCTGGAGCAACTTGCTAGC---TATGACATC---------------CCGACACGCAAACACGTAATGCATTGCAGATTCAAGCAT------------------ATGATATCTTCAGCAGTAGCTATAATTGTTTTGCTTGTTGGCTATATTATCTATGCTACTCTGAATTCTCTTGAAGAGGCAGAAGATAATTATACGACAATGAGAGATTTA---------------------AAAGGACGAGCTGAAGCTGCAGATGTTGCTAAGTCC---CAGTTTCTAGCAACTGTTTCACATGAGATTAGAACTCCAATGAATGGTGTACTA---------------------------------------------------------GGTATGCTACAGATGCTCATGGATACGGAACTTGATACAACTCAGCGGGATTTTGTAGTTACAGCTCAAGAAAGTGGAAAGTCATTGATAAACTTAATAAATGAAGTACTTGATCTCGCTAAGATAGAATCAGGCAAAATTGAGCTGGAG---GCGGTGCGATTTGATGTCCGTGATATTCTTGACAATGTGGTATCTTTGTTTTCTGAAAAATCATGGGCTAAGGGCATAGAG---------------TTGGCTGTACTTGTATCTGATCAAGTTCCAGATGTTCTGATCGGGGACCCGTGGCGGTTTCGGCAAATCATTACAAATCTTGTAGGGAATTCTATGAAG------------------------TTTACTGAACAAGGT------CATATCTTCATTCGAGTG------------------CATTTA------------------------------------------------------------------------------------------------------------------------------------------------------------------------------------------------------------------------AACTTACTAGTGACTGTCGAAGACACTGGCATAGGAATAACTAAGGATGCTCAAACTCGCATTTTTACA------------CCTTTCATGCAAGCGGATGGTTCCACCTCAAGGACATATGGTGGAACTGGAATTGGTTTGAGTATTACGAAACGCCTGGTTGAATTGATGGGTGGAGAAATAGGGTTTGTGAGTAAACCAGGA---------------------------------------------GTTAGTAGTACATTTTCTTTTACTGCTATTTTC---------------------------GATTTT------------------------------------CAAGGAATGAGAGCGCTTGTTGTTGACGGAAGATGTACTCGTGCTGAGGTTACCATGTACCATCTGCGGAGACTTGGA------------ATA---------------------------------------------------------------------------------------------------------------------------------------------------------------------------------------------------------------------------------------------------------------------------------------------------------------------------GACAAAGAAGCTTGG------------------------------------------------------------------------------------------------------------------------------------------------------------------------------------------------------------------------------------------------------------------------------------------------------------------------------TCT---AAACCCCTTCGTCTTAGTACTGTTGCTGCTTGTCTTAGTAAAGCACTA---------------CTAACAGGAAAAAACATTTTAGTTGTGGACGACAATGCTGTTAATCGCATAGTTGCAGCTGGTGCTTTGAAGAAATATGGAGCTATAGTTACCTGTGTGGACAGTGGAAAGGAGGCAATTTCTAGGCTCCAGCCACATAAA------------------TTTGATGCTTGTTTTATGGATGTTCAGATGCCTGAGATGGATGGGTTTGAAGCTACTAGATTAGTTCGTTCTGTAGAA---------------------------------------------------------------------------------------------------------------------------------------------------------------------------------------------------------------------------------------------------------------------------------------CATGTACCTATATTAGCCATGACAGCGGATGTAATTCAAGCAACTTTTGAGGGATGTATGGAATGTGGAATG---------------------------------------------------GATGGATATGTGGCAAAG------------CCATTTGAA------------GAACAGCAACTTTAC---------------------------------TCTGCAGTT------TTCCTA---------------------------------------------------------------------------------------------------------------------------------------------------------------------------------------------------------------------------------------
>OrygluCHK04
------------------------------------------------------------------------------------------------------------------------------TGTAGTTCTGTCTGGATATTTTCAAGCATGCATGCTGATGTTGTTGCTAGAAGAATT---GAGAATCTTGAAAATATGTGTGATGAG------AGA---------GCTAGGATGCTACAAGATCAGTTCAATGTAAGCATGAACCATGTGCATGCATTGGCTATTTTAGTCTCAACTTTTCACCATGGGAAGAATCCTTCTGCTATTGAT------------------------------------------------CAGAAAACATTTGAGGATTTCACGGCTAGGACAACATTTGAAAGGCCATTGATGAGTGGTGTTGCCTATGCTTTGAAGGTGCTGCACAGCGAAAGGGAGTTGTTTGAGCAAAAGCTTGGATGGAAGATTAAGAAAGAGTATGCACCTGTTATTTTCTCC------------TCAGTTGACATGATGTCTGGGAAG---------------------------------------------------------------------GAAGAT---------CGTGATAATATATTGCGCTCACGGGCAACAGGCAAAGGGGCCCTAACAGCCCCTTTCCCACTT---------CACCTTGGTGTGGTGCTAACGTTCACTGTGTAT---------GATCTTCCTCCAGATGCAACACCAGAGGAGCGTATTGAAGCTACGCTGGGT------------------------------------------TATCTTGGTGCCTCATTTGATGTTCCGTCTCTGGTGGAGAGACTCCTGGAGCAACTTGCTAGC---TATGACATC---------------CCGACACGCAAACACGTAATGCAGTGCAGATTCAAGCAT------------------ATGATATCTTCAGCAGTAGCTATAATTGTTTTGCTTGTTGGCTATATTATCTATGCTACTCTGAATTCTCTTGAAGAGGCAGAAGATAATTATACGACAATGAGAGATTTA---------------------AAAGGACGAGCTGAAGCTGCAGATGTTGCGAAGTCC---CAGTTTCTAGCAACTGTTTCACATGAGATTAGAACTCCAATGAATGGTGTACTA---------------------------------------------------------GGTATGCTACAGATGCTCATGGATACGGAACTTGATACAACTCAGCGGGATTTTGTAGTTACAGCTCAAGAAAGTGGAAAGTCATTGATAAACTTAATAAATGAAGTACTTGATCTCGCTAAGATAGAATCAGGCAAAATTGAGCTGGAG---GCGGTGCGATTTGATGTCCGTGATATTCTTGACAATGTGGTATCTTTGTTTTCTGAAAAATCATGGGCTAAGGGCATAGAG---------------TTGGCTGTACTTGTATCTGATCAAGTTCCAGATGTTCTGATCGGGGACCCGTGGCGGTTTCGGCAAATCATTACAAATCTTGTAGGGAATTCTATGAAG------------------------TTTACTGAACAAGGT------CATATCTTCATTCGAGTG------------------CATTTA------------------------------------------------------------------------------------------------------------------------------------------------------------------------------------------------------------------------AACTTACTAGTGACCGTCGAAGACACTGGCATAGGAATAACTAAGGATGCTCAAACTCGCATTTTTACA------------CCTTTCATGCAAGCGGATGGTTCCACCTCAAGGACATATGGTGGAACTGGAATTGGTTTGAGTATTACGAAACGCCTGGTTGAATTGATGGGTGGAGAAATAGGGTTTGTGAGTAAACCAGGA---------------------------------------------GTTAGTAGTACATTTTCTTTTACTGCTATTTTC---------------------------GATTTT------------------------------------CAAGGAATGAGAGCGCTTGTTGTTGACGGAAGATGTGCTCGTGCTGAGGTTACCATGTACCATCTGCGGAGACTTGGA------------ATA---------------------------------------------------------------------------------------------------------------------------------------------------------------------------------------------------------------------------------------------------------------------------------------------------------------------------GACAAAGAAGCTTGG------------------------------------------------------------------------------------------------------------------------------------------------------------------------------------------------------------------------------------------------------------------------------------------------------------------------------TCT---AAACCCCTTCGTCTTAGTACTGTTGCTGCTTGTCTTAGTAAAGCACTA---------------CTAACAGGAAAAAACATTTTAGTTGTGGACGACAATGCTGTTAATCGCATAGTTGCAGCTGGTGCTTTGAAGAAATATGGAGCTATAGTTACCTGTGTGGACAGTGGAAAGGAGGCAATTTCTAGGCTCCAGCCACATAAA------------------TTTGATGCTTGTTTTATGGATGTTCAGATGCCTGAGATGGATGGGTTTGAAGCTACTAGATTAGTTCGTTCTGTAGAA---------------------------------------------------------------------------------------------------------------------------------------------------------------------------------------------------------------------------------------------------------------------------------------CATGTACCTATATTAGCCATGACAGCGGATGTAATTCAAGCAACTTTTGAGGGATGTATGGAATGTGGAATG---------------------------------------------------GATGGATATGTGGCAAAG------------CCATTTGAA------------GAACAGCAACTTTAC---------------------------------TCTGCAGTT------TTCCTA---------------------------------------------------------------------------------------------------------------------------------------------------------------------------------------------------------------------------------------
>OrypunCHK04
------------------------------------------------------------------------------------------------------------------------------TGTAGTTCTGTCTGGATATTTTCAAGCATGCATGCTGATGTCGTTGCTAGAAGAATT---GAGAATCTTGAAAATATGTGTGATGAG------AGA---------GCTAGGATGCTACAAGATCAGTTCAATGTAAGCATGAACCATGTGCACGCATTGGCTATTTTGGTCTCAACTTTTCACCATGGGAAGAATCCTTCTGCTATCGAT------------------------------------------------CAGAAAACATTCGAGGATTTCACGGCTAGGACAACATTTGAAAGGCCATTGATGAGTGGTGTTGCCTATGCTTTGAAGGTGCTGCACAGTGAAAGGGAGTTGTTTGAGCAAAAGCTTGGATGGAAGATTAAGAAAGAGTATGCACCTGTTATTTTCTCC------------TCAGTCGACATGATGTCTGGGAAG---------------------------------------------------------------------GAAGAT---------CGTGATAATATATTGCGCTCACGGGCAACAGGCAAAGGGGCCCTAACAGCCCCTTTCCCACTT---------CACCTTGGTGTGGTGCTAACGTTCACTGTGTAT---------GATCTTCCTCCAGGTGCAACACCAGAGGAGCGTATCGAAGCTACACTGGGT------------------------------------------TATCTTGGTGCCTCATTTGATGTTCCGTCTCTGGTGGAGAGACTCCTGGAGCAACTTGCTAGC---TATGACATC---------------CCGACACGCAGACACGAAATGCATTGCAGATTCAAGCAT------------------ATGATATCGTCAGCAGTAGCTATAATTGTTTTGCTTGTTGGCTATATTATCTACGCTACTCTGAATTCTCTTGAAGAGGCAGAAGATAATTATACGGCAATGAGAGACTTA---------------------AAAGGACGAGCTGAAGCTGCAGATGTTGCGAAGTCC---CAGTTTCTAGCAACTGTTTCACATGAGATTAGAACTCCAATGAATGGTGTACTA---------------------------------------------------------GGTATGCTACAGATGCTCATGGATACGGAACTTGATACAACTCAGCGGGATTTTGTAGTTACAGCTCAAGAAAGTGGAAAGTCATTGATAAACTTAATAAATGAAGTACTTGATCTCGCTAAGATAGAATCAGGCAAAATTGAGCTGGAG---GCGGTGCGATTTGATGTCCGTGATATTCTTGACAATGTGGTATCTTTGTTTTCTGAAAAATCATGGGCTAAGGGCATAGAG---------------TTGGCTGTACTTGTATCTGATCAAGTTCCAGATGTTCTGATCGGGGACCCGTGGCGGTTTCGGCAAATCATTACAAATCTTGTAGGGAATTCTATGAAG------------------------TTTACTGAACAAGGT------CATATCTTCATTCGAGTG------------------CATTTA------------------------------------------------------------------------------------------------------------------------------------------------------------------------------------------------------------------------AACTTACTAGTGACTGTCGAAGACACAGGCATAGGAATAACTAAAGATGCTCAAACTCGCATTTTTACA------------CCTTTCATGCAAGCGGATGGTTCCACCTCAAGGACATATGGTGGAACTGGAATTGGTTTGAGTATTACGAAACGCCTGGTTGAATTGATGGGTGGAGAAATAGGGTTTGTGAGTAAACCAGGA---------------------------------------------GTTAGTAGTACATTTTCTTTTACTGCTATTTTC---------------------------GATTTT------------------------------------CAAGGAATGAGAGCTCTTGTTGTTGACGGAAGATGTGCTCGTGCTGAGGTTACAATGTACCATCTGCGGAGACTTGGA------------ATA---------------------------------------------------------------------------------------------------------------------------------------------------------------------------------------------------------------------------------------------------------------------------------------------------------------------------GACAAAGAAGCTTGG------------------------------------------------------------------------------------------------------------------------------------------------------------------------------------------------------------------------------------------------------------------------------------------------------------------------------TCT---AAACCCCTTCGTCTTAGTACTGTTGCTGCTTGTCTTAGTAAAGCACTA---------------CTAACAGGAAAAAGCATTTTAGTTGTGGATGACAATGCTGTTAATCGCATAGTTGCAGCTGGTGCTTTGAAGAAATATGGAGCTATAGTTACCTGTGTGGACAGTGGAAAGGAGGCAATTTCTAGGCTCCACCCACATAAA------------------TTTGATGCTTGTTTTATGGATGTTCAGATGCCTGAGATGGATGGGTTTGAAGCTACTAGATTAGTTCGTTCTGTAGAA---------------------------------------------------------------------------------------------------------------------------------------------------------------------------------------------------------------------------------------------------------------------------------------CATGTACCTATATTAGCCATGACAGCGGATGTAATTCAAGCAACTTTTGAAGGATGTATGGAATGCGGAATG---------------------------------------------------GATGGTTATGTGGCAAAA------------CCATTTGAA------------GAACAGCAGCTCTAC---------------------------------TCTGCTGTT------TTCCTC---------------------------------------------------------------------------------------------------------------------------------------------------------------------------------------------------------------------------------------
>OrybraCHK02
------------------------------------------------------------------------------------------------------------------------------TGTAGTTCTGTCTGGATATTTTCAAGCATGTATGCTGATGTTGTTGCTAGAAGAATT---GAGAATCTTGAAAATATGTGTGATGAG------AGA---------GCTAGGATGCTACAAGATCAGTTCAATGTGAGCATGAACCATGTGCGCGCATTGGCTATTCTAGTCTCAACTTTTCACCATGGGAAGAATCCTTCTGCTATTGAT------------------------------------------------CAGAAAACATTCGAGGATTTCACAGCTAGGACAACATTTGAAAGGCCATTGATGAGTGGTGTTGCCTATGCTTTGAAGGTGCTGCACAGTGAAAGGGAATTGTTTGAGCAAAAGCATGGATGGAAGATTAAAAAGGAGTATGCACCTGTTATTTTCTCG------------TCAGTCGACATGATGTCTGGGAAG---------------------------------------------------------------------GAAGAC---------CGCGATAATATATTGCGTTCACGGGCAACAGGCAAAGGGGCCCTAACATCACCTTTCGAACTT---------CACCTTGGTGTGGTGCTCACGTTCACTGTGTAT---------GATCTTCATCCTAATGCAACACCAGAGGAACGTATTGAAGCTACGCTGGGT------------------------------------------TATCTTGGTGCATCATTTGATGTTCCATCTCTGGTTGAGAGACTCCTGGAGCAACTTGCTAGC---TATGACATC---------------CCGACACGCAAACATGAAATGCATTGCAGGTTCAAACAT------------------ATGATTTCATCAGCAGTAGCTATAATTGTTTTGCTTGTCGGCTATATTATCTATGCTACTCTGAACTCTCTTGAAGAGGCGGAAAATAATTATACAGCAATGAGAGAATTA---------------------AAAGGACGAGCTGAAGCCGCAGATGTTGCAAAGTCC---CAGTTTCTAGCAACTGTTTCCCATGAGATTAGAACTCCAATGAATGGTGTACTA---------------------------------------------------------GGTATGTTACAGATGCTCATGGATACGGAACTTGATACAACTCAAAGGGATTTTGTAGTTACAGCTCAAGAGAGTGGAAAATCATTGATAAACTTAATAAATGAAGTACTTGATCTAGCTAAGATAGAATCAGGGAAAATTGAGCTGGAG---GCGGTGCGATTTGACGTGCGTGATATTCTTGACAACGTGGTATCTTTGTTTTCTGAGAAATCATGGGCTAAGGGTGTAGAG---------------TTGGCTGTACTTGTATCTGATCAAGTTCCAGATGTTCTGATTGGGGACCCGTGGCGGTTTCGGCAAATCATTACAAATCTTGTAGGGAATTCTATGAAG------------------------TTTACTGAACAAGGC------CATATCTTCATTCAAGTG------------------CATTTA------------------------------------------------------------------------------------------------------------------------------------------------------------------------------------------------------------------------AACTTACTAGTAACTGTTGAAGACACTGGTGTAGGAATAACTAAGGATGCTCAAACTCGGATTTTTACA------------CCTTTCATGCAAGCTGATGGTTCCACGTCACGGACTTATGGTGGAACTGGAATTGGTTTAAGTATTACAAAACGCCTAGTTGAATTGATGGGTGGAGAAATAGGGTTTGTGAGTAAACCAGGA---------------------------------------------GTTAGCAGTACATTTTCTTTTACTGCCATTTTC---------------------------GATTTT------------------------------------CAAGGAATGAGAGCCCTTGTTGTTGATGGAAGACATGTTCGTGCTGAGGTTACCATGTACCATCTTCGGAGACTTGGG------------ATA---------------------------------------------------------------------------------------------------------------------------------------------------------------------------------------------------------------------------------------------------------------------------------------------------------------------------GACAAAGAAGCTTGG------------------------------------------------------------------------------------------------------------------------------------------------------------------------------------------------------------------------------------------------------------------------------------------------------------------------------GCT---AAACCCCTTCGCCTTAGTACAGTTGCTGCTTGTCTTAGTAAAGCACTA---------------CTGACAGGAAAACACATTTTAGTCGTGGACGACAATGCTGTTAATCGCATAGTTGCAGCTGGTGCTTTGAAGAAATATGGAGCTATAGTTACCTGTGTGGACAGTGGAAAGGAGGCAATTTCTATGCTTGAGCCGCATAAA------------------TTTGATGCTTGTTTTATGGATGTTCAGATGCCTGAGATGGATGGGTTTGAAGCTACTAGATTAATCCGTGCTGTAGAA---------------------------------------------------------------------------------------------------------------------------------------------------------------------------------------------------------------------------------------------------------------------------------------CATGTACCTATATTAGCCATGACAGCGGATGTAATTCAAGCAACTTTTGAAGGATGCATGGAATGTGGAATG---------------------------------------------------GATGGGTATGTGGCAAAA------------CCATTTGAA------------GAACAGCAACTCTAC---------------------------------TCTGCAGTT------TTCCTA---------------------------------------------------------------------------------------------------------------------------------------------------------------------------------------------------------------------------------------
>SetitaCHK04
------------------------------------------------------------------------------------------------------------------------------TGTAGCTCTGGATGCATATTTTTATGCATGTATGCAGATGTTGTCGCTAGGAGAATT---GAGAATCTTGCTAATATGTGTGATGAG------AGA---------GCAAGGATGCTACAGGATCAGTTTAATGTAAGCATGAACCATGTGCAAGCTTTGGCTATATTGGTCTCAACATTTCACCATGGGAAGAATCCGTCTGCTATCGAT------------------------------------------------CAGAAAACATTCGAGGACTTCACAGCAAGGACGACATTTGAAAGGCCATTGATGAGCGGTGTGGCCTATGCATTGAAGGTATTACACAGTGAAAGGGAGCAGTTTGAGCAACAACACGGATGGAAGATTAAGAAGGAGTATGCACCTGTTATTTTCTCT------------TCTGTAGATATGATGTCTGGGAAG---------------------------------------------------------------------GAAGAT---------CATGATAATATATTACGTTCCCGGGCAACAGGTAAAGGGGCTCTAACGTCCCCTTTTAAGCTT---------CATCTCGGTGTGGTGCTTACGTTCACCGTGTAC---------GATCTTCCTCCAAATGCGACACCAGAGGAGCGTATTCATGCTACATTGGGT------------------------------------------TATCTTGGTGCCTCATTTGATGTTCCTTCTCTGGTGGATAAACTCCTAGAGCAACTCGCTAGC---TATGACACC---------------CCAACACGCAAACATGAAATGCATTGCAGATTCAAACAT------------------ATAATATCAGCAGCTGTAGCTATAATTGTTTTGCTTGTTGGACATATTATTTATGCAACTCTGAACTCCCTTGAAAAGGCTGAACAAGATTATATAGTAATGAGAGAACTA---------------------AAAGGACAAGCTGAAGCTGCGGATGTTGCAAAATCT---CAGTTTTTAGCAACTGTTTCCCATGAGATTCGGACTCCAATGAATGGTGTTCTA---------------------------------------------------------GGTATGTTGCAGATGCTAATGGACACGGAACTTGATACAACTCAGCAGGATTTTGTAGTTACTGCTCAAGAAAGTGGAAAGGCATTGATAAACTTGATAAATGAAGTCCTTGATCTAGCTAAGATAGAGTCAGGAAGGATTGAGTTGGAA---GCAGTGCCTTTTGATGTCCGTGATATTCTTGACAATGTGGTATCTCTGTTCTATGAAAAATCACAGGCTAAAGGCATAGAG---------------TTGGCTGTGCTTGTATCTGATCAAGTTCCAGATGTTCTAATTGGGGATCCTTGGCGGTTTCGGCAAATCATTACAAATCTTGTGGGGAATTCTATGAAG------------------------TTTACCGAACGAGGC------CATATCTTCGTTCAAGTG------------------CATTTG------------------------------------------------------------------------------------------------------------------------------------------------------------------------------------------------------------------------AACTTAGTTGTCAGAGTTGAAGACACTGGCATAGGAATAACAAAGAATGCTCAACTGCGTATTTTTACA------------CCTTTCATGCAAGCTGACAGTTCCACCTCACGTACATATGGTGGAACTGGAATTGGCTTGAGTATTACAAAACGTTTGGTTGAATTGATGGGCGGAGAAATAGGGTTTACGAGTAAATCAGGA---------------------------------------------GTTGGTAGTACATTTTCATTTACTGCCATTTTC---------------------------GACTTT------------------------------------CAAGGAATGAGGGCTCTTATTATTGATGGAAGGAATGCACGTGCAGAGATTACTATGTACCATCTGCAGAGACTTGGA------------ATA---------------------------------------------------------------------------------------------------------------------------------------------------------------------------------------------------------------------------------------------------------------------------------------------------------------------------GATACAGAAGCTTGG------------------------------------------------------------------------------------------------------------------------------------------------------------------------------------------------------------------------------------------------------------------------------------------------------------------------------GGT---AAACCCCTCCGCCTTAGTACTATCGCTGCTAGTTTTCGCAAAACCTTA---------------CTAACTGGAAAACAGATTCTGGTTGTGGATGATAATGCAGTCAATCGTAAAGTTGCAGCTGGTTCTTTGAAGAAATATGGAGCTATAGTTACATGTGTGGACAGTGGAAATGATGCAATTGATATGCTCAAGCCACACACA------------------TTTGATGCTTGTTTCATGGATGTTCAGATGCCTGAGATGGACGGGTTTGAGGCTACAAGATTAATCCGATCCGTAGAG---------------------------------------------------------------------------------------------------------------------------------------------------------------------------------------------------------------------------------------------------------------------------------------CATGTCCCGATTTTAGCCATGACAGCAGATGTAATCCAAGCGACCTTTGAAAAATGTATGGAATGTGGAATG---------------------------------------------------GATGGATATGTGTCAAAG------------CCATTTGAA------------GAACAGCAGCTCTAC---------------------------------TCTGCTGTT------TTCTTA---------------------------------------------------------------------------------------------------------------------------------------------------------------------------------------------------------------------------------------
>ZeamaCHK07
------------------------------------------------------------------------------------------------------------------------------TGTAGCTCTGTATGCATATTTTCATGCATGTATGCCGATGTTGTTGCTCGGAGAATT---GAGAATCTTGCTAATATGTGTGATGAG------AGA---------GCAAGGATGTTACAGGATCAGTTTAATGTAAGCATGAACCATGTGCATGCGTTGGCTATACTGGTCTCATCATTTCACCATGGGAAGGATCCTTCTGCTATTGAT------------------------------------------------CAGAAAACATTTGAGGACTTCACAGCAAGGACAACATTTGAAAGGCCATTGATGAGTGGTGTCGCCTATGCATTGAAGGTATTACACAATGAAAGACAACAGTTTGAGGAACAACATGGATGGAAGATTAAGAAGGAGTATGCGCCTGTTATTTTCTCT------------TCTGTAGATATGATGTCTGGGAAG---------------------------------------------------------------------GAAGAT---------CATGACAATATATTACGTTCCTGGTCAACAGGTAAAGGGGCCCTAACATCCCCTTTTAAGCTT---------CATCTCGGTGTGGTGCTTACATTCACTGTATAT---------GATCTGCCTCCAAATGCAACACCACAGGAGCGTATTCATGCTACATTGGGC------------------------------------------TATCTTGGTGCCTCATTTGATGTCCCTTCTCTGGTTGATAAACTCCTAGAACAACTCGCTAGC---TATGACACC---------------CCAACACGCAAACATGAGATGCATTGCAGATTTAAACAT------------------ATAATATCAACAGCTGTAGCTATAATTGTTTTGCTTGTTGGACATATTATTTATGCAACTCTGAACTCCCTTGAAAAGGCTGAACATGATTATAGAGTAATGAGAGAACTT---------------------AAAGGACAAGCTGAAGCTGCAGATATAGCAAAATCT---CAGTTTCTAGCAACTGTTTCCCATGAGATTCGGACTCCAATGAATGGTGTTTTA---------------------------------------------------------GGTATGCTGCAGATGCTAATGGACACTGAACTTGATACAACTCAGCAGGATTTTGTAGTCACCGCTCAAGAAAGTGGAAAGGTATTAATAAACTTAATAAATGAAGTCCTTGATCTGGCTAAGATAGAGTCAGGAAGGATTGAGCTGGAA---GCAGTGCCTTTTGATGTCCGTGATATTCTTGACAATGTGATATCTCTTTTCTACGATAAATCACAAGCTAAAGGCATAGAG---------------TTGGCCGTGCTTGTATCTGACCAAGTTCCTGATGTCCTAATTGGGGATCCATGGCGGTTCCGGCAGATCATTACGAACCTTGTGGGGAATTCTATGAAG------------------------TTTACTGAACAGGGC------CACATCTTTGTTCAAGTC------------------CATTTG------------------------------------------------------------------------------------------------------------------------------------------------------------------------------------------------------------------------AGGTTAGCTGTCAGAGTTGAAGACACCGGCATAGGAATAACAAAAGATGCTCAAATGCGTATTTTTACA------------CCTTTCATGCAAGCTGACAGTTCCACCTCACGAACATATGGTGGAACTGGAATTGGCTTGAGTATTACAAAACGTTTAGTTGAATTGATGGGTGGAGAAATAGGGTTTACTAGTAAATCAGGA---------------------------------------------GTTGGTAGTACATTTTCTTTTACTGCCATTTTC---------------------------GATTTT------------------------------------CAAGGAATGAGGGCTCTTATTATTGATGGAAGGAGTGCACGTGCAGAGGTTACTATGTACCATCTTCGTAGACTTGGA------------ATATCTGAA---------------------------------------------------------------------------------------------------------------------------------------------------------------------------------------------------------------------------------------------------------------------------------------------------------------------GATACAGAAGCTTGG------------------------------------------------------------------------------------------------------------------------------------------------------------------------------------------------------------------------------------------------------------------------------------------------------------------------------GGT---AAACCCCTCCGTCTTAGTACTATTGTTGCCTGTCTTCGCAAAACCTTA---------------CTAACTGGAAAACAGATTCTGGTTGTGGATGATAATGCAGTCAACCGTAAAGTTGCAGCTGGTTCTTTGAAGAAATATGGATCTAAAGTTACATGTGTTGATAGTGGGAGTGATGCAATTGATATGCTCAAGCCACACACA------------------TTTGATGCTTGCTTCATGGATGTTCAGATGCCCGAGATGGACGGGTTTGAAGCTACAAGATTAATCCGGTCCATAGAG---------------------------------------------------------------------------------------------------------------------------------------------------------------------------------------------------------------------------------------------------------------------------------------CATGTACCAATATTAGCTATGACGGCAGATGTAATCCAAGCGACTTTTGAAAAATGTATGCAGTGTGGAATG---------------------------------------------------GATGGATATGTGTCAAAG------------CCATTTGAA------------GAACAGCAGCTCTAC---------------------------------TTTGCTGTT------TTCTTA---------------------------------------------------------------------------------------------------------------------------------------------------------------------------------------------------------------------------------------
>BoestrCHK03
------------------------------------------------------------------------------------------------------------------------------TCCTTCTCCGTTTGGTGGTTTTGGGACACCAATGAGGAGATCATAATGAAAAGGAGG---GAGACTTTAGCAAACATGTGTGATGAA------CGA---------GCCCGCGTGTTACAAGATCAGTTCAATGTTAGCCTGAACCATGTTCATGCCTTGTCTATTCTTGTATCTACATTTCACCATGGGAAATCCCCATCTGCCATTGAT------------------------------------------------CAGAAAACATTTGAAGAATATACTGAGAGAACAAACTTTGAGAGGCCTCTTACCAGTGGTGTAGCGTATGCTTTGAAAGTCCCACACTCAGAAAGAGAGAAATTTGAAAAGGAGCATGGATGGACAATAAAGAAAGAATATGCGCCTGTTATATTTGCT------------TCAGTCGACATGATGTCTGGAGAA---------------------------------------------------------------------GAAGAC---------CGTGAAAACATCTTGCGGGCAAGGGCATCAGGAAAAGGAGTATTAACATCTCCATTTAAGCTT---------CATCTTGGCGTCGTGTTGACTTTTGCTGTGTAT---------AGCCTACCGCCCGATGCTACAGAAGAACAGCGTATTGAAGCAACTATTGGG------------------------------------------TACCTTGGTGCATCATACGATATGCCATCATTGGTGGAGAAACTTCTACACCAACTTGCGAGC---TATGACACA---------------CCATCAAGGAATCATGAGATGCACTGCAGGTTTAAGCAT------------------ACACCGTCGATCTTAGTTCTGGTTATCACTTTTCTTGTTGGTTATATTTTCAATGAAGCCCTCAATCGAATTGCGACAGTTGAAGAGGACTGTCAGAAGATGATGGAACTC---------------------AAAGCTCGTGCTGAGGCCGCTGACGTTGCAAAGTCA---CAGTTCCTAGCAACTGTTTCTCATGAGATACGGACTCCTATGAATGGAGTTTTA---------------------------------------------------------GGAATGCTGAAAATGCTGATGGACACCGATCTTGATGCGAAGCAGATGGACTATGCGCAAACTGCTCATGGCAGTGGGAAGGATCTTACATCACTAATAAATGAGGTTCTTGATCAGGCAAAGATTGAATCAGGAAGGCTCGAGCTTGAA---AATGTGCCTTTTGATATGCGTTTTATTCTGGATAATGTTTCATCTCTCCTCTCTGGCAAGGCAAATGAAAAAGGAATTGAG---------------TTGGCCGTTTATGTTTCTAGTCAAGTTCCTGATGTTGTAGTTGGTGATCCGAGTCGGTTTCGGCAGATAATTACTAACCTAGTCGGAAACTCAATCAAG------------------------TTCACAGAAAGGGGA------CACATATTTATCTCAGTG------------------CACCTT------------------------------------------------------------------------------------------------------------------------------------------------------------------------------------------------------------------------AAATTGCTAGTTACAGTTGAAGACACAGGAGTAGGCATACCTGTGGATGCACAAGGCCGGATATTCACG------------CCTTTTATGCAAGCCGACAGTTCCACATCGCGGACTTATGGTGGGACTGGCATAGGTTTAAGCATAAGCAAGCGTTTGGTTGAACTCATGCAAGGAGAGATGGGGTTTGTGAGTGAGCCCGGG---------------------------------------------ATAGGCAGTACTTTTTCATTTACTGGAGTTTTC---------------------------GAGTTT------------------------------------AAAGGATTGAGAGCATTAGTTATTGATAACAGAAACATTCGAGCTGAGGTGACCAGTTACCATCTTCGGAGACTAGGA------------ATA---------------------------------------------------------------------------------------------------------------------------------------------------------------------------------------------------------------------------------------------------------------------------------------------------------------------------GACAAAGACGCCTGG------------------------------------------------------------------------------------------------------------------------------------------------------------------------------------------------------------------------------------------------------------------------------------------------------------------------------ATCGTGAAGCCCCTTCGGATGAGTGTCTTAATATGTTGCTTGCAAGAAAAACTT---------------CTCAGAGAAAAGCAGATTCTGGTTGTGGACGATAATCTGGTGAACAGACGAGTTGCCGAAGGTGCACTTAAGAAATATGGAGCTATTGTTACATGCGTTGAGAGTGGCAAGGCTGCATTGGATATGCTTAAGCCGCACAAC------------------TTTGAGGCTTGCTTCATGGATCTCCAGATGCCTGAAATGGATGGATTTGAAGCAACGAGGAGAGTCCGTGATCTGGAG---------------------------------------------------------------------------------------------------------------------------------------------------------------------------------------------------------------------------------------------------------------------------------------CACGTCCCGATATTAGCAATGACAGCTGATGTTATACAGGCTACTCACGAAGAATGCATGAAATGTGGCATG---------------------------------------------------GATGGTTATGTATCAAAA------------CCGTTTGAA------------GAGGAAGTGCTCTAC---------------------------------GCAGCGGTA------TTCTTT---------------------------------------------------------------------------------------------------------------------------------------------------------------------------------------------------------------------------------------
>CagraCHK03
------------------------------------------------------------------------------------------------------------------------------TCCTTCTCCGTGTGGTGGTTTTGGGACACGAATGAGGAGATCATAATGAAAAGGAGG---GAGACTTTAGCAAACATGTGTGATGAA------CGA---------GCCCGTGTGTTACAAGATCAGTTCAATGTTAGCTTGAACCATGTTCATGCCTTGTCTATTCTTGTATCTACATTTCACCATGGGAAATCCCCATCTGCCATTGAT------------------------------------------------CAGAAAACATTTGAAGAATATACTGAGAGAACAAACTTTGAGAGACCTCTTACAAGTGGTGTAGCGTATGCTTTGAAAGTCCCGCACTCGGAAAGAGAGAAATTTGAAAAAGAGCATGGATGGTCAATAAAGAAAGAATATGCGCCAGTTATATTTGCT------------TCGGTCGACATGATGTCTGGAGAG---------------------------------------------------------------------GAAGAC---------CGCGAAAACATCTTGCGGGCAAGAGCATCAGGAAAAGGAGTATTAACATCTCCATTTAAGCTT---------CATCTTGGCGTCGTGTTGACCTTTGCTGTGTAT---------AGCCTAGCGCCTGATGCTACAGAAGAACAGCGTATTGAAGCAACTATTGGG------------------------------------------TACCTTGGTGCATCATACGATATGCCATCACTGGTGGAGAAACTTTTACACCAACTTGCCAGC---TATGACACA---------------CCATCAAGGAATCATGAGATGCATTGCAGGTTCAAGCAT------------------ACACCGTCGATCTTAGTTCTGGTTATTACTTTTCTTGTTGGTTATATATTCAATGAAGCCCTCAATCGAATTGCAACAGTTGAAGATGACTGTCAGAAAATGAGGGAACTC---------------------AAAGCTCGTGCTGAGGCTGCTGATGTTGCAAAGTCA---CAGTTCCTAGCAACTGTTTCTCATGAGATACGAACTCCTATGAATGGAGTTTTA---------------------------------------------------------GGAATGCTGAAACTGCTAATGGACACCGATCTTGATGCGAAGCAGCTAGACTATGCGCAAACTGCTCACGGAAGCGGAAAGGATCTTACATCACTCATCAATGAGGTTCTTGATCAAGCAAAGATTGAATCAGGAAGGCTCGAGCTTGAA---AATGTGCCGTTTGATATGCGTTTTATTCTGGATAATGTTTCGTCTCTCCTCTCTGGCAAGGCAAATGAAAAAGGAATTGAG---------------TTGGCCGTTTATGTTTCTAGTCAAGTTCCTGATGTTGTAGTAGGTGATCCTAGTCGGTTTCGGCAGATAATTACAAATCTAGTCGGAAACTCAATCAAG------------------------TTTACAGAAAGGGGA------CACATATTTATCTCAGTG------------------CATCTT------------------------------------------------------------------------------------------------------------------------------------------------------------------------------------------------------------------------AAGTTGCTAGTTACAGTGGAGGACACAGGAGTGGGCATACCTGTGGATGCACAAGGACGAATATTCACG------------CCTTTTATGCAAGCTGACAGTTCCACCTCGCGGACTTATGGTGGGACCGGCATAGGTTTAAGCATAAGCAAGCGTTTAGTTGAACTCATGCAAGGAGAGATGGGGTTTGTGAGTGAGCCCGGG---------------------------------------------ACAGGCAGTACTTTTTCATTTACTGGAGTTTTC---------------------------GATTTT------------------------------------AAAGGATTGAGAGCATTAGTTATTGATAACAGAAACATTCGAGCTGAGGTGACTAGTTACCATCTTCAGAGACTGGGA------------ATA---------------------------------------------------------------------------------------------------------------------------------------------------------------------------------------------------------------------------------------------------------------------------------------------------------------------------GACAAAGACGCCTGG------------------------------------------------------------------------------------------------------------------------------------------------------------------------------------------------------------------------------------------------------------------------------------------------------------------------------ATTGTGAAGCCTCTTCGGATGAGTGTCTTAATATGTTGCTTTCAAGAAACACTT---------------CTCAGAGAAAAGCAGATTCTGGTTGTGGACGACAATCTGGTGAACAGACGAGTTGCCGAAGGTGCACTTAAGAAATATGGAGCTATAGTTACATGTGTTGAGAGTGGCAAGGCTGCATTGGAAATGCTTAAGCCGCACAAC------------------TTTGAGGCTTGCTTCATGGATCTCCAGATGCCTGAAATGGATGGATTCGAAGCAACGAGGAGAGTCCGTGATCTGGAG---------------------------------------------------------------------------------------------------------------------------------------------------------------------------------------------------------------------------------------------------------------------------------------CACGTCCCAATATTAGCAATGACAGCTGATGTTATACAGGCTACTCACGAAGAATGCATGAAATGTGGCATG---------------------------------------------------GATGGTTATGTATCAAAA------------CCGTTTGAA------------GAGGAAGTGCTCTAC---------------------------------ACAGCGGTA------TTCTTT---------------------------------------------------------------------------------------------------------------------------------------------------------------------------------------------------------------------------------------
>AralyrCHK03
------------------------------------------------------------------------------------------------------------------------------TCCTTCTCCGTTTGGTGGTTTTGGAACACTAATGAGGAGATAATAATGAAAAGGAGG---GAGACTTTAGCTAACATGTGTGATGAA------CGA---------GCCCGCGTGTTACAAGATCAGTTCAATGTTAGCTTGAACCATGTTCATGCCTTGTCTATTCTTGTATCTACATTTCATCATGGGAAAACCCCATCTGCCATTGAT------------------------------------------------CAGAAAACATTTGAAGAATATACTGAGAGAACAAACTTTGAGAGGCCTCTTACTAGTGGTGTAGCGTATGCTTTGAAAGTCCCACACTCAGAAAGAGAGAAATTTGAAAAGGAGCATGGATGGACAATAAAGAAAGAATACGCGCCAGTTATATTTGCT------------TCGGTTGACATGATGTCTGGAGAA---------------------------------------------------------------------GAAGAC---------CGTGAAAACATCTTGCGGGCAAGGGCATCAGGAAAAGGAGTATTGACATCTCCATTTAAGCTT---------AATCTTGGCGTCGTGTTGACCTTTGCTGTGTAT---------AGCCTACCGCCCGATGCTACAGAAGAACAGCGTGTTGGAGCAACTATTGGG------------------------------------------TACCTTGGTGCATCATATGATATGCCATCGCTGGTGGAGAAACTTCTTCACCAACTTGCCAGC---TACGACACA---------------CCATCAAGGAATCATGAGATGCACTGCAGGTTTAAGCAT------------------ACAACGTCGATCTTAGTTCTGGTTATTACTTTTCTTGTTGGTTATATTTTCAATGAAGCCATCAATCGAATTGCCACAGTTGAAGAGGACTGTCAGAAGATGAGGGAACTC---------------------AAAGCTCGTGCTGAGGCCGCTGACGTTGCAAAGTCA---CAGTTCCTAGCAACTGTTTCTCATGAGATACGGACTCCGATGAATGGAGTTTTA---------------------------------------------------------GGAATGCTGAAAATGCTGATGGACACCGATCTTGATGCGAAGCAGATGGACTATGCACAAACTGCTCATGGCAGTGGGAAGGATCTTACATCCCTAATAAATGAGGTTCTTGATCAGGCAAAGATTGAATCAGGAAGGCTCGAGCTTGAA---AATGTGCCTTTTGATATGCGCTTTATTCTGGATAATGTTTCATCTCTCCTCTCTGGCAAAGCAAATGAAAAAGGAATTGAG---------------TTGGCCGTTTATGTTTCTAGTCAAGTTCCTGATGTTGTAGTTGGTGATCCGAGTCGGTTCCGGCAGATAATTACAAACCTTGTTGGAAACTCAATCAAA------------------------TTCACAGAAAGGGGA------CACATATTTATCTCAGTG------------------CACCTA------------------------------------------------------------------------------------------------------------------------------------------------------------------------------------------------------------------------AAATTGCTAGTTACAGTGGAGGATACAGGAGTGGGTATACCTGTGGATGCACAAGGCCGAATATTCACG------------CCTTTTATGCAAGCCGACAGTTCCACATCGCGGACTTATGGTGGAACCGGCATAGGTTTGAGCATAAGCAAGCGTTTGGTTGAACTCATGCAAGGAGAGATGGGGTTTGTGAGTGAGCCCGGG---------------------------------------------ATAGGCAGTACTTTTTCATTTACTGTAGTTTTC---------------------------GAGTTT------------------------------------AAAGGATTGAGAGCATTAGTTATTGATAACAGAAACATTAGAGCAGAGGTGACCAGTTACCATCTTCAGAGACTGGGA------------ATA---------------------------------------------------------------------------------------------------------------------------------------------------------------------------------------------------------------------------------------------------------------------------------------------------------------------------GACAAAGACGCCTGG------------------------------------------------------------------------------------------------------------------------------------------------------------------------------------------------------------------------------------------------------------------------------------------------------------------------------ATCGTAAAGCCTCTTCGGATGAGTGTCTTAATATGTTGCTTGCAAGAAACCCTT---------------CTCCGAGAAAAACAGATTCTGGTTGTGGACGATAATCTGGTGAACAGACGAGTTGCCGAAGGTGCACTTAAGAAATATGGAGCTATTGTTACATGCGTTGAGAGTGGCAAGGCTGCATTGGCAATGCTTAAGCCGCACAAC------------------TTCGATGCTTGCTTTATGGATCTCCAGATGCCTGAAATGGATGGATTTGAAGCAACGAGGAGAGTCCGTGATCTGGAG---------------------------------------------------------------------------------------------------------------------------------------------------------------------------------------------------------------------------------------------------------------------------------------CATGTCCCGATATTAGCAATGACAGCTGATGTTATTCAGGCTACCCACGAAGAATGCATGAAATGTGGCATG---------------------------------------------------GATGGTTATGTATCAAAA------------CCGTTTGAA------------GAGGAAGTGCTTTAC---------------------------------ACAGCAGTA------TTCTTT---------------------------------------------------------------------------------------------------------------------------------------------------------------------------------------------------------------------------------------
>ArathaCHK02
------------------------------------------------------------------------------------------------------------------------------TCCTTCTCTGTTTGGTGGTTTTGGGACACTAATGAGGAGATCATAATGAAAAGGAGG---GAGACTTTGGCAAACATGTGTGACGAA------CGA---------GCACGTGTTTTACAAGATCAGTTCAATGTTAGCTTGAACCATGTTCATGCCTTGTCTATTCTTGTATCTACATTTCATCATGGTAAAATCCCATCTGCCATTGAT------------------------------------------------CAGAGAACATTTGAAGAATATACTGAGAGAACAAACTTTGAGAGGCCACTTACTAGTGGTGTAGCGTATGCTTTGAAAGTCCCACACTCAGAAAGAGAGAAATTTGAAAAGGAGCATGGATGGGCAATAAAGAAAGAATACGCGCCAGTTATATTTGCT------------TCGGTCGACATGATGTCTGGAGAA---------------------------------------------------------------------GAAGAC---------CGTGAAAACATCTTACGGGCAAGGGCATCAGGAAAAGGAGTGTTAACATCTCCATTTAAGCTT---------CATCTTGGTGTTGTGTTGACCTTTGCTGTCTAT---------AGCCTACCGCCTGATGCTACAGAAGAACAGCGTGTTGAAGCAACTATTGGG------------------------------------------TACCTTGGTGCATCATATGATATGCCATCGCTGGTGGAGAAACTTCTTCACCAACTTGCCAGC---TACGACACA---------------CCATCAAGGAACCATGAGATGCATTGCAGGTTTAAGCAT------------------ACACCGTCGATCTTAGTTCTGGTTATTACTTTTCTTGTTGGTTATATTTTATATGAAGCCATCAACCGAATTGCGACAGTTGAAGAGGATTGTCAGAAGATGAGGGAACTC---------------------AAAGCTCGTGCTGAGGCCGCTGACATTGCAAAGTCA---CAGTTCCTAGCAACTGTTTCTCATGAGATACGGACTCCGATGAATGGAGTTTTA---------------------------------------------------------GGAATGCTGAAAATGCTGATGGACACCGATCTTGATGCGAAGCAGATGGACTATGCGCAAACTGCTCATGGCAGTGGGAAGGATCTTACATCACTAATAAATGAGGTTCTTGATCAGGCAAAGATTGAATCCGGAAGGCTCGAGCTTGAA---AATGTGCCTTTTGATATGCGTTTTATTCTTGATAATGTTTCATCTCTCCTCTCTGGCAAGGCAAATGAAAAAGGAATTGAG---------------TTGGCCGTTTATGTTTCTAGTCAAGTTCCTGATGTTGTAGTCGGTGATCCGAGTCGGTTCCGGCAGATCATTACAAACCTGGTTGGAAACTCAATCAAA------------------------TTCACAGAAAGGGGA------CACATATTTATCTCAGTG------------------CACCTT------------------------------------------------------------------------------------------------------------------------------------------------------------------------------------------------------------------------AAATTGCTAGTTACAGTGGAGGACACTGGAGTTGGCATACCTGTGGATGCACAAGGCCGAATCTTCACA------------CCTTTTATGCAAGCCGACAGTTCCACATCGCGGACTTATGGTGGAACTGGCATAGGTTTGAGTATAAGCAAACGTTTGGTTGAACTCATGCAAGGAGAGATGGGGTTTGTGAGTGAGCCCGGG---------------------------------------------ATAGGCAGTACTTTTTCATTTACTGGAGTTTTC---------------------------GAGTTT------------------------------------ACAGGATTGAGAGCATTAGTTATTGATAACAGAAACATTAGAGCAGAGGTCACCAGGTACGAACTTCGGAGACTGGGA------------ATA---------------------------------------------------------------------------------------------------------------------------------------------------------------------------------------------------------------------------------------------------------------------------------------------------------------------------GACAAAGACGCCTGG------------------------------------------------------------------------------------------------------------------------------------------------------------------------------------------------------------------------------------------------------------------------------------------------------------------------------ATCGTGAAGCCTCTTCGGATGAGTGTCTTAATATGTTGCTTGCAAGAAACCCTT---------------CTAAGAGAAAAACAGATTCTGGTTGTGGATGATAATCTTGTGAACAGACGAGTTGCAGAAGGTGCACTTAAGAAATATGGAGCTATTGTTACATGCGTTGAGAGTGGCAAAGCTGCATTGGCAATGCTTAAGCCGCATAAC------------------TTCGATGCTTGCTTCATGGATCTCCAGATGCCTGAAATGGATGGATTTGAAGCGACAAGGAGAGTCCGTGAGCTGGAG---------------------------------------------------------------------------------------------------------------------------------------------------------------------------------------------------------------------------------------------------------------------------------------CACGTCCCGATATTAGCAATGACAGCAGATGTTATTCAGGCTACTCATGAAGAATGCATGAAATGTGGAATG---------------------------------------------------GATGGTTATGTATCAAAA------------CCGTTTGAA------------GAGGAAGTGCTCTAC---------------------------------ACAGCGGTA------TTCTTT---------------------------------------------------------------------------------------------------------------------------------------------------------------------------------------------------------------------------------------
>EutsalCHK02
------------------------------------------------------------------------------------------------------------------------------TCCATGTCTGTTTGGTGGTTCTGGGACACCAATGAGAAGATCATATTGAAAAGGAGA---GAAACTTTAGAGAACATGTGTGATGAA------CGA---------GCCCGTGTGTTACAAGATCAGTTCAATGTTAGCCTGAACCATGTTCACGCCTTGTCTATTCTTGTATCCACTTTTCACCATGGTAAAACTCCATCAGCCATTGAT------------------------------------------------CAGAAAACCTTTGGTGAATATACGGAGAGAACAAACTTTGAGAGGCCTCTCACCAGTGGTGTTGCGTATGCTTTGAAAGTCCCACACTCCAAAAGAGAGCAATTTGAAAAGGAGCATGGATGGACAATAAAGAAAGAATATGCGCCAGTTATATTTGCT------------TCGGTCGACATGATGTCTGGAGAA---------------------------------------------------------------------GAAGAC---------CGTGAAAACATCTTGCGTGCAAGGGCATCAGGAAAAGGAGTATTAACATCTCCATTTAAGCTT---------CATCTCGGCGTGGTGTTGACCTTTGCTGTCTAT---------AACCTACCGCACAATGCTACAGAAGAACAACGTGTTGATGCTACTATTGGG------------------------------------------TACCTTGGTGCATCATATGATATGCCATCTCTGGTGGAGAAACTTCTTCACCAACTTGCCAGC---TATGATACA---------------CCATCAAGGAATCATGAGATGCACTGCAGGTTTAAGCAT------------------ATATCGTCAGGCTTAGTTCTGATTATTACTTTTCTGGTTGGTTATATCTTCCATGACGCAATCAGTCGAATTGCAATAGTTGAAGAAGACTGGCAGAAGATGAAGGAACTG---------------------AAAGCTCGTGCTGAGGCTGCTGACATTGCAAAGTCA---CAGTTCCTAGCAACTGTTTCTCATGAGATACGGACTCCAATGAACGGTGTTCTA---------------------------------------------------------GGAATGCTAAAAATGCTGATGGACACTGATCTTGATGCGAAACAAATGGATTATGCGCAAACTGCTCATGGCAGTGGCACAGATCTTATATCACTAATCAATGAGGTTCTTGATCAGGCTAAGATTGAATCAGGAAGGCTCGAGCTGGAA---AATGTGCCTTTTGATATGCGTTTAGTTCTTGATAATGTTTCTTCTCTACTCTCTGGCAAGGCAAATGAAAAAGGAATTGAG---------------TTGGCCGTTTATGTGTCTGGTCAAGTTCCTGATGTTGTAGTTGGTGATCCGAGTCGGTTCCGGCAGATAATTACTAACCTGGTTGGAAACTCGATTAAG------------------------TTCACAGACAAGGGA------CACATATTTATCTCAGTG------------------CACATT------------------------------------------------------------------------------------------------------------------------------------------------------------------------------------------------------------------------AAATTGCTAGTTACAGTGGAGGACACAGGAGTGGGCATACCTTTGGATGCACAAGGCCGTATATTCACT------------CCTTTTATGCAAGCAGATAGTTCCACATCGCGGACCTATGGTGGCACAGGAATAGGTTTGAGCATAAGCAAGCGTTTGGTTGAGCTCATGGAAGGAGAGATGGGGTTTGTGAGCGAGCCAGGG---------------------------------------------ATAGGCAGTACTTTTTCATTTACTGGAGTTTTT---------------------------GAGTTT------------------------------------AAAGGAATGAAGGCATTGGTTATTGATAACAGAAAAATCCGAGCCGAGGTCACAAGTTACCATCTTCGGAGATTGGGA------------ATA---------------------------------------------------------------------------------------------------------------------------------------------------------------------------------------------------------------------------------------------------------------------------------------------------------------------------GACAAAGACGCTTGG------------------------------------------------------------------------------------------------------------------------------------------------------------------------------------------------------------------------------------------------------------------------------------------------------------------------------ATTGTGAAGCCACTTCGGATGAGTGTCTTGATATGTTGTTTGCAAGAAATACTT---------------CTCAGAGAAAAACGGATTCTTGTTGTGGACGATAACCTGGTGAACAGAAGAGTAGCCGAAGGCGCGCTTAAGAAATATGGAGCTGTTGTTACATGTGTTGAGAGTGGCAAGGCTGCATTGGCAATGCTTAAGCCGCACAAC------------------TTCGATGCATGCTTCATGGATCTCCAGATGCCTGAAATGGATGGATTTGAAGCAACGAGGAGAGTCCGTGATCTGGAG---------------------------------------------------------------------------------------------------------------------------------------------------------------------------------------------------------------------------------------------------------------------------------------CACGTCCCGATTTTAGCAATGACAGCTGATGTGATTCAAGCTAGTAACGAAGAATGTATGAAATGTGGAATG---------------------------------------------------GATGGTTATGTCTCGAAA------------CCGTTTGAA------------GAGGAAAAGCTCTAC---------------------------------ACAGCGGTT------TTCTTT---------------------------------------------------------------------------------------------------------------------------------------------------------------------------------------------------------------------------------------
>BraraCHK03
------------------------------------------------------------------------------------------------------------------------------TCCATGTCGGTTTGGTGGTTCTGGGACTCCAATCAGAAGATCATACTGCAACGGAGG---GAAACTTTAGAAAACATGTGTGATGAG------CGA---------GCCCGTGTGTTACAAGATCAGTTCAATGTTAGCCTGAACCATGTTCACGCCTTATCTATTCTTGTATCCACCTTTCACCATGGTAAAACCCCTTCTGCCATTGAT------------------------------------------------CAGAAAACATTTGGTGAATATACTGAGAGAACAAACTTCGAGAGGCCCCTTACCAGTGGTGTTGCGTATGCTTTGAAAGTCCCACACTCCAAAAGAGAGCAATTTGAGAAGGATCATGGGTGGACAATAAAGAAAGAGTACGCTCCAGTCATATTTGCT------------TCGGTCGACATGATGTCTGGACAA---------------------------------------------------------------------GAAGAC---------CGTGAAAACATCTTGAGGGCAAGGGCATCAGGAAAGGGTGTATTAACATCTCCGTTTAAGCTT---------CATCTCGGCGTTGTCTTGACCTTTGCTGTCTAT---------GACCTACCCGCTGATGCTACAGAAGAACAGCGTGTTGAAGCAACTATTGGA------------------------------------------TACCTTGGTGCATCATATGATATGCCATCGCTGGTGGAGAAACTTCTTCACCAACTTGCCAGC---TATGATACA---------------CCATCCAGAAAACATGAGATGCGCTGCAGGTTTAAAGAT------------------ATACCGTCAGGCTTAGTTCTGATTATTACTTTTCTGGTTGGTTATATCTTCCATGATGCCATCAGTCGAATTGCCATAGTTGAAGAGGACTGTCAGAAGATGATGAAACTG---------------------AAAGCTCGCGCTGAGGCTGCTGACATTGCCAAATCA---CAGTTTCTGGCAACTGTTTCTCATGAGATACGGACTCCAATGAATGGTGTTCTA---------------------------------------------------------GGAATGCTGAAAATGCTTATGGACACTGATCTTGACGCGAAACAAATGGACTATGCACAAACTGCTCATGGGAGTGGGAAGGATCTTATATCACTAATAAACGAGGTTCTTGATCAGGCAAAGATTGAATCAGGAAGGCTTGAGCTTGAA---AATGTGCCTTTTGATATGCACTTAGTTCTGGATAATGTTTCATCTCTACTCTCTGGCAAGGCAAATGAAAAAGGAATTGAG---------------TTGGCAGTTTATGTTTCTAGTCAAGTTCCTGAAGTTGTAGTAGGTGATCCGAGTCGGTTCAGGCAAATAATTACAAACCTGGTTGGAAACTCAATCAAG------------------------TTCACAGAGAAGGGA------CACATATTTATCTCGGTG------------------CACCTT------------------------------------------------------------------------------------------------------------------------------------------------------------------------------------------------------------------------AAATTGCTAGTTACAGTGGAGGACACAGGGGTGGGCATACCTTTGGATGCACAAGGAAGAATATTCACT------------CCTTTTATGCAAGCTGACAGCTCCACATCTCGTACTTATGGTGGGACCGGCATAGGTTTGAGCATAAGCAAGCGTTTGGTTGAACTAATGCAAGGAGAAATGGGGTTTGTGAGCAGGCCTGGG---------------------------------------------ATAGGGAGTACTTTTTCATTTACGGGAGTTTTT---------------------------GAGTTC------------------------------------AAAGGACTGAGGGCATTAGTTATTGATAGCAGAAACATTCGAGCAGAGGTGACCAGATACCATCTGCAGAGATTGGGA------------ATA---------------------------------------------------------------------------------------------------------------------------------------------------------------------------------------------------------------------------------------------------------------------------------------------------------------------------GATAAAGACGCGTGG------------------------------------------------------------------------------------------------------------------------------------------------------------------------------------------------------------------------------------------------------------------------------------------------------------------------------GTGGTGAAGCCCCTTCGGATGAGTGTCCTAATATGCTCTTTGCAAGAAACCCTG---------------CTGAGAGAAAAGAGGATTCTGGTTGTGGACGATAATCTGGTGAACAGAAGAGTCGCTGAAGGCGCGCTTAAGAAATATGGAGCTATCGTTACATGCGTTGAGAGTGGGAAGGCTGCATTGGCAATGCTCAAGCCGCACAAC------------------TTTGATGCTTGCTTCATGGACCTCCAGATGCCTGAGATGGACGGATTTGAAGCAACGAGGAGAGTCCGTGATCTAGAG---------------------------------------------------------------------------------------------------------------------------------------------------------------------------------------------------------------------------------------------------------------------------------------CACGTTCCAATATTAGCAATGACAGCTGATGTGATTCAGGCTACTAACGAAGAATGCGTCAAATGTGGGATG---------------------------------------------------GATGGTTATGTATCGAAA------------CCGTTTGAA------------GAAGAAGCTCTCTAT---------------------------------GCAGCTGTA------TTCTTT---------------------------------------------------------------------------------------------------------------------------------------------------------------------------------------------------------------------------------------
>BraoleCHK02
------------------------------------------------------------------------------------------------------------------------------TCCATGTCGGTTTGGTGGTTCTGGGACTCCAATCAGAAGATCATACTGCAACGGAGG---GAAACTTTAGAAAACATGTGTGATGAA------CGA---------GCCCGTGTGTTACAAGATCAGTTCAATGTTAGCCTGAACCATGTTCACGCCTTATCTATTCTTGTATCCACCTTTCACCATGGTAAAACCCCATCTGCCATTGAT------------------------------------------------CAGAAAACATTTGGTGAATATACTGAGAGAACAAACTTCGAGAGACCCCTTACCAGTGGTGTTGCGTATGCTTTGAAAGTCCCACACTCCAAAAGAGAGCAATTTGAGAAGGATCATGGATGGACAATAAAGAAAGAGTACGCTCCTGTCATATTTGCT------------TCGGTTGACATGATGTCTGGACAA---------------------------------------------------------------------GAAGAC---------CGTGAAAACATCTTGAGGGCAAGGGCATCAAGAAAGGGTGTATTAACATCTCCATTTAAGCTT---------CATCTCGGCGTTGTCTTGACCTTTGCTGTCTAT---------GACCTACCGCCTGATGCTACCGAAGAACAACGTGTTGAAGCAACTATTGGA------------------------------------------TACCTTGGTGCATCATATGATATGCCATCGCTGGTGGAGAAACTTCTTCACCAACTTGCCAGC---TATGACACA---------------CCATCCAGAAAACATGAGATGCGCTGCAGGTTTAAAGAT------------------ACACCGTCAGGCTTAGTGTTGATTATTACTTTTCTGGTTGCTTATATCTTCCATGATGCCATCAGTCGAATTGCCATAGTTGAAGAGGACTGTCAGAAGATGATGAAACTG---------------------AAAGCTCGCGCTGAGGCTGCTGACATTGCCAAATCA---CAGTTTCTAGCAACTGTTTCTCATGAGATACGGACTCCAATGAATGGTGTTCTA---------------------------------------------------------GGAATGCTGAAAATGCTTATGGACACTGATCTTGACGCGAAACAAATGGACTATGCACAAACTGCTCATGGGAGTGGGAAGGATCTTATATCACTAATAAACGAGGTTCTTGATCAGGCAAAGATTGAATCAGGAAGGCTTGAGCTTGAA---AATGTGCCTTTTGATATGCGCTTAGTTCTGGATAACGTTTCATCTCTACTCTCTGGCAAGGCAAATGAAAAAGGAATTGAG---------------TTGGCAGTTTATGTTTCTAGTCAAGTTCCTGATGTTGTAGTTGGTGATCCCAGTCGGTTCAGGCAAATAATTACAAACCTGGTTGGAAACTCAATCAAG------------------------TTCACAGAGAAGGGA------CACATATTTATCTCGGTG------------------CACCTT------------------------------------------------------------------------------------------------------------------------------------------------------------------------------------------------------------------------AAATTGCTAGTTACAGTGGAGGACACAGGGGTGGGCATACCTTTGGATGCACAAGGAAGAATATTCACT------------CCTTTTATGCAAGCTGACAGTTCCACATCTCGTACCTATGGTGGGACCGGCATAGGTTTGAGCATAAGCAAGCGTTTGGTTGAACTCATGCAAGGAGAAATGGGGTTTGTGAGCAGGCCTGGG---------------------------------------------ATAGGGAGTACTTTTTCATTTACGGGAGTTTTT---------------------------GAGTTC------------------------------------AAAGGACTGAGGGCACTAGTTATTGATAGCAGAAACATTCGAGCAGAGGTGACCAGATACCATCTGCAGAGATTGGGA------------ATA---------------------------------------------------------------------------------------------------------------------------------------------------------------------------------------------------------------------------------------------------------------------------------------------------------------------------GACAAAGACGCGTGG------------------------------------------------------------------------------------------------------------------------------------------------------------------------------------------------------------------------------------------------------------------------------------------------------------------------------GTGGTGAAGCCCCTTCGGATGAGTGCCCTAATATGCTCTTTGCAAGAAACCCTG---------------CTGAGAGGAAAGAGGATTCTGGTTGTGGACGATAATCTGGTGAACAGAAGAGTCGCTGAAGGCGCACTTAAGAAATATGGAGCAATCGTTACATGCGTTGAGAGTGGGAAGGCTGCATTGGCAATGCTCAAGCCGCACAAC------------------TTTGATGCTTGCTTCATGGACCTCCAGATGCCTGAAATGGACGGATTTGAAGCAACGAGGAGAGTCCGTGATCTAGAG---------------------------------------------------------------------------------------------------------------------------------------------------------------------------------------------------------------------------------------------------------------------------------------CACGTTCCAATATTAGCAATGACAGCTGATGTGATTCAGGCTACTAACGAAGAATGCGTCAAATGTGGGATG---------------------------------------------------GATGGTTATGTATCGAAA------------CCGTTTGAA------------GAAGAAGCTCTCTAT---------------------------------GCAGCTGTA------TTCTTT---------------------------------------------------------------------------------------------------------------------------------------------------------------------------------------------------------------------------------------
>BraraCHK04
------------------------------------------------------------------------------------------------------------------------------TCTTTGTCTGTTTTATGGTTTTGGGATACAAACGAGAAGATCTTGTTCCAAAGGAAA---GAGACGTTAACCAACATGTGTGAGGAA------CGA---------GCTCGGGTGTTGCAGGACCAGTTCAATGTTAGCATGAACCATGTCCACGCCTTGTCCATTCTCGTCTCTACCTTTCACCACGGAAAAACCCCTTCTGCCATTGAT------------------------------------------------CAGAAAACGTTTGGTGAGTATACAGAGAGAACTAATTTCGAAAGACCTCTCACGAGCGGTGTTGCTTACGCATTGAAAGTCACACACTCTGAAAGAGAGAAATTCGAGAAGGAACATGGATGGTCAATAAAGAAAGAATACGCACCCGTTATCTTCGCT------------TCTGTCGACATGATGTCTGGAAAA---------------------------------------------------------------------GAAGAC---------AGAGAAAACATCTTGAGAGCGAGAGCCTTAGGGAAAGGAGTGTTAACATCACCTTTCCAGCTT---------CATCTCGGCGTTATATTGACTTTCGCTGTGTAC---------AACCTACCGCATGACGCTACTGAAGAAGAGAGGATCCAAGCAACAATTGGG------------------------------------------TACCTTGGCGCATCGTATGATATGCCGTCGCTTGTGGAGAAGCTTCTTCAACAGCTAGCGAGT---TATGACACA---------------CCCTTTAGGAAGCATGAGATGCACTGCAGGTTTACACAA------------------ATGCCACCAGGCTTCGCATTGGTTATCACGCTTCTTCTTGGTTATATCTTTAATGAAGCCATTAATCGAATTGCTACTGTTGAAGAGGACTATCAGAAAATGATGGAGCTT---------------------AAGGCTCGTGCTGAGGCTGCTGATGTGGCAAAGTCA---CAATTTCTAGCCACTGTTTCTCATGAGATACGTACCCCAATGGTTGGTGTTCTA---------------------------------------------------------GGGATGCTGAAGTTGCTGATGGACACTGATCTTGACGCAAAACAATTGGACTTTGCTGAAACAGCTCATGGCAGTGGGAAAGATCTCATATCGCTGATAAACGAGGTTCTTGATCAAGCGAAGATTGAGTCAGGAAGGCTTGAGCTTGAG---AACGTGCCTTTTGATCTGCGGTTCCTTCTGGATAATGTTTCATCACTCCTCTCTGGCAAGGCTGCTGAAAAAGGAATCGAG---------------TTGGCTGTTTATGTTTCTAGCAATGTTCCAGCTGTTATAGTTGGTGATCCTGGTCGGTTCCGACAAATAATCACAAACCTTGTTGGAAACTCAATCAAG------------------------TTCACAGAAAAAGGA------CACATATTCATCTCGGTG------------------CACCTA------------------------------------------------------------------------------------------------------------------------------------------------------------------------------------------------------------------------GAGTTGCTTGTTACTGTGGAGGACACAGGGATTGGCATTCCCGTTGATGCACAGTCTCGGATCTTCACT------------CCGTTTATGCAAGCCGACAGTTCTACATCACGGACTTACGGTGGGACAGGGATAGGTTTAAGCATAAGCAAGCGTTTGGTTGAGCTCATGCAAGGAGAGATTGGGTTTGTAAGCAAGCTTGGT---------------------------------------------GTCGGCACTACTTTCTCATTTACCGGAGTTTTT---------------------------GAGTTT------------------------------------CAAGGATTGAAAGCATTGGTTATTGATAGCAGAAACATTCGAGCTGAGGTTACTCGTTACCATCTTCAGAGAGTTGGT------------GTA---------------------------------------------------------------------------------------------------------------------------------------------------------------------------------------------------------------------------------------------------------------------------------------------------------------------------GACAAAGATGCATGG------------------------------------------------------------------------------------------------------------------------------------------------------------------------------------------------------------------------------------------------------------------------------------------------------------------------------GTAGTGAAACCGCTTCGAATGAGCGTCTTGATATGCTGCTTGCAAGAAACCGTG---------------CTTAGAGGAAAACATATTCTGGTGGTAGACGATACGATGGTAAACAGAAGAGTGGCAGATGCAGTGCTAAGGAAATATGGAGCTCTTGTGACTTGCGTTGACAGTGGCAAAGCTGCAGTTGCAATGCTTAAGCCGCATGAT------------------TTTGACGCATGCTTCATGGATCTGCAGATGCCTGAAATGGATGGATTTGAAGCAACGAGGAGAGTACGTGATCTGGAA---------------------------------------------------------------------------------------------------------------------------------------------------------------------------------------------------------------------------------------------------------------------------------------CACACACCAATATTAGCTATGACTGCGGATGTGATCCAGGCAACAAATGAAAAATGCATCAAGTGTGGGATG---------------------------------------------------GATGGTTTTGTATCGAAA------------CCGTTTGAA------------GAAGAAGAGCTTTAT---------------------------------TCATCAGTG------TTCTTC---------------------------------------------------------------------------------------------------------------------------------------------------------------------------------------------------------------------------------------
>BraoleCHK01
------------------------------------------------------------------------------------------------------------------------------TCTTTGTCTGTGTTATGGTTTTGGGATACAAACGAGGAGATCTTGTTCCAAAGGAAA---GAGACGTTAACCAACATGTGTGAAGAA------CGA---------GCTCGAGTGTTGCAGGACCAGTTCAATGTTAGCATGAACCATGTCCACGCCTTGTCCATTCTCGTCTCTACCTTTCACCACGGCAAAACCCCTTCTGCCATTGAT------------------------------------------------CAGAAAACGTTTGGTGAGTATACAGAGAGAACTAATTTTGAAAGACCTCTCACGAGTGGTGTTGCTTACGCACTGAAAGTAACTCACTCTGAAAGAGAGAAGTTCGAGAAGGAACATGGATGGTCGATAAAGAAAGAATACGCACCCGTTATCTTCGCT------------TCTGTCGACATGATGTCTGGAAAA---------------------------------------------------------------------GAAGAC---------AGAGAAAACATCTTGAGAGCGAGAGCCTTAGGGAAAGGAGTGTTAACATCGCCTTTTCAGCTT---------CATCTCGGCGTTATATTGACTTTCGCTGTGTAC---------AACCTACCACATGACGCTACTGAAGAAGAGAGGATCCAGGCGACAATCGGG------------------------------------------TACCTTGGCGCATCGTACGATATGCCGTCGCTCGTGGAGAAGCTTCTCCAGCAGCTTGCGAGT---TACGACACA---------------CCCTTTAGGAAGCATGAGATGCACTGCAGGTTTACACAA------------------TTGCCACCAGGCTTCGCACTGGTTATCACTTTTCTTCTTGGTCATATCTTTAATGGAGCCATTAATCGAATTGCTACTGTTGAAGAGGACTATCAGAAAATGATGGAGCTT---------------------AAGGCTCGTGCAGAGGCTGCTGATGTGGCAAAGTCA---CAATTTCTAGCCACTGTTTCTCATGAGATACGTACGCCAATGGTTGGTGTTCTA---------------------------------------------------------GGGATGCTGAAGTTGCTGATGGACACTGATCTTGACGCAAAACAATTGGACTTTGCTGAAACGGCTCATGGCAGTGGGAAAGATCTCATATCGCTGATAAACGAGGTTCTTGATCAGGCGAAGATTGAGTCAGGAAGGCTTGAGCTTGAA---AACGTGCCTTTTGATCTCCGGTTTCTTCTGGATAACGTTTCATCACTCCTCTCTGGCAAGGCTGCTGAAAAAGGAATCGAG---------------TTGGCTGTTTATGTTTCTAGCAATGTTCCAGCTGTTATTGTTGGTGATTCTGGTCGGTTCCGACAGATAATCACAAACCTTGTTGGAAACTCAATCAAG------------------------TTCACAGAAAAAGGA------CACATATTCATCTCGGTG------------------CACCTA------------------------------------------------------------------------------------------------------------------------------------------------------------------------------------------------------------------------GAGTTGCTTGTTACTGTGGAGGACACAGGGGTTGGCATTCCCGTTGATGCACAGTCTCGGATCTTCACC------------CCGTTTATGCAAGCCGACAGTTCGACATCACGGACTTACGGTGGGACAGGGATAGGTTTAAGCATAAGCAAGCGTTTGGTTGAGCTCATGCAAGGAGAGATTGGGTTTGTAAGCAAGCCTGGT---------------------------------------------GTCGGCACCACTTTCTCCTTTACCGGAGTTTTT---------------------------GAGTTT------------------------------------CAAGGATTGAAAGCATTGGTTATTGATAGCAGAAACATTCGAGCCGAGGTTACTCGTTACCATCTTCAGAGAGTTGGC------------GTA---------------------------------------------------------------------------------------------------------------------------------------------------------------------------------------------------------------------------------------------------------------------------------------------------------------------------GACAAAGATGCATGG------------------------------------------------------------------------------------------------------------------------------------------------------------------------------------------------------------------------------------------------------------------------------------------------------------------------------GTAGTGAAACCACTTCGGATGAGCGTCTTGATATGCTGCTTGCAAGAGACCATG---------------CTTAGAGGAAAACAGATTCTGGTGGTAGACGATACAATGGTAAACAGAAGAGTGGCAGATGCAGTGCTTAGGAAATACGGAGCTCTTGTGACTTGCGTTGACAGTGGCAAAGCTGCAGTTGCAATGCTTAAGCCGCATGAT------------------TTTCACGCATGCTTCATGGATCTGCAGATGCCTGAAATGGATGGATTTGAAGCAACGAGGAGAGTACGTGATCTGGAA---------------------------------------------------------------------------------------------------------------------------------------------------------------------------------------------------------------------------------------------------------------------------------------CACACACCAATATTAGCTATGACGGCTGATGTGATTCAGGCAACAAATGAAAAATGCATCAAGTGTGGGATG---------------------------------------------------GATGGTTTTGTATCGAAA------------CCGTTTGAA------------GAGGAGGAGCTTTAT---------------------------------TCATCAGTG------TTCTTC---------------------------------------------------------------------------------------------------------------------------------------------------------------------------------------------------------------------------------------
>PintaeCHK03
[truncated: 388,161 more chars]
