# Supplementary material for: The effects of repeated whole genome duplication events on the evolution of cytokinin signaling pathway
Source: BMC Evol Biol. 2018 May 29;18:76. doi: 10.1186/s12862-018-1153-x (PMC5975490; doi:10.1186/s12862-018-1153-x)
Supplement: Supplementary file 5 — RF distances between phylogenetic trees of CHKs, HPTs, RRAs and RRBs. (XLSX 15 kb) [file 12862_2018_1153_MOESM5_ESM.xlsx]

## Sheet: Receptors R RF.dist
	CHK1	CHK2	CHK3	CHK4	CHK5	CHK6	CHK7		CHK1	codonML GY CF3x4
CHK1	0	14	12	50	48	78	46		CHK2	codonML GY F1x61
	0	0.0429	0.037	0.153	0.147	0.239	0.141		CHK3	codonML MG_CF3x4
CHK2		0	2	54	54	74	56		CHK4	RAXML tree GTR
		0	0.006	0.172	0.166	0.227	0.172		CHK5	Mr Bayes GTR
CHK3			0	58	56	76	58		CHK6	Mr. Bayes Jones model
			0	0.178	0.172	0.233	0.178		CHK7	Mr. Bayes codon model
CHK4				0	8	86	34
				0	0.025	0.264	0.104
CHK5					0	86	28
					0	0.264	0.086
CHK6						0	90
						0	0.276
CHK7							0
							0

## Sheet: HPTs
	HPT1	HPT2	HPT3	HPT4	HPT5	HPT6		HPT1	codonML GY F1x61
HPT1	0	2	2	4	2	2		HPT2	codonML GY F3x4
	0	0.022	0.022	0.044	0.022	0.022		HPT3	codonML MG F3x4
HPT2		0	0	4	0	4		HPT4	codonML YAP F1x61
		0	0	0.044	0	0.044		HPT5	codonML YAP F3x4
HPT3			0	2	0	4		HPT6	Mr Bayes codon
			0	0.022	0	0.044
HPT4				0	2	2
				0	0.022	0.022
HPT5					0	4
					0	0.044
HPT6						0
						0

## Sheet: RRAs
	RRA1	RRA2	RRA3	RRA4	RRA5		RRA1	GY CF3x4
RRA1	0	8	4	2	22		RRA2	GY F1x61
		0.044	0.022	0.011	0.121		RRA3	MG CF3x4
RRA2		0	6	8	24		RRA4	YAP CF3x4
		0	0.033	0.044	0.132		RRA5	Mr Bayes codon
RRA3			0	2	22
			0	0.011	0.121
RRA4				0	22
				0	0.121
RRA5					0
					0

## Sheet: RRBs
	RRB1	RRB2	RRB3	RRB4	RRB5		RRB1	GY CF3x4
RRB1	0	8	8	10	44		RRB2	GY F1x61
	0	0.040	0.040	0.051	0.222		RRB3	MG CF3x4
RRB2		0	8	10	48		RRB4	YAP CF3x4
		0	0.040	0.051	0.242		RRB5	Mr Bayes codon
RRB3			0	2	48
			0	0.101	0.242
RRB4				0	48
				0	0.242
RRB5					0
					0
